# Supplementary material for: Biomechanics and neural circuits for vestibular-induced fine postural control in larval zebrafish
Source: Nat Commun. 2023 Mar 10;14:1217. doi: 10.1038/s41467-023-36682-y (PMC10006170; doi:10.1038/s41467-023-36682-y)
Supplement: Supplementary file 10 — Source Data [file 41467_2023_36682_MOESM10_ESM.xlsx]

## Sheet: Fig.1b,c
Time	Head_roll_angle						Tilt_angle
	Trial1	Trial2	Trial3	Trial4 (b)	Trial5	Trial6
-2	6.68699	-6.09235	2.43079	0.965705	-5.97281	-3.46011	-0.0005133
-1.99	6.69483	-6.09284	2.37066	0.962238	-6.04213	-3.4115	0.002733
-1.98	6.69887	-6.10249	2.35902	0.941784	-6.05106	-3.36432	0.005898
-1.97	6.70513	-6.16878	2.4097	0.924201	-6.05126	-3.41147	0.003656
-1.96	6.66466	-6.18929	2.4654	0.848549	-6.03544	-3.45886	0.002517
-1.95	6.6707	-6.18099	2.47845	0.846865	-5.97884	-3.45234	0.002013
-1.94	6.62766	-6.19864	2.48672	0.839281	-5.96752	-3.45138	0.003383
-1.93	6.61938	-6.19294	2.48431	0.831697	-5.96881	-3.45059	0.001121
-1.92	6.6106	-6.19514	2.48094	0.884085	-5.96775	-3.4492	0.0007358
-1.91	6.65414	-6.18749	2.53677	0.881964	-5.96886	-3.45025	0.003849
-1.9	6.64469	-6.24088	2.59888	0.825797	-5.97594	-3.44535	-0.0009821
-1.89	6.69307	-6.24827	2.6064	0.826798	-5.97779	-3.44561	0.005895
-1.88	6.74152	-6.20653	2.61569	0.826673	-5.97267	-3.3946	-0.001757
-1.87	6.73925	-6.2079	2.5495	0.83819	-5.98138	-3.34857	0.003408
-1.86	6.74202	-6.23115	2.46524	0.84682	-5.97248	-3.35978	0.003561
-1.85	6.74858	-6.22913	2.31829	0.923482	-5.97964	-3.28196	0.0006039
-1.84	6.75921	-6.24101	2.17468	0.998881	-5.98444	-3.20304	0.003449
-1.83	6.77257	-6.24245	2.02582	1.01483	-5.92271	-3.1248	0.004789
-1.82	6.72998	-6.27629	1.87019	1.01923	-5.86181	-3.04788	0.003223
-1.81	6.73919	-6.24276	1.7097	1.02618	-5.83652	-2.98005	-0.0006456
-1.8	6.69879	-6.32842	1.616	1.0295	-5.82329	-2.90345	0.006025
-1.79	6.64877	-6.3245	1.45583	1.09719	-5.8156	-2.83052	0.004783
-1.78	6.64946	-6.32824	1.36946	1.15826	-5.8211	-2.75769	0.003211
-1.77	6.69875	-6.37468	1.3041	1.22487	-5.88379	-2.68226	0.00284
-1.76	6.6887	-6.42379	1.30377	1.16779	-5.88082	-2.62794	0.002291
-1.75	6.68167	-6.47293	1.30206	1.16925	-5.87632	-2.62741	0.005622
-1.74	6.72025	-6.53949	1.30713	1.17072	-5.87591	-2.57841	-0.000229
-1.73	6.76588	-6.59659	1.31178	1.17505	-5.86988	-2.57051	-0.000229
-1.72	6.82137	-6.57712	1.32645	1.22888	-5.82194	-2.56094	-0.001137
-1.71	6.86308	-6.54728	1.33854	1.24479	-5.76399	-2.55899	-0.002138
-1.7	6.87136	-6.61031	1.42133	1.25192	-5.70395	-2.48723	5.253e-05
-1.69	6.87964	-6.66923	1.49351	1.25905	-5.68661	-2.47342	0.001262
-1.68	6.83728	-6.61585	1.55737	1.18637	-5.67322	-2.45678	0.00277
-1.67	6.84199	-6.55991	1.56672	1.16874	-5.73595	-2.44344	0.001521
-1.66	6.84469	-6.55505	1.5728	1.09289	-5.78215	-2.42821	0.0004372
-1.65	6.79624	-6.53231	1.62457	1.0776	-5.8492	-2.41328	0.002911
-1.64	6.74779	-6.51547	1.68888	1.05901	-5.86197	-2.35345	0.003123
-1.63	6.69044	-6.52953	1.75162	0.99619	-5.85665	-2.28474	0.006411
-1.62	6.64891	-6.48418	1.81837	0.981268	-5.85416	-2.21862	0.003755
-1.61	6.64762	-6.41793	1.82155	0.908953	-5.85057	-2.15588	0.002469
-1.6	6.63712	-6.35337	1.83493	0.836638	-5.79296	-2.09568	0.005937
-1.59	6.6275	-6.35105	1.77967	0.840486	-5.73776	-2.04341	0.002966
-1.58	6.66766	-6.4067	1.83115	0.848534	-5.67451	-2.04686	0.007345
-1.57	6.7098	-6.42477	1.90015	0.910129	-5.62636	-2.00126	0.002133
-1.56	6.75032	-6.3854	1.92337	0.924249	-5.55417	-2.00546	0.004876
-1.55	6.81159	-6.32669	1.94017	0.937256	-5.54239	-2.06395	0.006487
-1.54	6.87257	-6.32654	1.94525	0.945226	-5.53036	-2.07877	0.007606
-1.53	6.86938	-6.37828	1.99051	0.956871	-5.57858	-2.08383	0.00461
-1.52	6.86684	-6.4402	1.99448	0.958817	-5.5682	-2.14935	0.001876
-1.51	6.86859	-6.5094	1.99857	1.01791	-5.56235	-2.20893	0.003591
-1.5	6.87151	-6.58427	2.07236	1.088	-5.56611	-2.27705	-0.001116
-1.49	6.83176	-6.55456	2.08968	1.15381	-5.55011	-2.35112	0.002765
-1.48	6.78915	-6.49328	2.15766	1.11397	-5.53511	-2.42057	0.002935
-1.47	6.75023	-6.48122	2.15449	1.04886	-5.52645	-2.4331	0.004042
-1.46	6.69297	-6.53825	2.14776	0.984861	-5.52541	-2.38234	0.004584
-1.45	6.63211	-6.61493	2.07165	1.03015	-5.53628	-2.43207	0.004955
-1.44	6.63225	-6.6316	1.94665	1.03455	-5.48726	-2.49467	0.003856
-1.43	6.63046	-6.64546	1.85055	1.09536	-5.4939	-2.56324	0.005375
-1.42	6.62198	-6.64994	1.74527	1.11002	-5.49574	-2.58607	0.006604
-1.41	6.61992	-6.58619	1.58461	1.11231	-5.48537	-2.58341	0.002891
-1.4	6.65894	-6.63396	1.42769	1.04517	-5.49366	-2.52724	0.001448
-1.39	6.69977	-6.70607	1.20019	1.02903	-5.49314	-2.51513	0.004928
-1.38	6.74132	-6.78919	1.04214	1.02385	-5.49827	-2.56332	0.003493
-1.37	6.78207	-6.81319	0.894254	1.01867	-5.42412	-2.62607	0.003577
-1.36	6.82641	-6.81248	0.823942	0.967566	-5.34793	-2.64039	0.005464
-1.35	6.83184	-6.82626	0.815396	0.948609	-5.27398	-2.65211	0.004284
-1.34	6.82817	-6.84277	0.775647	0.890233	-5.20124	-2.65219	-0.000425
-1.33	6.83885	-6.86126	0.736008	0.815815	-5.19046	-2.63797	0.0006463
-1.32	6.8447	-6.94431	0.737853	0.741397	-5.18047	-2.63727	0.002759
-1.31	6.80569	-6.96552	0.739698	0.795291	-5.16896	-2.6828	0.002651
-1.3	6.76467	-7.02531	0.753545	0.862692	-5.16764	-2.69574	0.001253
-1.29	6.72934	-7.08242	0.830467	0.931368	-5.1658	-2.7091	0.001253
-1.28	6.68561	-7.06992	0.899554	1.00199	-5.2146	-2.71576	0.0002371
-1.27	6.64545	-7.12553	0.911941	1.06051	-5.28252	-2.71949	-0.001457
-1.26	6.64451	-7.16642	0.865208	1.0715	-5.35173	-2.71504	0.00399
-1.25	6.6967	-7.21553	0.917283	1.07095	-5.4238	-2.723	-0.0002472
-1.24	6.75245	-7.20835	0.979192	1.07521	-5.433	-2.78013	-0.0001031
-1.23	6.80534	-7.18709	1.05303	1.14779	-5.44643	-2.83818	0.001971
-1.22	6.85415	-7.16665	1.12858	1.16326	-5.45394	-2.85178	0.001286
-1.21	6.90284	-7.15313	1.19726	1.16757	-5.45811	-2.8587	0.003458
-1.2	6.94438	-7.13768	1.2034	1.17155	-5.45488	-2.86038	0.003599
-1.19	7.00279	-7.19953	1.26442	1.17566	-5.46034	-2.86042	0.003157
-1.18	7.00383	-7.14443	1.32383	1.17978	-5.45931	-2.8597	0.003609
-1.17	6.99603	-7.08805	1.38592	1.24166	-5.44888	-2.86618	0.002637
-1.16	6.94598	-7.01275	1.39625	1.25216	-5.37928	-2.86696	0.01131
-1.15	6.89129	-7.00414	1.40248	1.25935	-5.31072	-2.81301	0.003834
-1.14	6.84457	-7.01623	1.40886	1.20679	-5.23799	-2.76117	0.004833
-1.13	6.79409	-7.01886	1.41073	1.19254	-5.16792	-2.80281	0.00613
-1.12	6.74681	-7.01908	1.41191	1.11884	-5.10112	-2.79592	0.004691
-1.11	6.70361	-6.97907	1.48411	1.06368	-5.03706	-2.79829	0.002659
-1.1	6.64826	-6.9365	1.42659	0.990837	-4.9794	-2.79907	-0.001252
-1.09	6.64913	-6.93385	1.41998	0.918095	-4.90956	-2.79826	6.964e-05
-1.08	6.65431	-6.94097	1.34882	0.861182	-4.84792	-2.79754	-0.000175
-1.07	6.66657	-6.94859	1.25805	0.900568	-4.84056	-2.79595	-0.001706
-1.06	6.66986	-6.99598	1.11058	0.887963	-4.83645	-2.80263	0.004908
-1.05	6.72219	-7.04113	0.955931	0.864203	-4.89213	-2.80609	0.005045
-1.04	6.78306	-7.06315	0.801115	0.80214	-4.95181	-2.75947	0.005119
-1.03	6.79211	-7.02104	0.65226	0.789912	-5.01079	-2.8147	-0.00357
-1.02	6.85595	-7.02275	0.425432	0.765793	-5.06546	-2.86207	0.0005885
-1.01	6.92072	-7.00598	0.27068	0.75955	-5.12591	-2.91237	-0.0003016
-1	7.04224	-7.00235	0.127408	0.754028	-5.18573	-2.91861	-0.0001751
-0.99	7.16441	-7.04972	0.0508186	0.733847	-5.25463	-2.92274	-0.003263
-0.98	7.28271	-7.11451	-0.0101874	0.678624	-5.31655	-2.92477	0.002441
-0.97	7.40726	-7.13552	0.0461219	0.677533	-5.37829	-2.92714	-0.001888
-0.96	7.49954	-7.10015	0.103342	0.736351	-5.37496	-2.9296	0.003867
-0.95	7.63324	-7.09924	0.114446	0.752116	-5.38342	-2.9383	-0.001357
-0.94	7.8287	-7.10713	0.174428	0.772246	-5.38756	-2.8893	0.003261
-0.93	7.96676	-7.10542	0.25012	0.776894	-5.38836	-2.84022	0.003558
-0.92	8.09001	-7.18033	0.328186	0.781929	-5.38849	-2.79118	0.0009209
-0.91	8.14806	-7.24338	0.34962	0.78821	-5.38423	-2.83854	0.003138
-0.9	8.20703	-7.25525	0.416393	0.794491	-5.3751	-2.88897	0.005049
-0.89	8.26279	-7.28669	0.490626	0.867356	-5.38239	-2.9407	0.003135
-0.88	8.27577	-7.29036	0.505799	0.9402	-5.38304	-3.00015	0.003591
-0.87	8.25726	-7.40665	0.527139	0.955716	-5.32893	-3.06123	0.002346
-0.86	8.19704	-7.46503	0.652169	0.950811	-5.25897	-3.0681	0.00383
-0.85	8.12495	-7.51186	0.733853	0.950822	-5.19758	-3.0717	0.004677
-0.84	8.05512	-7.57061	0.760565	1.01919	-5.14279	-3.08511	0.005128
-0.83	8.00125	-7.49776	0.778163	1.01492	-5.08196	-3.08491	0.004031
-0.82	7.95376	-7.51019	0.845031	1.00858	-5.02896	-3.03338	0.004018
-0.81	7.89971	-7.49613	0.916344	1.00909	-4.97309	-2.976	0.0005656
-0.8	7.84448	-7.39778	0.986196	0.940324	-4.90365	-2.92335	-0.0001714
-0.79	7.83422	-7.32779	1.06747	0.867107	-4.84199	-2.86595	0.005369
-0.78	7.82671	-7.25068	1.13951	0.811903	-4.84059	-2.86429	0.003809
-0.77	7.80684	-7.22878	1.15692	0.802975	-4.83991	-2.91005	0.00587
-0.76	7.78888	-7.16849	1.16807	0.794048	-4.83818	-2.96354	0.0003704
-0.75	7.77547	-7.1042	1.22783	0.72194	-4.83679	-3.00364	0.00328
-0.74	7.75731	-7.10202	1.35527	0.718603	-4.83541	-3.05596	0.005855
-0.73	7.73881	-7.0203	1.41645	0.651012	-4.83052	-3.12531	0.009478
-0.72	7.67894	-6.96308	1.42526	0.631161	-4.82361	-3.19172	0.0003979
-0.71	7.62133	-7.01523	1.3665	0.611283	-4.82273	-3.25438	0.002959
-0.7	7.5626	-7.06772	1.2963	0.611631	-4.82168	-3.30844	0.002959
-0.69	7.50759	-7.02357	1.21607	0.594172	-4.82637	-3.26084	0.003749
-0.68	7.46655	-6.97407	1.13707	0.593534	-4.82783	-3.21222	0.004791
-0.67	7.42421	-6.97345	1.05511	0.593838	-4.81985	-3.15932	0.005668
-0.66	7.37508	-6.96805	0.972779	0.598078	-4.81516	-3.10939	0.008133
-0.65	7.32045	-6.97333	0.831578	0.614486	-4.81099	-3.05707	0.002676
-0.64	7.31585	-6.9656	0.754309	0.69393	-4.8141	-2.98919	0.004399
-0.63	7.3592	-7.03219	0.67956	0.708549	-4.81519	-2.92411	0.007438
-0.62	7.39957	-6.9925	0.668205	0.724715	-4.81361	-2.85991	0.004778
-0.61	7.40085	-6.94819	0.727023	0.726264	-4.81056	-2.85786	0.005196
-0.6	7.41005	-6.94298	0.745359	0.729294	-4.79989	-2.89963	0.005345
-0.59	7.44854	-6.94343	0.762452	0.795708	-4.7971	-2.9514	-0.001185
-0.58	7.44464	-6.93257	0.771311	0.866721	-4.79913	-3.00525	-0.0007755
-0.57	7.45293	-6.98934	0.777593	0.936319	-4.79991	-3.0598	0.002306
-0.56	7.46374	-7.04019	0.852436	0.935303	-4.79838	-3.12867	-0.00116
-0.55	7.41748	-7.07153	0.933693	0.929888	-4.79819	-3.19357	-0.0003143
-0.54	7.36958	-7.01928	1.01276	0.929017	-4.79209	-3.2565	0.003955
-0.53	7.33456	-7.02854	1.14373	0.855351	-4.85065	-3.31343	-0.0001969
-0.52	7.33862	-7.01725	1.20859	0.781956	-4.85076	-3.32176	0.002823
-0.51	7.3873	-7.0066	1.28582	0.767253	-4.85713	-3.28021	0.001074
-0.5	7.39566	-7.05268	1.35923	0.701054	-4.85036	-3.23139	0.005135
-0.49	7.44701	-7.12697	1.48895	0.62726	-4.90621	-3.18002	0.002305
-0.48	7.47615	-7.0892	1.62172	0.55564	-4.957	-3.12286	0.001013
-0.47	7.513	-7.04435	1.68624	0.543676	-5.00135	-3.05616	0.003096
-0.46	7.56708	-7.03026	1.75355	0.477299	-5.05239	-2.99045	0.0009551
-0.45	7.57244	-7.0235	1.83149	0.402845	-5.09303	-2.93145	0.003702
-0.44	7.57679	-7.02267	1.85267	0.398032	-5.03607	-2.87757	0.006351
-0.43	7.57428	-7.09214	1.92795	0.395881	-5.07712	-2.86986	0.003987
-0.42	7.52001	-7.17565	2.04616	0.340383	-5.06288	-2.91495	0.002839
-0.41	7.47286	-7.18885	2.1198	0.264535	-5.06883	-2.95629	0.003818
-0.4	7.43239	-7.17815	2.14632	0.188286	-5.0067	-3.00289	0.0002367
-0.39	7.44499	-7.23089	2.16443	0.112816	-4.94338	-3.05318	0.0003027
-0.38	7.45759	-7.29243	2.23827	0.0383307	-4.89912	-3.10359	0.001163
-0.37	7.46803	-7.34961	2.30954	0.0238755	-4.84761	-3.15529	0.00224
-0.36	7.53232	-7.42277	2.37712	0.0234187	-4.8152	-3.20861	-0.003286
-0.35	7.58279	-7.45684	2.45273	0.0798134	-4.82136	-3.26553	0.005901
-0.34	7.63331	-7.43389	2.47023	0.145175	-4.77842	-3.27621	0.001487
-0.33	7.68458	-7.35088	2.48773	0.147101	-4.79062	-3.2861	0.001369
-0.32	7.69328	-7.26502	2.55401	0.147642	-4.79395	-3.29796	-0.001392
-0.31	7.68968	-7.19278	2.61197	0.153437	-4.80706	-3.253	-0.0007847
-0.3	7.64581	-7.10466	2.67243	0.156055	-4.82384	-3.21251	-0.004108
-0.29	7.60742	-7.01898	2.609	0.157687	-4.82663	-3.172	-0.0008207
-0.28	7.56102	-6.93877	2.53196	0.164904	-4.82848	-3.12505	-0.004038
-0.27	7.5573	-6.84805	2.45001	0.234634	-4.82848	-3.07278	0.00375
-0.26	7.55611	-6.79023	2.36309	0.247821	-4.82848	-3.01314	-0.0006816
-0.25	7.56518	-6.73451	2.21795	0.25172	-4.83559	-2.9506	0.003838
-0.24	7.57396	-6.67708	2.12009	0.312023	-4.8385	-2.8872	0.00177
-0.23	7.6358	-6.62712	2.02184	0.371899	-4.82433	-2.82483	0.004003
-0.22	7.70251	-6.57486	1.88611	0.367643	-4.81747	-2.81479	0.003946
-0.21	7.76656	-6.51142	1.74651	0.292252	-4.81058	-2.80469	-0.001242
-0.2	7.81789	-6.44883	1.74055	0.216861	-4.79987	-2.79293	0.003501
-0.19	7.87257	-6.4389	1.74873	0.208114	-4.79782	-2.78838	-0.004777
-0.18	7.88361	-6.382	1.75102	0.149579	-4.79413	-2.83768	-0.004777
-0.17	7.83514	-6.31877	1.76503	0.0809062	-4.78348	-2.89256	-0.002716
-0.16	7.83443	-6.26284	1.83786	-0.0461396	-4.7772	-2.94719	0.003187
-0.15	7.78372	-6.2466	1.86873	-0.173185	-4.76525	-2.99957	-0.001098
-0.14	7.72468	-6.23792	1.8931	-0.252498	-4.76899	-3.05145	0.002322
-0.13	7.66709	-6.22168	2.01586	-0.25578	-4.76102	-3.1047	0.003052
-0.12	7.61429	-6.21834	2.14894	-0.241603	-4.75101	-3.15521	0.001515
-0.11	7.56875	-6.2086	2.22699	-0.235943	-4.75818	-3.20858	0.001033
-0.1	7.51057	-6.1538	2.30301	-0.307579	-4.75092	-3.26435	0.001576
-0.09	7.50436	-6.15471	2.38238	-0.393372	-4.75098	-3.26426	0.0001736
-0.08	7.56521	-6.15688	2.39234	-0.465245	-4.7516	-3.25994	0.002581
-0.07	7.57992	-6.13727	2.45048	-0.41888	-4.74607	-3.2613	0.001237
-0.06	7.69104	-6.12151	2.51764	-0.367651	-4.75226	-3.26636	-0.007451
-0.05	7.80021	-6.05343	2.59243	-0.353504	-4.76153	-3.22139	-0.002221
-0.04	7.93151	-6.04586	2.61398	-0.404329	-4.77118	-3.17508	-0.0007053
-0.03	8.10971	-6.05535	2.63095	-0.408536	-4.78066	-3.13234	-0.005747
-0.02	8.28791	-6.04401	2.56923	-0.417749	-4.78115	-3.07892	0.00187
-0.01	8.53934	-5.97667	2.48966	-0.420219	-4.77541	-3.01855	0.0009047
0	8.73462	-5.8941	2.35335	-0.359035	-4.76688	-2.96413	0.004871
0.01	8.94144	-5.80643	2.27454	-0.29098	-4.77099	-2.91047	0.01012
0.02	9.14363	-5.73585	2.06918	-0.284597	-4.76416	-2.84738	0.01598
0.03	9.24035	-5.65444	1.70697	-0.281306	-4.75489	-2.78421	0.01696
0.04	9.32804	-5.5523	1.34378	-0.280081	-4.73439	-2.77344	0.02512
0.05	9.3936	-5.41465	0.980593	-0.303541	-4.66621	-2.76413	0.0232
0.06	9.47284	-5.24304	0.555059	-0.322462	-4.59217	-2.75193	0.02732
0.07	9.52206	-5.04198	0.243673	-0.370959	-4.52202	-2.7417	0.03229
0.08	9.47336	-4.93809	-0.184262	-0.370236	-4.45366	-2.7347	0.03833
0.09	9.41372	-4.78329	-0.506208	-0.431198	-4.38843	-2.72452	0.03201
0.1	9.34594	-4.62697	-0.823755	-0.432618	-4.30542	-2.71496	0.04198
0.11	9.2839	-4.47757	-0.975302	-0.43381	-4.23844	-2.65462	0.04589
0.12	9.27525	-4.33962	-0.919241	-0.435867	-4.1628	-2.58678	0.06292
0.13	9.28536	-4.21488	-0.868093	-0.506176	-4.09077	-2.51713	0.08281
0.14	9.29425	-4.06966	-0.889584	-0.431061	-4.06396	-2.44421	0.1072
0.15	9.22962	-3.94095	-0.842981	-0.4067	-4.04689	-2.37173	0.1259
0.16	9.20904	-3.91539	-0.838864	-0.353438	-4.02751	-2.30499	0.1523
0.17	9.21543	-3.84417	-0.637566	-0.291619	-4.01088	-2.23999	0.1922
0.18	9.23743	-3.77689	-0.480465	-0.218765	-3.9864	-2.17437	0.2267
0.19	9.29589	-3.70896	-0.25825	-0.216334	-3.97237	-2.10718	0.2699
0.2	9.3556	-3.63786	-0.113987	-0.213906	-3.95126	-2.0913	0.3061
0.21	9.42212	-3.56351	0.0332869	-0.199374	-3.93878	-2.08019	0.3552
0.22	9.48478	-3.55166	0.189597	-0.124142	-3.8069	-2.06635	0.3993
0.23	9.54866	-3.53754	0.436238	-0.118474	-3.73622	-2.05743	0.4521
0.24	9.63943	-3.46037	0.735771	-0.0569623	-3.65673	-1.98369	0.4976
0.25	9.71153	-3.33546	1.09356	0.0881661	-3.57997	-1.91043	0.5543
0.26	9.79623	-3.20423	1.38795	0.173498	-3.50475	-1.83345	0.6027
0.27	9.86725	-3.12363	1.68793	0.247948	-3.37389	-1.75795	0.6518
0.28	9.89795	-3.05026	1.93936	0.328484	-3.24403	-1.68609	0.7061
0.29	9.92677	-2.96208	2.23775	0.408533	-3.1188	-1.61135	0.7609
0.3	10.0034	-2.87684	2.47097	0.476572	-2.98753	-1.53338	0.8094
0.31	10.075	-2.78903	2.71377	0.610166	-2.97854	-1.46085	0.8669
0.32	10.1445	-2.71024	3.00009	0.758064	-2.85271	-1.38535	0.9328
0.33	10.2118	-2.69481	3.22959	0.846248	-2.72499	-1.32253	0.9931
0.34	10.3451	-2.61757	3.47103	0.925363	-2.59086	-1.24479	1.0566
0.35	10.4712	-2.53878	3.71378	0.997387	-2.45968	-1.16847	1.1288
0.36	10.6221	-2.46385	3.949	1.0719	-2.38329	-1.09116	1.187
0.37	10.7679	-2.38114	4.23068	1.14487	-2.30357	-1.01141	1.261
0.38	10.9064	-2.2544	4.45296	1.21801	-2.22125	-0.932964	1.3275
0.39	11.0465	-2.12883	4.6702	1.29156	-2.14676	-0.845883	1.4017
0.4	11.1804	-2.00133	4.88501	1.37791	-2.06082	-0.707148	1.4788
0.41	11.3311	-1.91958	5.04328	1.44994	-1.97863	-0.563896	1.5525
0.42	11.4759	-1.83589	5.19711	1.51336	-1.95681	-0.471432	1.6245
0.43	11.5533	-1.80975	5.34464	1.52479	-1.93241	-0.390469	1.7011
0.44	11.6463	-1.73282	5.49527	1.53968	-1.91776	-0.295523	1.7782
0.45	11.7282	-1.65469	5.63951	1.61662	-1.90741	-0.197233	1.8626
0.46	11.807	-1.51576	5.72465	1.6933	-1.90903	-0.0898193	1.9509
0.47	11.9325	-1.49158	5.81614	1.77129	-1.9054	0.0760853	2.0242
0.48	12.0629	-1.40418	5.91295	1.84754	-1.90681	0.27841	2.1182
0.49	12.201	-1.31908	6.05781	1.85725	-1.90857	0.432007	2.2003
0.5	12.3311	-1.16895	6.21384	1.93595	-1.9594	0.581161	2.2944
0.51	12.48	-1.02987	6.37257	2.08541	-1.97241	0.728388	2.3824
0.52	12.6308	-0.885804	6.51169	2.17595	-1.91889	0.87705	2.4737
0.53	12.7785	-0.749333	6.66282	2.33209	-1.8534	1.01181	2.5653
0.54	12.9715	-0.603553	6.82585	2.42145	-1.71467	1.14513	2.6595
0.55	13.1677	-0.519242	6.98034	2.57158	-1.5742	1.26871	2.738
0.56	13.3321	-0.374146	7.12003	2.72669	-1.48909	1.40185	2.8331
0.57	13.4424	-0.30162	7.25537	2.88972	-1.33951	1.48286	2.9231
0.58	13.5723	-0.230283	7.24771	3.04741	-1.20015	1.57667	3.0234
0.59	13.6857	-0.169236	7.16152	3.1396	-1.05264	1.67459	3.1217
0.6	13.774	-0.100671	7.0081	3.23444	-0.843762	1.8318	3.2229
0.61	13.9082	-0.0432903	6.73546	3.44682	-0.759476	1.9907	3.3207
0.62	14.0461	-0.0415525	6.50118	3.66539	-0.678975	2.20837	3.419
0.63	14.1277	-0.0961276	6.18208	3.8916	-0.677114	2.43048	3.5222
0.64	14.2358	-0.162648	5.80986	4.05966	-0.672219	2.65214	3.6236
0.65	14.3373	-0.232472	5.44158	4.21867	-0.617716	2.80288	3.7365
0.66	14.493	-0.299608	5.06785	4.38136	-0.672564	2.96038	3.8457
0.67	14.6286	-0.369353	4.77342	4.60904	-0.733869	3.11548	3.9689
0.68	14.817	-0.395521	4.54747	4.83893	-0.750093	3.26458	4.0771
0.69	15.0268	-0.466769	4.39258	5.12569	-0.815469	3.36349	4.1895
0.7	15.2975	-0.547344	4.29509	5.29809	-0.830357	3.45201	4.3147
0.71	15.5314	-0.615844	4.14707	5.46721	-0.834965	3.5506	4.4252
0.72	15.8215	-0.637268	4.08877	5.63526	-0.773075	3.64449	4.5504
0.73	16.1429	-0.653176	4.13528	5.79704	-0.697817	3.73796	4.6424
0.74	16.4101	-0.718584	4.13561	5.94732	-0.674919	3.8359	4.7877
0.75	16.6494	-0.802502	4.14966	6.07758	-0.609163	3.92774	4.9118
0.76	16.8757	-0.880095	4.21826	6.08291	-0.524146	4.06027	5.0449
0.77	17.045	-1.0075	4.29971	6.14494	-0.445926	4.19284	5.1789
0.78	17.1879	-1.08948	4.38322	6.1505	-0.364849	4.2469	5.3055
0.79	17.1747	-1.20789	4.53975	6.26263	-0.280252	4.25044	5.4476
0.8	17.1961	-1.33199	4.69124	6.31199	-0.200437	4.18798	5.5952
0.81	17.1695	-1.40998	4.84561	6.29852	-0.168648	4.10471	5.7168
0.82	17.082	-1.49473	4.95355	6.28405	-0.0892084	4.02633	5.8773
0.83	16.966	-1.51691	5.18371	6.34951	0.0421661	3.94622	6.0198
0.84	16.8641	-1.5154	5.4021	6.35584	0.189676	3.91894	6.1426
0.85	16.7803	-1.51893	5.57813	6.48996	0.327854	3.84805	6.296
0.86	16.6576	-1.51913	5.80397	6.56893	0.466615	3.76726	6.442
0.87	16.5286	-1.5142	6.03168	6.64196	0.61429	3.76374	6.5869
0.88	16.3562	-1.4561	6.26149	6.66151	0.764282	3.81252	6.73
0.89	16.1942	-1.34367	6.4345	6.68684	0.912275	3.86408	6.88
0.9	15.965	-1.32222	6.6462	6.76257	1.05623	3.92615	7.0268
0.91	15.7348	-1.29568	6.87309	6.84836	1.19843	3.98575	7.1786
0.92	15.5713	-1.28674	7.08401	6.92943	1.34883	3.99111	7.3263
0.93	15.338	-1.27906	7.319	7.03273	1.49232	3.938	7.4756
0.94	15.0948	-1.27063	7.55416	7.12608	1.62372	3.88324	7.6214
0.95	14.8951	-1.20444	7.766	7.21376	1.64948	3.83221	7.7847
0.96	14.7064	-1.13492	7.91535	7.35108	1.65332	3.77193	7.9316
0.97	14.623	-1.06921	7.99146	7.43704	1.65162	3.69403	8.072
0.98	14.538	-1.05544	7.97833	7.51885	1.64445	3.60795	8.209
0.99	14.5003	-0.992474	7.85761	7.66964	1.63154	3.52196	8.3588
1	14.4767	-0.924984	7.86148	7.76432	1.49265	3.38121	8.4926
1.01	14.4704	-0.785208	7.40275	7.85619	1.3434	3.28256	8.6394
1.02	14.4943	-0.644061	6.76648	7.99908	1.19247	3.19345	8.7891
1.03	14.5737	-0.501287	5.92467	8.08424	1.04679	3.09352	8.9328
1.04	14.6631	-0.419141	5.1012	8.16937	0.904418	2.94007	9.0764
1.05	14.7665	-0.340986	3.89799	8.20961	0.762577	2.77705	9.2279
1.06	14.8485	-0.31066	2.55618	8.34417	0.612624	2.6345	9.3924
1.07	14.9635	-0.287147	1.34585	8.48911	0.468224	2.43964	9.5282
1.08	15.0956	-0.219747	0.190364	8.57429	0.323101	2.31088	9.6919
1.09	15.18	-0.151513	-1.18196	8.71542	0.251673	2.22606	9.8397
1.1	15.3171	-0.141092	-2.08432	8.71878	0.179581	2.15058	9.9927
1.11	15.4558	-0.120503	-2.80446	8.70125	0.113492	2.07223	10.1318
1.12	15.547	-0.0475964	-3.1906	8.69239	0.0941097	1.94222	10.2884
1.13	15.7761	0.0319718	-3.63292	8.67123	0.0886954	1.87128	10.431
1.14	16.0028	0.108351	-3.57524	8.64704	0.0929011	1.80194	10.5823
1.15	16.2413	0.232406	-3.44142	8.5697	0.106856	1.79413	10.7366
1.16	16.4474	0.360605	-3.29487	8.48042	0.118787	1.84205	10.8792
1.17	16.7045	0.394134	-3.14397	8.39764	0.127035	1.83162	11.0336
1.18	17.0304	0.471795	-2.91331	8.2952	0.132618	1.77808	11.1783
1.19	17.3097	0.539231	-2.66401	8.28378	0.139724	1.72168	11.3329
1.2	17.6058	0.535223	-2.38101	8.28969	0.153014	1.66446	11.4703
1.21	17.8674	0.467383	-2.23025	8.2863	0.175071	1.65423	11.6104
1.22	18.028	0.391737	-2.09531	8.30197	0.226416	1.70754	11.7576
1.23	18.1221	0.315829	-2.09932	8.32806	0.29759	1.76341	11.8939
1.24	18.293	0.188588	-2.02402	8.35947	0.365029	1.76859	12.0527
1.25	18.4534	0.100392	-1.93815	8.44367	0.436482	1.77053	12.1911
1.26	18.5728	0.0669861	-1.86656	8.51379	0.518067	1.77177	12.3326
1.27	18.679	-0.0672938	-1.79986	8.60368	0.596681	1.82551	12.4848
1.28	18.7812	-0.215449	-1.81081	8.69373	0.682712	1.88557	12.6383
1.29	18.9017	-0.30433	-1.93958	8.77798	0.763534	1.94871	12.7961
1.3	18.9572	-0.379881	-2.07881	8.86355	0.78853	2.0196	12.9562
1.31	18.989	-0.522706	-2.21826	9.00485	0.875651	2.03473	13.0874
1.32	18.9272	-0.611374	-2.27778	9.08307	1.01191	2.06398	13.229
1.33	18.7868	-0.652794	-2.35176	9.21439	1.15291	2.08376	13.3698
1.34	18.618	-0.730513	-2.49053	9.23757	1.29218	2.10531	13.5029
1.35	18.3474	-0.815355	-2.62743	9.26386	1.42682	2.1239	13.6241
1.36	18.0137	-0.895919	-2.76908	9.20171	1.56351	2.14687	13.7816
1.37	17.6508	-0.97118	-2.85375	9.03855	1.69674	2.16815	13.9209
1.38	17.1068	-1.04949	-2.94137	8.87639	1.82571	2.19141	14.0438
1.39	16.6476	-1.13236	-3.01834	8.69337	2.02814	2.27488	14.1787
1.4	16.1793	-1.14394	-3.08325	8.46198	2.18084	2.35421	14.3075
1.41	15.7158	-1.21571	-3.10653	8.27327	2.27486	2.4295	14.4362
1.42	15.2288	-1.3279	-3.13188	8.02466	2.42134	2.50256	14.5568
1.43	14.705	-1.44922	-3.13999	7.83667	2.56862	2.5744	14.6678
1.44	14.1878	-1.5746	-3.1453	7.59387	2.71998	2.65184	14.7844
1.45	13.7214	-1.59811	-3.09927	7.48392	2.8662	2.72098	14.8939
1.46	13.2535	-1.60189	-3.10016	7.47526	3.01339	2.79406	14.8939
1.47	12.8768	-1.60292	-3.0423	7.48272	3.16834	2.92194	15.1286
1.48	12.495	-1.60715	-3.03781	7.50105	3.25736	2.98002	15.2532
1.49	12.0594	-1.60772	-2.98408	7.51232	3.34407	3.10311	15.3696
1.5	11.7967	-1.59698	-2.97099	7.58986	3.42222	3.22764	15.478
1.51	11.4871	-1.53908	-2.94529	7.67747	3.449	3.35889	15.5981
1.52	11.1785	-1.46571	-2.88223	7.77811	3.475	3.49028	15.712
1.53	10.9113	-1.3826	-2.82738	7.93011	3.50097	3.62087	15.8253
1.54	10.6346	-1.34996	-2.81422	8.09204	3.52262	3.75449	15.9393
1.55	10.4126	-1.3211	-2.80576	8.24551	3.54168	3.88228	16.0452
1.56	10.1838	-1.2426	-2.79063	8.45356	3.547	3.95649	16.1311
1.57	9.96996	-1.14603	-2.72422	8.62507	3.54617	4.03965	16.237
1.58	9.79857	-1.04999	-2.6459	8.78353	3.53172	4.05451	16.3273
1.59	9.58569	-0.972051	-2.57022	8.94609	3.50685	4.06484	16.4445
1.6	9.44782	-0.881813	-2.49229	9.0517	3.41426	4.0807	16.541
1.61	9.36541	-0.796998	-2.42305	9.1838	3.30368	4.09517	16.6423
1.62	9.32661	-0.72141	-2.28905	9.32495	3.13506	4.11793	16.7279
1.63	9.28143	-0.642018	-2.20383	9.41165	2.97282	4.13821	16.8277
1.64	9.1513	-0.572158	-2.12408	9.49885	2.74717	4.16135	16.9104
1.65	9.13261	-0.501789	-1.98729	9.53549	2.52255	4.18823	16.9985
1.66	9.05861	-0.441248	-1.8565	9.65212	2.28747	4.26588	17.0816
1.67	9.0453	-0.433701	-1.84663	9.56802	2.05811	4.28811	17.1675
1.68	8.99552	-0.34796	-1.92346	9.47745	1.8387	4.37367	17.2434
1.69	8.98762	-0.286173	-2.06665	9.36573	1.68316	4.49774	17.3272
1.7	8.92701	-0.160505	-2.22036	9.20473	1.54533	4.58108	17.4037
1.71	8.92258	-0.102259	-2.42496	9.05735	1.45813	4.70738	17.4798
1.72	8.87731	-0.0469556	-2.64761	8.89053	1.36689	4.83585	17.5643
1.73	8.88705	0.0173673	-2.88576	8.71292	1.33316	4.90993	17.6492
1.74	8.88823	0.0227821	-3.17105	8.52573	1.30688	5.03261	17.7309
1.75	8.94769	0.021805	-3.51695	8.29344	1.24229	5.10493	17.8065
1.76	8.91176	0.00932096	-3.75601	8.20525	1.1706	5.2302	17.8904
1.77	8.96119	-0.0704458	-3.90125	8.12084	1.10125	5.2949	17.9644
1.78	8.95538	-0.143481	-3.98425	8.04941	1.0299	5.30811	18.0374
1.79	8.94843	-0.28846	-4.05175	7.98261	0.957007	5.36432	18.1
1.8	8.88912	-0.427283	-4.12315	7.90572	0.889377	5.37658	18.1653
1.81	8.88214	-0.51083	-4.12931	7.88822	0.825216	5.39515	18.2393
1.82	8.86838	-0.603171	-4.1188	7.83723	0.763812	5.46958	18.314
1.83	8.8079	-0.756748	-4.11735	7.76787	0.708703	5.48746	18.3834
1.84	8.73149	-0.907443	-4.04462	7.71017	0.694967	5.51251	18.4462
1.85	8.64801	-0.995587	-3.9672	7.70998	0.689936	5.53838	18.5035
1.86	8.56644	-1.14399	-3.89873	7.65475	0.683195	5.56445	18.5612
1.87	8.44336	-1.2934	-3.82854	7.6587	0.681135	5.58788	18.6302
1.88	8.36872	-1.39054	-3.75604	7.64939	0.680318	5.66428	18.6766
1.89	8.24838	-1.46836	-3.61371	7.64454	0.675181	5.73096	18.7355
1.9	8.15202	-1.61557	-3.48743	7.59116	0.672547	5.7942	18.7866
1.91	8.05805	-1.75992	-3.41354	7.57849	0.668568	5.85114	18.8397
1.92	7.96813	-1.83971	-3.33785	7.55914	0.655913	5.91216	18.898
1.93	7.90627	-1.97002	-3.20821	7.55631	0.650861	5.96284	18.9504
1.94	7.88107	-2.10446	-3.12847	7.55325	0.645527	6.0187	19.0004
1.95	7.81489	-2.18181	-3.05086	7.54671	0.639817	6.07397	19.0431
1.96	7.73741	-2.26247	-2.97969	7.53803	0.620452	6.1281	19.0919
1.97	7.72447	-2.33662	-2.89628	7.55628	0.613788	6.12837	19.1346
1.98	7.69818	-2.35896	-2.84318	7.47714	0.60037	6.1297	19.1755
1.99	7.65234	-2.36914	-2.76607	7.38565	0.529124	6.13151	19.2153
2	7.60577	-2.37284	-2.64364	7.23973	0.511879	6.13519	19.2512
2.01	7.55174	-2.42662	-2.52815	7.17198	0.443518	6.13629	19.2879
2.02	7.48531	-2.43642	-2.51192	7.02198	0.374305	6.1412	19.3213
2.03	7.42748	-2.44342	-2.45532	6.9366	0.305813	6.14563	19.3593
2.04	7.37689	-2.44065	-2.44728	6.7868	0.235267	6.1404	19.3905
2.05	7.38582	-2.43929	-2.43212	6.6471	0.178642	6.1398	19.4194
2.06	7.33543	-2.43965	-2.42755	6.55201	0.10711	6.13979	19.4491
2.07	7.38578	-2.42959	-2.54526	6.54577	0.0429544	6.14308	19.4802
2.08	7.38409	-2.42394	-2.74219	6.55081	0.037177	6.13683	19.5096
2.09	7.4366	-2.42173	-2.93765	6.56455	-0.0196094	6.13695	19.5341
2.1	7.49508	-2.42441	-3.19326	6.5613	-0.0269944	6.13457	19.5596
2.11	7.54673	-2.4166	-3.41068	6.63354	-0.0334721	6.13158	19.574
2.12	7.61279	-2.41657	-3.68469	6.64882	-0.0380179	6.12109	19.602
2.13	7.66909	-2.37074	-3.9182	6.72671	-0.0417238	6.11905	19.6134
2.14	7.7238	-2.31324	-4.21062	6.79846	-0.0491315	6.11727	19.6407
2.15	7.77962	-2.2997	-4.46569	6.8142	-0.0533005	6.10299	19.6513
2.16	7.7899	-2.3616	-4.63687	6.82156	-0.0613686	6.0195	19.6609
2.17	7.85231	-2.37091	-4.78347	6.83802	-0.067385	5.88149	19.6712
2.18	7.86518	-2.41371	-4.91987	6.89668	-0.123837	5.7371	19.6879
2.19	7.87186	-2.35323	-4.93934	6.91164	-0.191632	5.58151	19.6975
2.2	7.88548	-2.3378	-4.95881	6.92814	-0.251059	5.42624	19.71
2.21	7.88444	-2.2693	-4.97905	6.92881	-0.323484	5.21931	19.7194
2.22	7.82987	-2.26283	-5.04585	6.93922	-0.404524	4.99544	19.7144
2.23	7.88123	-2.31125	-5.055	6.94963	-0.48068	4.77157	19.7258
2.24	7.86944	-2.30586	-5.04394	6.87615	-0.611005	4.49758	19.7319
2.25	7.8602	-2.30975	-5.03289	6.81475	-0.743043	4.28928	19.7262
2.26	7.86226	-2.30674	-4.96562	6.79524	-0.877451	4.12536	19.7295
2.27	7.85077	-2.25739	-4.91103	6.70831	-0.959634	3.96145	19.7293
2.28	7.8482	-2.32574	-4.90637	6.61955	-1.03007	3.79872	19.7196
2.29	7.84676	-2.35368	-4.91663	6.51842	-1.10949	3.63182	19.7183
2.3	7.84625	-2.42006	-4.91966	6.36562	-1.17938	3.40893	19.7268
2.31	7.89942	-2.4796	-4.80017	6.20765	-1.24118	3.19176	19.7207
2.32	7.85267	-2.48406	-4.73146	6.03815	-1.30481	2.96703	19.7267
2.33	7.85925	-2.56692	-4.71906	5.9435	-1.31557	2.80212	19.7306
2.34	7.86246	-2.57621	-4.70297	5.83961	-1.32536	2.63373	19.7232
2.35	7.84782	-2.63863	-4.70046	5.62734	-1.33187	2.48045	19.7343
2.36	7.79336	-2.71407	-4.69202	5.53947	-1.34093	2.32376	19.7253
2.37	7.73361	-2.72367	-4.63213	5.46785	-1.34935	2.12797	19.737
2.38	7.67382	-2.72915	-4.55394	5.39954	-1.35613	1.93367	19.7231
2.39	7.61003	-2.79404	-4.47116	5.33482	-1.35998	1.84627	19.7283
2.4	7.54994	-2.80526	-4.46844	5.25309	-1.36081	1.75522	19.7219
2.41	7.53254	-2.82167	-4.45869	5.18403	-1.36208	1.65932	19.72
2.42	7.53037	-2.82222	-4.45146	5.19004	-1.36532	1.51612	19.7173
2.43	7.53036	-2.8815	-4.39057	5.19899	-1.36301	1.37578	19.7252
2.44	7.53165	-2.96154	-4.33173	5.2011	-1.36422	1.23184	19.7149
2.45	7.58821	-3.04306	-4.2631	5.14381	-1.36972	1.08751	19.7298
2.46	7.64656	-3.11863	-4.24778	5.07331	-1.37526	0.993943	19.7165
2.47	7.69427	-3.19261	-4.22961	5.0028	-1.38233	0.902741	19.7215
2.48	7.74809	-3.26629	-4.21665	4.98732	-1.45161	0.817335	19.7171
2.49	7.79842	-3.35173	-4.19155	4.9839	-1.51952	0.742374	19.7329
2.5	7.80041	-3.42492	-4.07769	4.97879	-1.53799	0.679256	19.7171
2.51	7.7516	-3.49897	-4.01628	4.85748	-1.55687	0.663683	19.7273
2.52	7.70367	-3.51852	-4.02668	4.73616	-1.57921	0.639395	19.7276
2.53	7.65744	-3.52522	-4.08551	4.65041	-1.64801	0.628644	19.731
2.54	7.59389	-3.57794	-4.21522	4.4901	-1.71361	0.567271	19.7253
2.55	7.53103	-3.64505	-4.30688	4.25944	-1.78453	0.483817	19.7312
2.56	7.47676	-3.71624	-4.45897	4.02734	-1.84923	0.399033	19.7242
2.57	7.46586	-3.68379	-4.61783	3.79942	-1.86118	0.262235	19.7283
2.58	7.46703	-3.68188	-4.76304	3.56607	-1.86864	0.176088	19.7213
2.59	7.46949	-3.6853	-4.95828	3.26502	-1.97793	0.0410081	19.7254
2.6	7.51225	-3.74579	-5.11147	3.06609	-2.08959	-0.0924121	19.7239
2.61	7.56519	-3.81976	-5.30029	2.80672	-2.20425	-0.218292	19.7227
2.62	7.60729	-3.88625	-5.38863	2.57435	-2.27652	-0.363645	19.7291
2.63	7.66668	-3.90869	-5.41827	2.42257	-2.35173	-0.454577	19.7293
2.64	7.72373	-3.90755	-5.48339	2.33861	-2.42161	-0.523413	19.7251
2.65	7.73126	-3.91256	-5.49352	2.20046	-2.49245	-0.593147	19.724
2.66	7.74575	-3.91267	-5.4889	2.05563	-2.55425	-0.665169	19.7255
2.67	7.69783	-3.96394	-5.49909	1.97379	-2.62483	-0.781512	19.7229
2.68	7.6396	-4.02955	-5.56776	1.96711	-2.64168	-0.852477	19.7272
2.69	7.58758	-4.04333	-5.57148	1.89879	-2.6556	-0.921898	19.7249
2.7	7.52477	-4.04497	-5.52006	1.83376	-2.66715	-0.999358	19.7286
2.71	7.46981	-4.04639	-5.51812	1.772	-2.67107	-1.07013	19.716
2.72	7.41361	-4.05222	-5.5149	1.69806	-2.67058	-1.14221	19.718
2.73	7.35725	-4.06285	-5.5333	1.62706	-2.67009	-1.21329	19.7149
2.74	7.34206	-4.12024	-5.55253	1.62625	-2.67571	-1.28547	19.7151
2.75	7.32621	-4.24741	-5.56578	1.61528	-2.68365	-1.30388	19.7223
2.76	7.36135	-4.26095	-5.62246	1.54753	-2.68882	-1.33342	19.7162
2.77	7.41824	-4.26281	-5.61561	1.47026	-2.69362	-1.36121	19.7225
2.78	7.46191	-4.26207	-5.61589	1.40336	-2.69788	-1.38717	19.7257
2.79	7.50827	-4.3201	-5.61939	1.39361	-2.6996	-1.45503	19.7252
2.8	7.50647	-4.36941	-5.61783	1.33243	-2.70127	-1.51945	19.728
2.81	7.50064	-4.41102	-5.61616	1.10506	-2.70766	-1.58267	19.7255
2.82	7.50319	-4.46988	-5.59782	0.875624	-2.71354	-1.65216	19.7279
2.83	7.50856	-4.48178	-5.57547	0.624549	-2.72016	-1.71822	19.7243
2.84	7.45692	-4.42171	-5.56806	0.389823	-2.71878	-1.7843	19.7314
2.85	7.40543	-4.48911	-5.51555	0.0889713	-2.72094	-1.83585	19.7263
2.86	7.34977	-4.56079	-5.46305	-0.211217	-2.71968	-1.89572	19.7213
2.87	7.30582	-4.62582	-5.45602	-0.516987	-2.72726	-1.9581	19.7246
2.88	7.25552	-4.69026	-5.44894	-0.821596	-2.73137	-1.96697	19.7215
2.89	7.25597	-4.72256	-5.44756	-1.07477	-2.73361	-1.977	19.7217
2.9	7.2532	-4.75034	-5.44835	-1.15906	-2.73374	-1.98807	19.7167
2.91	7.24612	-4.76054	-5.4406	-1.29805	-2.7325	-1.9919	19.7189
2.92	7.23982	-4.81755	-5.44045	-1.37822	-2.72773	-2.00046	19.7189
2.93	7.23475	-4.95629	-5.42718	-1.4471	-2.72936	-2.01031	19.7249
2.94	7.19421	-5.03185	-5.41482	-1.44985	-2.74012	-2.02638	19.7194
2.95	7.1373	-5.10727	-5.34369	-1.4556	-2.75156	-2.02848	19.7266
2.96	7.11875	-5.19141	-5.34082	-1.45741	-2.74916	-2.03338	19.7245
2.97	7.10615	-5.26682	-5.34423	-1.51682	-2.75303	-2.04265	19.7244
2.98	7.09492	-5.39754	-5.41122	-1.52746	-2.76299	-2.04726	19.721
2.99	7.0869	-5.47851	-5.49366	-1.57818	-2.77419	-2.05031	19.7234
3	7.07799	-5.56456	-5.58548	-1.51782	-2.78443	-2.05873	19.7204
3.01	7.07145	-5.60018	-5.73471	-1.51523	-2.7961	-2.06357	19.7221
3.02	7.07834	-5.60617	-5.8879	-1.57718	-2.81352	-2.07091	19.7182
3.03	7.122	-5.68426	-6.0437	-1.63913	-2.82158	-2.0776	19.7161
3.04	7.17939	-5.76084	-6.25038	-1.7043	-2.82968	-2.08482	19.7197
3.05	7.19696	-5.84569	-6.38963	-1.708	-2.8895	-2.0922	19.7179
3.06	7.21725	-5.92909	-6.52945	-1.70999	-2.95718	-2.09776	19.7188
3.07	7.21482	-6.01434	-6.6034	-1.70638	-3.02685	-2.10778	19.7198
3.08	7.17252	-6.15173	-6.64981	-1.65399	-3.08676	-2.11363	19.7145
3.09	7.12562	-6.23096	-6.70462	-1.71497	-3.15207	-2.12274	19.7215
3.1	7.07197	-6.30487	-6.64108	-1.86037	-3.21103	-2.12456	19.7168
3.11	7.00885	-6.44747	-6.57169	-2.02744	-3.26647	-2.13165	19.716
3.12	6.9397	-6.53599	-6.50403	-2.20188	-3.32274	-2.14331	19.7209
3.13	6.87727	-6.6222	-6.45718	-2.42952	-3.38294	-2.15652	19.7168
3.14	6.81432	-6.69852	-6.41034	-2.72434	-3.39531	-2.16897	19.716
3.15	6.74109	-6.79123	-6.34137	-2.96343	-3.39638	-2.1771	19.7186
3.16	6.69284	-6.87865	-6.26701	-3.25732	-3.39439	-2.24014	19.7208
3.17	6.67233	-6.96513	-6.20327	-3.5403	-3.39487	-2.3093	19.7255
3.18	6.70672	-7.10768	-6.13526	-3.76723	-3.3963	-2.36677	19.7234
3.19	6.74859	-7.26632	-6.12452	-3.9116	-3.40251	-2.42939	19.721
3.2	6.79463	-7.42196	-6.12999	-3.98514	-3.4058	-2.48744	19.7216
3.21	6.84109	-7.56196	-6.1214	-4.04823	-3.4056	-2.54099	19.7155
3.22	6.89586	-7.71531	-6.094	-4.04179	-3.4058	-2.59604	19.7245
3.23	6.93249	-7.86007	-6.06659	-4.04436	-3.40972	-2.64703	19.7254
3.24	6.93127	-8.01781	-6.06179	-4.04766	-3.41098	-2.75599	19.7256
3.25	6.92694	-8.15542	-6.06646	-4.04988	-3.41119	-2.81669	19.7182
3.26	6.94143	-8.30399	-6.0167	-4.05442	-3.41481	-2.88106	19.7174
3.27	6.89645	-8.44523	-5.95604	-4.0576	-3.42348	-2.95086	19.7182
3.28	6.84779	-8.58953	-5.91215	-3.99955	-3.4267	-3.01697	19.7162
3.29	6.79922	-8.67218	-5.89874	-3.9958	-3.48795	-3.0795	19.7183
3.3	6.75522	-8.75807	-5.84521	-3.98992	-3.54945	-3.13924	19.7184
3.31	6.68923	-8.81842	-5.85434	-3.9922	-3.61871	-3.20407	19.7206
3.32	6.64727	-8.8827	-5.8039	-3.92709	-3.68812	-3.27157	19.7116
3.33	6.64672	-8.86527	-5.74766	-3.8603	-3.75758	-3.28629	19.7215
3.34	6.58916	-8.85394	-5.67986	-3.84131	-3.82966	-3.29085	19.717
3.35	6.51535	-8.76575	-5.66614	-3.78171	-3.89953	-3.2975	19.7188
3.36	6.44354	-8.68375	-5.68202	-3.72428	-3.96308	-3.29849	19.7156
3.37	6.38	-8.59455	-5.67029	-3.70857	-4.03242	-3.30663	19.7138
3.38	6.31437	-8.49419	-5.63835	-3.57029	-4.04432	-3.3157	19.7152
3.39	6.24804	-8.46413	-5.70376	-3.50661	-4.0564	-3.32104	19.7174
3.4	6.18769	-8.38882	-5.765	-3.4463	-4.05756	-3.32642	19.7145
3.41	6.12261	-8.30878	-5.88184	-3.44195	-4.05567	-3.33121	19.72
3.42	6.05849	-8.23688	-6.00279	-3.58841	-4.06171	-3.33833	19.7195
3.43	6.04962	-8.16205	-6.13337	-3.70345	-4.06536	-3.34463	19.7227
3.44	6.04669	-8.15369	-6.21237	-3.92415	-4.07144	-3.34377	19.7151
3.45	6.09736	-8.14452	-6.31474	-4.15068	-4.06768	-3.34857	19.7137
3.46	6.14264	-8.06362	-6.4239	-4.3838	-4.06636	-3.35334	19.719
3.47	6.17324	-8.08631	-6.5154	-4.67747	-4.06661	-3.35624	19.7197
3.48	6.21446	-8.03133	-6.51165	-4.90465	-4.06466	-3.36566	19.7195
3.49	6.26063	-8.03284	-6.4492	-5.18064	-4.0701	-3.36964	19.7167
3.5	6.30553	-8.04193	-6.39543	-5.41385	-4.06819	-3.37363	19.719
3.51	6.3506	-8.04511	-6.32537	-5.48633	-4.06377	-3.37615	19.7183
3.52	6.34299	-8.05152	-6.25163	-5.54274	-4.06594	-3.37863	19.7192
3.53	6.34652	-8.05586	-6.22421	-5.48752	-4.06361	-3.37937	19.7224
3.54	6.29727	-8.0635	-6.10881	-5.41855	-4.07123	-3.3801	19.7175
3.55	6.24785	-8.15274	-5.98854	-5.40346	-4.07371	-3.38019	19.7172
3.56	6.20925	-8.14638	-5.86111	-5.40412	-4.07403	-3.37613	19.7203
3.57	6.16509	-8.14534	-5.78103	-5.34279	-4.0793	-3.37702	19.7206
3.58	6.10901	-8.14742	-5.71827	-5.21561	-4.07679	-3.37791	19.7187
3.59	6.04862	-8.08233	-5.6359	-5.13112	-4.08226	-3.37632	19.7116
3.6	5.98856	-8.01003	-5.56734	-5.06262	-4.08203	-3.37222	19.7156
3.61	5.9854	-7.95415	-5.49371	-4.98785	-4.07758	-3.37077	19.7175
3.62	5.96704	-7.96664	-5.37503	-4.973	-4.07482	-3.3758	19.7139
3.63	5.9516	-7.97082	-5.29962	-4.9636	-4.07481	-3.38082	19.7169
3.64	5.94158	-7.9646	-5.2423	-4.89536	-4.07482	-3.38176	19.7197
3.65	5.92881	-7.96304	-5.24248	-4.74924	-4.07464	-3.39038	19.7228
3.66	5.96675	-7.89905	-5.24267	-4.66634	-4.07215	-3.39347	19.7183
3.67	5.91609	-7.83068	-5.22835	-4.59532	-4.07208	-3.39656	19.723
3.68	5.91277	-7.89033	-5.22093	-4.52699	-4.06919	-3.40082	19.7174
3.69	5.95202	-7.97122	-5.16278	-4.52485	-4.06947	-3.40529	19.717
3.7	5.93853	-8.03683	-5.10213	-4.53665	-4.06473	-3.41129	19.7169
3.71	5.94164	-8.03821	-5.09004	-4.61379	-4.06762	-3.41321	19.7152
3.72	5.94683	-8.04039	-5.08679	-4.75085	-4.06995	-3.41407	19.7187
3.73	5.95707	-8.03876	-5.06396	-4.90265	-4.0769	-3.41734	19.7132
3.74	5.97397	-7.98164	-4.9901	-5.11972	-4.07326	-3.41708	19.713
3.75	5.91216	-7.99038	-4.91623	-5.33248	-4.07729	-3.41881	19.7155
3.76	5.90079	-8.0686	-4.85595	-5.48775	-4.08771	-3.42168	19.7117
3.77	5.90292	-8.07716	-4.80291	-5.63609	-4.09738	-3.42586	19.7139
3.78	5.88417	-8.07303	-4.79795	-5.7141	-4.11241	-3.42756	19.7075
3.79	5.91259	-8.07511	-4.85795	-5.79429	-4.13537	-3.43099	19.7092
3.8	5.97426	-8.08379	-4.91904	-5.79309	-4.15073	-3.42756	19.7138
3.81	6.03457	-8.09977	-4.97448	-5.73071	-4.21198	-3.42518	19.7087
3.82	6.08596	-8.03609	-5.04503	-5.65922	-4.2644	-3.4278	19.7138
3.83	6.13526	-8.08427	-5.12326	-5.58774	-4.33174	-3.43042	19.713
3.84	6.21199	-8.1247	-5.19919	-5.52109	-4.39575	-3.43261	19.7159
3.85	6.33685	-8.04079	-5.31701	-5.50917	-4.44821	-3.43365	19.7113
3.86	6.41339	-8.01345	-5.39477	-5.50119	-4.50706	-3.43481	19.7172
3.87	6.49404	-7.92427	-5.46591	-5.43055	-4.55515	-3.44048	19.7087
3.88	6.52627	-7.82963	-5.49291	-5.34799	-4.60311	-3.44256	19.7138
3.89	6.5148	-7.73391	-5.51991	-5.3312	-4.6568	-3.50352	19.7189
3.9	6.48333	-7.64401	-5.5804	-5.3222	-4.60436	-3.51167	19.7139
3.91	6.40628	-7.61699	-5.58032	-5.25835	-4.55487	-3.5697	19.7166
3.92	6.27903	-7.4716	-5.56913	-5.18619	-4.50236	-3.62774	19.7186
3.93	6.1477	-7.40315	-5.56156	-5.1122	-4.44444	-3.69788	19.7167
3.94	5.99838	-7.39252	-5.50426	-4.97731	-4.38968	-3.77459	19.7165
3.95	5.83997	-7.32447	-5.44375	-4.8391	-4.33475	-3.78396	19.7184
3.96	5.65179	-7.2602	-5.42972	-4.82565	-4.28226	-3.75732	19.714
3.97	5.49086	-7.1999	-5.40418	-4.8117	-4.23061	-3.67158	19.7111
3.98	5.27799	-7.12989	-5.37601	-4.74636	-4.18428	-3.52823	19.7114
3.99	5.0819	-7.05097	-5.24952	-4.60418	-4.18198	-3.4365	19.7146
4	4.88012	-7.05071	-5.18163	-4.52785	-4.1032	-3.28988	19.7111
4.01	4.68034	-7.11863	-5.13834	-4.45984	-4.02841	-3.00041	19.7132
4.02	4.46025	-7.12145	-5.08182	-4.54232	-4.0017	-2.6209	19.7114
4.03	4.25183	-7.06228	-5.01207	-4.75083	-3.90372	-2.09888	19.7179
4.04	3.98851	-7.00563	-4.97786	-4.89642	-3.66368	-1.61628	19.7157
4.05	3.71835	-7.00785	-4.91095	-4.98825	-3.28835	-1.16744	19.7125
4.06	3.45789	-7.00405	-4.85033	-5.14221	-2.81781	-0.724835	19.7153
4.07	3.20028	-7.00863	-4.79685	-5.29286	-2.19635	-0.284563	19.7135
4.08	2.9353	-7.06094	-4.80352	-5.51864	-1.57919	0.150747	19.7165
4.09	2.71698	-6.99151	-4.80154	-5.74164	-0.978804	0.58707	19.7189
4.1	2.53305	-6.93169	-4.7782	-5.94831	-0.36699	0.880547	19.7079
4.11	2.31201	-6.86233	-4.76959	-5.94883	0.292012	1.04562	19.7174
4.12	2.09316	-6.85699	-4.76442	-5.94852	0.875655	1.07476	19.7121
4.13	1.91845	-6.85649	-4.77059	-6.01822	1.31931	1.06064	19.718
4.14	1.75543	-6.84974	-4.76756	-6.07441	1.57402	1.04651	19.7093
4.15	1.5443	-6.83963	-4.77386	-6.01073	1.72466	0.976657	19.7124
4.16	1.37823	-6.82802	-4.84362	-5.94506	1.72772	0.903882	19.71
4.17	1.2134	-6.79067	-4.92829	-5.87678	1.7735	0.779117	19.7105
4.18	0.998865	-6.80531	-5.00952	-5.85935	1.65514	0.6988	19.7104
4.19	0.800239	-6.80608	-5.14416	-5.80615	1.57262	0.618482	19.7124
4.2	0.659047	-6.80717	-5.28222	-5.80577	1.49543	0.589697	19.7141
4.21	0.519967	-6.80771	-5.42554	-5.73825	1.41682	0.555874	19.7099
4.22	0.327843	-6.81603	-5.566	-5.6036	1.28546	0.476754	19.713
4.23	0.124035	-6.83344	-5.7259	-5.46249	1.19264	0.395681	19.7101
4.24	-0.014361	-6.85438	-5.86569	-5.38986	1.11362	0.264168	19.7145
4.25	-0.100355	-6.87333	-5.93008	-5.31838	1.03533	0.119481	19.7122
4.26	-0.234134	-6.86767	-5.97988	-5.2346	0.906363	0.0305561	19.7172
4.27	-0.324079	-6.8695	-6.03908	-5.09955	0.809765	-0.048596	19.7179
4.28	-0.403454	-6.87418	-6.05563	-4.96023	0.671022	-0.127748	19.7195
4.29	-0.488016	-6.94195	-6.05547	-4.94449	0.525374	-0.202847	19.7128
4.3	-0.572577	-7.01811	-6.05529	-4.93394	0.383065	-0.327651	19.7141
4.31	-0.596606	-7.08055	-6.05512	-4.99806	0.237742	-0.399775	19.7126
4.32	-0.613936	-7.14365	-5.97537	-5.13562	0.145346	-0.471348	19.709
4.33	-0.630683	-7.14876	-5.90886	-5.20503	0.0568285	-0.489811	19.7122
4.34	-0.690773	-7.14801	-5.86358	-5.33961	-0.0204694	-0.498332	19.7062
4.35	-0.695209	-7.14486	-5.80328	-5.41388	-0.0997558	-0.509998	19.7121
4.36	-0.688952	-7.20301	-5.7323	-5.55187	-0.177379	-0.576897	19.7122
4.37	-0.752269	-7.24244	-5.64733	-5.68508	-0.256616	-0.708458	19.7078
4.38	-0.808926	-7.16777	-5.57017	-5.69059	-0.332005	-0.844166	19.7109
4.39	-0.868817	-7.1428	-5.43783	-5.69833	-0.410785	-0.928163	19.7088
4.4	-0.925935	-7.07218	-5.30549	-5.69867	-0.438707	-1.00623	19.7133
4.41	-0.919756	-6.99365	-5.24502	-5.63385	-0.563441	-1.0829	19.7077
4.42	-0.920163	-6.97965	-5.17383	-5.62808	-0.697293	-1.21741	19.7083
4.43	-0.924322	-6.97	-5.07893	-5.49826	-0.837821	-1.34589	19.7058
4.44	-0.922948	-6.96214	-4.99229	-5.43911	-0.977296	-1.48743	19.7131
4.45	-0.91904	-6.88317	-4.91633	-5.3076	-1.05166	-1.6267	19.7061
4.46	-0.854541	-6.75608	-4.84797	-5.29233	-1.12432	-1.70314	19.7206
4.47	-0.787874	-6.74901	-4.73576	-5.22634	-1.19771	-1.77959	19.713
4.48	-0.713646	-6.69447	-4.67446	-5.15398	-1.27764	-1.91865	19.7181
4.49	-0.597205	-6.68908	-4.66483	-5.07809	-1.40397	-2.06102	19.7097
4.5	-0.523293	-6.68901	-4.64689	-4.93989	-1.48008	-2.20204	19.7182
4.51	-0.450629	-6.68176	-4.6237	-4.79719	-1.49674	-2.28521	19.7071
4.52	-0.381421	-6.67656	-4.55763	-4.77328	-1.50717	-2.32489	19.7151
4.53	-0.309691	-6.61894	-4.49756	-4.74426	-1.51496	-2.34455	19.7053
4.54	-0.242562	-6.55271	-4.4284	-4.66156	-1.51845	-2.42619	19.7138
4.55	-0.174699	-6.5563	-4.36463	-4.46154	-1.52478	-2.51498	19.7077
4.56	-0.166441	-6.55007	-4.4085	-4.38042	-1.53373	-2.59143	19.7152
4.57	-0.164391	-6.55545	-4.46689	-4.30599	-1.59206	-2.60092	19.704
4.58	-0.208742	-6.56262	-4.5329	-4.23156	-1.6092	-2.6043	19.7076
4.59	-0.215964	-6.56457	-4.61523	-4.37475	-1.61757	-2.61424	19.708
4.6	-0.222489	-6.51235	-4.6995	-4.52479	-1.67982	-2.62326	19.7051
4.61	-0.221773	-6.43801	-4.84736	-4.66767	-1.74867	-2.67812	19.7075
4.62	-0.224075	-6.42896	-4.99272	-4.75877	-1.82432	-2.74289	19.7092
4.63	-0.225321	-6.43937	-5.14784	-4.90422	-1.89934	-2.80169	19.7076
4.64	-0.235348	-6.49752	-5.34248	-5.11803	-1.97237	-2.85407	19.7068
4.65	-0.237517	-6.51149	-5.48514	-5.26206	-2.04638	-2.9283	19.7143
4.66	-0.250113	-6.50178	-5.55487	-5.39956	-2.11542	-3.00576	19.712
4.67	-0.25652	-6.43641	-5.55717	-5.5341	-2.174	-3.0797	19.7179
4.68	-0.316719	-6.36475	-5.54585	-5.46392	-2.24659	-3.15347	19.7123
4.69	-0.381183	-6.35634	-5.55014	-5.45798	-2.31926	-3.22604	19.7146
4.7	-0.511293	-6.37075	-5.48671	-5.39544	-2.38918	-3.2994	19.7154
4.71	-0.643232	-6.37434	-5.47448	-5.32468	-2.45075	-3.36667	19.7102
4.72	-0.782261	-6.43008	-5.46131	-5.25473	-2.52014	-3.37962	19.7058
4.73	-0.918916	-6.44165	-5.39974	-5.17948	-2.58678	-3.39253	19.7106
4.74	-1.00747	-6.38486	-5.25944	-5.0513	-2.64887	-3.39452	19.7031
4.75	-1.0768	-6.31945	-5.18403	-4.98295	-2.65883	-3.39458	19.7169
4.76	-1.10012	-6.30885	-5.12622	-4.92472	-2.61641	-3.40385	19.7047
4.77	-1.12597	-6.31141	-5.0138	-4.90311	-2.61628	-3.40923	19.7148
4.78	-1.19684	-6.31033	-4.89299	-4.75596	-2.61452	-3.47077	19.7001
4.79	-1.2093	-6.30546	-4.86423	-4.611	-2.63189	-3.53121	19.7093
4.8	-1.20982	-6.30496	-4.7303	-4.52063	-2.65263	-3.59165	19.7076
4.81	-1.20891	-6.2616	-4.59181	-4.43396	-2.66646	-3.66241	19.7105
4.82	-1.20394	-6.19889	-4.45311	-4.35419	-2.67605	-3.73231	19.7106
4.83	-1.20446	-6.19558	-4.38396	-4.41085	-2.68674	-3.80389	19.7099
4.84	-1.213	-6.18362	-4.32445	-4.41587	-2.69532	-3.87269	19.7129
4.85	-1.26971	-6.11277	-4.24628	-4.48617	-2.75689	-3.93647	19.7114
4.86	-1.3239	-6.10599	-4.21321	-4.5726	-2.76192	-3.9991	19.7138
4.87	-1.32487	-6.02482	-4.17731	-4.72703	-2.77096	-4.00412	19.7086
4.88	-1.37198	-6.02226	-4.10526	-4.88884	-2.76693	-4.01301	19.7122
4.89	-1.37983	-5.93901	-4.08939	-5.04903	-2.76444	-4.02191	19.712
4.9	-1.44196	-5.83842	-4.07779	-5.20922	-2.81919	-4.02154	19.7109
4.91	-1.5041	-5.74052	-4.00845	-5.37347	-2.88784	-4.02074	19.7107
4.92	-1.5196	-5.65175	-3.9372	-5.45896	-2.96105	-4.01696	19.7084
4.93	-1.52972	-5.56715	-3.85074	-5.53469	-3.03193	-4.01952	19.708
4.94	-1.53217	-5.47768	-3.77518	-5.53161	-3.10424	-4.02207	19.7036
4.95	-1.53665	-5.37607	-3.70984	-5.52853	-3.17708	-3.96709	19.7036
4.96	-1.54434	-5.29913	-3.64663	-5.5185	-3.24639	-3.9145	19.7105
4.97	-1.56448	-5.14733	-3.5843	-5.50085	-3.3152	-3.86272	19.7063
4.98	-1.62833	-5.07886	-3.60583	-5.44099	-3.38107	-3.79962	19.7031
4.99	-1.63453	-5.00745	-3.62114	-5.37403	-3.3899	-3.73998	19.7067
5	-1.64949	-4.93393	-3.74975	-5.29227	-3.38938	-3.68229	19.7046
5.01	-1.69979	-4.84961	-3.87943	-5.2129	-3.39074	-3.61846	19.71
5.02	-1.75693	-4.78041	-4.0161	-5.13958	-3.39139	-3.55621	19.7131
5.03	-1.818	-4.77414	-4.15641	-5.07206	-3.39204	-3.49396	19.7055
5.04	-1.87685	-4.7198	-4.28771	-5.00454	-3.39506	-3.48651	19.7142
5.05	-1.9357	-4.71988	-4.41868	-4.92044	-3.39824	-3.48174	19.7134
5.06	-1.8813	-4.72138	-4.50458	-4.7828	-3.39824	-3.47383	19.7101
5.07	-1.83573	-4.71362	-4.49283	-4.69297	-3.401	-3.5274	19.7105
5.08	-1.77379	-4.71428	-4.49655	-4.60539	-3.40499	-3.57703	19.7082
5.09	-1.70661	-4.6605	-4.49777	-4.46012	-3.41272	-3.62566	19.7073
5.1	-1.64526	-4.59667	-4.44217	-4.3746	-3.41372	-3.68307	19.7131
5.11	-1.57801	-4.53077	-4.37443	-4.22106	-3.42208	-3.74066	19.7044
5.12	-1.51612	-4.52756	-4.2941	-4.06505	-3.4266	-3.79599	19.7122
5.13	-1.45214	-4.53338	-4.21467	-3.92063	-3.42912	-3.86683	19.71
5.14	-1.38425	-4.53384	-4.08323	-3.92788	-3.48471	-3.93768	19.708
5.15	-1.43	-4.47265	-4.01256	-3.99841	-3.54167	-4.00383	19.7066
5.16	-1.41789	-4.4036	-4.00046	-4.08858	-3.59098	-4.01982	19.7079
5.17	-1.42041	-4.33714	-3.92227	-4.17113	-3.64421	-3.95336	19.7094
5.18	-1.41987	-4.33449	-3.77687	-4.31441	-3.69146	-3.80321	19.7072
5.19	-1.41936	-4.33888	-3.68883	-4.39651	-3.754	-3.66584	19.7024
5.2	-1.42279	-4.34463	-3.61084	-4.61643	-3.81404	-3.52521	19.7085
5.21	-1.41874	-4.2911	-3.53408	-4.83219	-3.87886	-3.38452	19.7068
5.22	-1.4166	-4.22124	-3.41402	-4.97896	-3.87707	-3.16343	19.7074
5.23	-1.41875	-4.15219	-3.33805	-5.05136	-3.82225	-2.78781	19.6956
5.24	-1.35823	-4.13535	-3.23949	-5.06423	-3.758	-2.33654	19.7115
5.25	-1.3513	-4.13548	-3.09689	-5.05218	-3.62445	-1.87984	19.7055
5.26	-1.34535	-4.19326	-3.07899	-5.05257	-3.48663	-1.50723	19.7033
5.27	-1.33711	-4.26663	-3.09001	-5.05433	-3.34335	-1.21154	19.7084
5.28	-1.33043	-4.33615	-3.16558	-5.04819	-3.1883	-0.903155	19.7105
5.29	-1.32315	-4.41271	-3.24953	-4.98252	-2.96215	-0.525294	19.7088
5.3	-1.31676	-4.40952	-3.33948	-4.91439	-2.65254	-0.147603	19.7085
5.31	-1.31171	-4.47214	-3.47632	-4.90055	-2.27254	0.159007	19.7157
5.32	-1.29796	-4.53142	-3.62627	-4.7639	-1.81674	0.311604	19.7097
5.33	-1.28522	-4.60827	-3.83749	-4.67793	-1.29383	0.385492	19.7106
5.34	-1.21812	-4.67817	-4.04871	-4.6667	-0.843718	0.45247	19.7066
5.35	-1.14952	-4.68261	-4.19284	-4.59999	-0.338163	0.525872	19.7063
5.36	-1.08048	-4.66809	-4.26179	-4.52001	0.1666	0.5973	19.7057
5.37	-1.01218	-4.65989	-4.25938	-4.43822	0.671193	0.66686	19.709
5.38	-0.942284	-4.64731	-4.25275	-4.3485	1.05742	0.663863	19.7091
5.39	-0.876461	-4.64019	-4.24013	-4.21016	1.34654	0.658588	19.7107
5.4	-0.811573	-4.626	-4.18103	-4.14835	1.49601	0.654721	19.7064
5.41	-0.755882	-4.62419	-4.11511	-4.22205	1.56685	0.602238	19.7089
5.42	-0.700653	-4.54893	-4.05492	-4.29783	1.56152	0.552852	19.7024
5.43	-0.703082	-4.47768	-3.99474	-4.38951	1.50484	0.546506	19.7076
5.44	-0.700262	-4.40664	-3.85905	-4.53256	1.44523	0.544843	19.7068
5.45	-0.708431	-4.27883	-3.78063	-4.75282	1.37438	0.54057	19.7085
5.46	-0.712032	-4.20405	-3.71626	-4.91371	1.30111	0.537413	19.7073
5.47	-0.71723	-4.1354	-3.60215	-5.07396	1.28079	0.537119	19.7065
5.48	-0.672973	-4.14058	-3.52802	-5.28836	1.27134	0.536584	19.7063
5.49	-0.665352	-4.08445	-3.50597	-5.43373	1.21021	0.538092	19.7079
5.5	-0.657517	-4.01627	-3.48269	-5.50376	1.13981	0.536442	19.7098
5.51	-0.640258	-4.00942	-3.34096	-5.5738	1.06925	0.570499	19.7076
5.52	-0.623	-3.94423	-3.19367	-5.56488	1.04257	0.570996	19.7037
5.53	-0.558738	-3.87512	-3.12166	-5.49142	0.908202	0.569037	19.7104
5.54	-0.544759	-3.92374	-3.00282	-5.41254	0.766236	0.564133	19.7075
5.55	-0.483811	-3.93291	-2.9255	-5.40144	0.628761	0.561252	19.7046
5.56	-0.473228	-3.93256	-2.89433	-5.39034	0.54672	0.507143	19.6986
5.57	-0.512403	-3.92662	-2.82167	-5.3235	0.422842	0.449673	19.7071
5.58	-0.512476	-3.8698	-2.74452	-5.24662	0.334065	0.381364	19.7074
5.59	-0.5108	-3.79911	-2.61511	-5.16876	0.257877	0.37587	19.7109
5.6	-0.504979	-3.73348	-2.5371	-5.09334	0.179619	0.380943	19.707
5.61	-0.506888	-3.78169	-2.45811	-5.02073	0.106403	0.379288	19.7063
5.62	-0.56105	-3.84457	-2.37911	-5.0101	0.0280264	0.37675	19.7091
5.63	-0.557219	-3.858	-2.35035	-4.93911	-0.0521511	0.373799	19.7109
5.64	-0.5381	-3.79518	-2.27566	-4.81368	-0.134555	0.318762	19.7096
5.65	-0.466701	-3.73248	-2.20097	-4.68069	-0.274932	0.305477	19.707
5.66	-0.406253	-3.66349	-2.20625	-4.67039	-0.37099	0.294646	19.708
5.67	-0.334843	-3.65	-2.21892	-4.60035	-0.452435	0.293903	19.7096
5.68	-0.265834	-3.64853	-2.3503	-4.61115	-0.595679	0.28182	19.7132
5.69	-0.210174	-3.70245	-2.48373	-4.62021	-0.74374	0.21997	19.7086
5.7	-0.147587	-3.70511	-2.62904	-4.69499	-0.889188	0.215694	19.707
5.71	-0.0819135	-3.64288	-2.77776	-4.71252	-0.979165	0.208385	19.71
5.72	-0.0159465	-3.64047	-2.92713	-4.79222	-1.05774	0.159461	19.7088
5.73	-0.0146923	-3.69885	-3.02503	-4.93375	-1.13855	0.155425	19.7066
5.74	-0.0122144	-3.75717	-3.16634	-5.08106	-1.28251	0.152553	19.7092
5.75	-0.00280406	-3.7622	-3.23521	-5.16557	-1.42417	0.15195	19.7027
5.76	-0.00610127	-3.82111	-3.24394	-5.31139	-1.56284	0.152098	19.7089
5.77	-0.00345418	-3.81896	-3.18261	-5.3747	-1.64398	0.152098	19.7124
5.78	0.00506577	-3.82095	-3.11277	-5.43086	-1.71817	0.152098	19.7067
5.79	0.0139852	-3.75513	-3.04186	-5.4322	-1.79695	0.0942329	19.7024
5.8	0.0198181	-3.74785	-2.96754	-5.49747	-1.81958	0.0344715	19.7034
5.81	0.0230664	-3.72553	-2.8828	-5.49747	-1.9397	0.0692959	19.7044
5.82	0.0270112	-3.66232	-2.85315	-5.48028	-2.01643	0.0652481	19.7065
5.83	0.0751145	-3.58579	-2.78005	-5.41852	-2.03959	0.0782667	19.7095
5.84	0.128021	-3.57209	-2.65032	-5.34851	-2.04832	0.0862084	19.713
5.85	0.182091	-3.50199	-2.57331	-5.33959	-2.06022	0.0842544	19.7085
5.86	0.248507	-3.49445	-2.49389	-5.33907	-2.07158	0.0827421	19.7139
5.87	0.30332	-3.43158	-2.44431	-5.29001	-2.08723	0.0810912	19.7048
5.88	0.359211	-3.4279	-2.37625	-5.21767	-2.09223	0.0794317	19.7097
5.89	0.41154	-3.35697	-2.30211	-5.14762	-2.1525	0.0754316	19.706
5.9	0.46719	-3.28122	-2.23042	-5.07211	-2.17174	0.0216898	19.7098
5.91	0.467156	-3.25565	-2.15058	-5.01042	-2.24067	0.0146969	19.7085
5.92	0.417907	-3.18765	-2.02075	-4.99549	-2.29927	0.00617521	19.7096
5.93	0.382121	-3.12404	-1.93474	-4.98881	-2.37346	-0.0503742	19.7065
5.94	0.341102	-3.05482	-1.84874	-4.93631	-2.44223	-0.0487937	19.7072
5.95	0.277856	-3.04864	-1.77429	-4.94543	-2.50862	-0.0440405	19.708
5.96	0.223789	-3.03905	-1.68284	-5.07758	-2.57301	-0.0428415	19.7066
5.97	0.175945	-2.98892	-1.60283	-5.15704	-2.64037	-0.0412615	19.708
5.98	0.124322	-2.98836	-1.53896	-5.23101	-2.71179	-0.0394391	19.7024
5.99	0.0735776	-2.94344	-1.48236	-5.37652	-2.7266	-0.038996	19.7075
6	0.127481	-2.88554	-1.48614	-5.52123	-2.7877	-0.0387709	19.7077
6.01	0.187203	-2.88556	-1.61211	-5.67157	-2.86171	-0.0443979	19.7094
6.02	0.23021	-2.93337	-1.75042	-5.82286	-2.93223	-0.000974528	19.7072
6.03	0.285635	-2.98554	-1.88898	-5.96715	-3.00676	-0.00578553	19.7062
6.04	0.352518	-2.92225	-2.02594	-6.03515	-3.08179	-0.0121965	19.7082
6.05	0.414878	-2.86624	-2.17379	-6.03853	-3.15144	-0.0107747	19.7108
6.06	0.467012	-2.85163	-2.3214	-6.04307	-3.22647	-0.010707	19.7058
6.07	0.526205	-2.85226	-2.46597	-6.0474	-3.29019	-0.00679702	19.7069
6.08	0.583955	-2.85526	-2.66569	-5.98921	-3.35571	0.000668258	19.7042
6.09	0.599066	-2.84877	-2.75523	-5.99041	-3.36333	0.00799993	19.7086
6.1	0.610939	-2.89938	-2.76475	-5.92321	-3.36408	0.0163511	19.7073
6.11	0.622638	-2.83576	-2.77164	-5.84838	-3.37279	0.0186827	19.7097
6.12	0.626409	-2.78912	-2.78241	-5.76936	-3.42937	0.0210143	19.7045
6.13	0.623986	-2.79848	-2.84771	-5.75998	-3.4953	0.0212506	19.7042
6.14	0.621835	-2.79836	-2.84649	-5.696	-3.559	0.0177143	19.7053
6.15	0.629421	-2.7955	-2.84136	-5.6882	-3.57013	0.0141779	19.7101
6.16	0.630308	-2.79686	-2.82906	-5.67967	-3.58938	0.00779537	19.7036
6.17	0.63702	-2.78371	-2.75342	-5.67114	-3.59989	-0.000634653	19.7074
6.18	0.636027	-2.78581	-2.67821	-5.53843	-3.61719	-0.01369	19.7071
6.19	0.631739	-2.73438	-2.60753	-5.52343	-3.63131	-0.0268808	19.7045
6.2	0.63017	-2.74227	-2.54668	-5.52413	-3.62603	-0.030425	19.7076
6.21	0.679147	-2.7414	-2.476	-5.5245	-3.5784	-0.0355496	19.7058
6.22	0.728577	-2.7336	-2.34762	-5.46523	-3.51645	-0.0847998	19.7058
6.23	0.728262	-2.71664	-2.26914	-5.39801	-3.46338	-0.130511	19.7064
6.24	0.72391	-2.63869	-2.19178	-5.40137	-3.46139	-0.132229	19.7095
6.25	0.727038	-2.55818	-2.05487	-5.40702	-3.46001	-0.136966	19.7097
6.26	0.731351	-2.48446	-1.92585	-5.4218	-3.52526	-0.140141	19.7072
6.27	0.736565	-2.40837	-1.84817	-5.56614	-3.57792	-0.142595	19.7039
6.28	0.7403	-2.32877	-1.77026	-5.59547	-3.63842	-0.137077	19.7065
6.29	0.747237	-2.25279	-1.67686	-5.67021	-3.7088	-0.132107	19.7065
6.3	0.704372	-2.16833	-1.59011	-5.76072	-3.77731	-0.128345	19.7021
6.31	0.667191	-2.08858	-1.44554	-5.84634	-3.84745	-0.0812176	19.7024
6.32	0.681811	-2.02286	-1.30734	-6.0558	-3.91557	-0.0352041	19.7024
6.33	0.692177	-2.02101	-1.1728	-6.19714	-3.98246	-0.0378354	19.7078
6.34	0.698571	-2.01777	-1.10101	-6.2783	-4.04787	-0.0375415	19.7015
6.35	0.700255	-1.94994	-1.02706	-6.41156	-4.0505	-0.0379322	19.7029
6.36	0.702197	-1.93868	-0.953105	-6.47817	-4.05728	-0.0356403	19.7046
6.37	0.71351	-1.94303	-0.87383	-6.61082	-4.05739	-0.0396313	19.7046
6.38	0.715455	-1.94578	-0.806006	-6.68523	-4.05976	-0.0495964	19.7073
6.39	0.766817	-1.94445	-0.733785	-6.68689	-4.05712	-0.0567721	19.7105
6.4	0.814416	-1.95067	-0.742719	-6.68203	-4.05641	-0.107575	19.7046
6.41	0.862014	-1.94389	-0.819164	-6.67695	-4.05624	-0.165477	19.7048
6.42	0.910772	-1.94443	-0.940649	-6.67448	-4.05619	-0.220677	19.7039
6.43	0.976395	-1.95465	-1.00317	-6.73483	-4.05266	-0.278436	19.7115
6.44	1.03912	-2.02829	-1.1342	-6.67958	-4.05545	-0.334865	19.7066
6.45	1.09978	-2.04428	-1.20765	-6.62433	-4.05719	-0.387482	19.7056
6.46	1.15868	-2.04093	-1.29428	-6.60972	-4.05834	-0.441769	19.7088
6.47	1.224	-2.09305	-1.37742	-6.61077	-4.06194	-0.491905	19.7014
6.48	1.17731	-2.10333	-1.5141	-6.61338	-4.06342	-0.544356	19.7042
6.49	1.19103	-2.10445	-1.5805	-6.61689	-4.06787	-0.502375	19.7008
6.5	1.3241	-2.11803	-1.56555	-6.55095	-4.07221	-0.454923	19.7082
6.51	1.42549	-2.12643	-1.50241	-6.4823	-4.07626	-0.458149	19.6961
6.52	1.55529	-2.11864	-1.49568	-6.4279	-4.08159	-0.408093	19.7066
6.53	1.69062	-2.11805	-1.37114	-6.42188	-4.0784	-0.360243	19.7015
6.54	1.82017	-2.11357	-1.29854	-6.41051	-4.13823	-0.317614	19.7043
6.55	1.9141	-2.17172	-1.27729	-6.35015	-4.18759	-0.274937	19.7043
6.56	2.06988	-2.13606	-1.24914	-6.27586	-4.179	-0.219829	19.7036
6.57	2.36159	-2.13655	-1.11766	-6.19953	-4.23191	-0.161035	19.7064
6.58	2.64954	-2.14217	-1.03053	-6.13147	-4.24059	-0.150779	19.7034
6.59	2.76825	-2.14353	-0.952323	-6.12869	-4.23715	-0.145758	19.7038
6.6	2.91935	-2.14113	-0.883425	-6.13622	-4.23967	-0.0903824	19.7056
6.61	3.01678	-2.20409	-0.759982	-6.11972	-4.23903	-0.0858172	19.7023
6.62	3.16916	-2.261	-0.732627	-6.05019	-4.24892	-0.0802326	19.7125
6.63	3.32666	-2.27247	-0.712955	-6.05382	-4.19941	-0.126728	19.7038
6.64	3.52267	-2.2346	-0.582556	-6.05788	-4.15972	-0.175942	19.7039
6.65	3.59537	-2.22317	-0.456492	-6.06094	-4.16811	-0.236309	19.7056
6.66	3.58727	-2.22145	-0.384303	-6.19191	-4.11796	-0.298709	19.7024
6.67	3.51976	-2.21698	-0.316259	-6.40016	-4.10582	-0.361109	19.7064
6.68	3.49982	-2.21348	-0.307509	-6.55409	-4.10524	-0.427523	19.6995
6.69	3.4725	-2.26739	-0.294779	-6.62746	-4.09608	-0.490141	19.7044
6.7	3.45915	-2.26874	-0.270739	-6.70189	-4.09278	-0.551733	19.6953
6.71	3.38521	-2.22925	-0.20056	-6.91418	-4.0837	-0.613845	19.7004
6.72	3.30633	-2.22924	-0.128379	-7.04356	-4.07461	-0.621341	19.6972
6.73	3.21238	-2.21464	-0.12244	-7.18709	-4.07067	-0.62695	19.7076
6.74	3.18853	-2.21111	-0.119873	-7.28262	-4.06849	-0.633827	19.6957
6.75	3.11994	-2.20996	-0.115077	-7.28476	-4.06492	-0.638229	19.7036
6.76	3.05174	-2.21025	-0.118113	-7.28703	-4.06151	-0.645615	19.7053
6.77	2.97324	-2.26409	-0.0647771	-7.28551	-4.0613	-0.64352	19.7039
6.78	2.9061	-2.27376	-0.0114411	-7.35789	-4.06415	-0.644346	19.707
6.79	2.81781	-2.22581	-0.0917965	-7.37805	-4.06397	-0.64644	19.7089
6.8	2.73455	-2.22037	-0.180206	-7.30396	-4.06558	-0.647307	19.706
6.81	2.65841	-2.21059	-0.26701	-7.25026	-4.06509	-0.649679	19.7024
6.82	2.54385	-2.20553	-0.349354	-7.24417	-4.06114	-0.655159	19.7002
6.83	2.4725	-2.21285	-0.431698	-7.29148	-4.06035	-0.655402	19.6993
6.84	2.39923	-2.22045	-0.560298	-7.29664	-4.06276	-0.662067	19.7049
6.85	2.32618	-2.21508	-0.629289	-7.227	-4.06564	-0.665746	19.6958
6.86	2.26543	-2.15381	-0.697373	-7.14937	-4.06535	-0.669343	19.7003
6.87	2.19708	-2.08349	-0.763384	-7.01767	-4.06751	-0.671053	19.6976
6.88	2.14779	-2.06438	-0.751151	-6.99696	-4.06679	-0.670621	19.7059
6.89	2.09813	-2.04999	-0.679098	-6.99458	-4.06423	-0.675068	19.7034
6.9	2.04782	-2.04692	-0.610962	-6.93671	-4.06133	-0.674908	19.7058
6.91	2.04141	-2.04388	-0.527289	-6.8015	-4.06133	-0.667675	19.7074
6.92	1.978	-2.02745	-0.445049	-6.664	-4.06086	-0.665023	19.6988
6.93	1.92227	-2.01808	-0.317661	-6.67241	-4.06298	-0.654101	19.7042
6.94	1.85677	-2.02263	-0.239635	-6.69298	-4.06773	-0.642538	19.7052
6.95	1.839	-2.02594	-0.159946	-6.77137	-4.0648	-0.632456	19.7028
6.96	1.81594	-2.02315	-0.0751451	-6.90435	-4.06187	-0.570857	19.7019
6.97	1.79702	-2.02316	0.0544833	-6.98504	-4.06496	-0.512544	19.706
6.98	1.77731	-1.96497	0.132557	-7.06657	-4.06293	-0.447574	19.7036
6.99	1.71089	-1.95551	0.158595	-7.1909	-4.07193	-0.380752	19.7033
7	1.6368	-1.94893	0.179071	-7.33553	-4.07022	-0.325417	19.7067
7.01	1.57025	-1.95818	0.194581	-7.47985	-4.07143	-0.268259	19.7025
7.02	1.54698	-1.96258	0.209589	-7.56639	-4.07008	-0.214762	19.7072
7.03	1.5338	-1.96111	0.291337	-7.62257	-4.06874	-0.163662	19.7073
7.04	1.47324	-1.95656	0.365778	-7.62975	-4.0692	-0.112561	19.7027
7.05	1.41974	-1.90141	0.426802	-7.63653	-4.07307	-0.113466	19.7094
7.06	1.36426	-1.8417	0.433796	-7.64477	-4.07115	-0.117667	19.6992
7.07	1.3061	-1.88286	0.438748	-7.64114	-4.07707	-0.12339	19.7095
7.08	1.29114	-1.88429	0.506776	-7.58959	-4.07172	-0.139616	19.7036
7.09	1.28856	-1.88491	0.571403	-7.60391	-4.07471	-0.145477	19.7031
7.1	1.23557	-1.88236	0.647148	-7.61332	-4.07777	-0.151277	19.7062
7.11	1.18574	-1.87594	0.722892	-7.6	-4.0739	-0.155012	19.7055
7.12	1.16938	-1.86971	0.724154	-7.60381	-4.07165	-0.156992	19.705
7.13	1.16463	-1.8105	0.731764	-7.52966	-4.0742	-0.166178	19.6943
7.14	1.16624	-1.8008	0.738893	-7.45517	-4.07155	-0.175364	19.7071
7.15	1.16907	-1.84941	0.735531	-7.38069	-4.07034	-0.173761	19.7055
7.16	1.17198	-1.8537	0.724448	-7.38606	-4.06691	-0.171102	19.7031
7.17	1.1769	-1.85405	0.645713	-7.38759	-4.06883	-0.162394	19.7031
7.18	1.18345	-1.86236	0.559281	-7.30516	-4.07062	-0.152195	19.7036
7.19	1.23675	-1.86035	0.460431	-7.22898	-4.07024	-0.14272	19.7004
7.2	1.29258	-1.85605	0.374798	-7.15279	-4.07337	-0.133108	19.7061
7.21	1.31484	-1.79794	0.294777	-7.06872	-4.07565	-0.127613	19.7085
7.22	1.37551	-1.7923	0.208609	-7.13962	-4.07653	-0.111666	19.7005
7.23	1.4288	-1.84537	0.127347	-7.13669	-4.07921	-0.0957521	19.7089
7.24	1.49474	-1.85077	0.065063	-7.2173	-4.07982	-0.0882128	19.7061
7.25	1.56068	-1.86347	0.0124004	-7.22269	-4.08058	-0.0822569	19.6995
7.26	1.62519	-1.87702	0.0231688	-7.34775	-4.07523	-0.0792509	19.6982
7.27	1.69142	-1.88106	0.0990922	-7.49643	-4.07238	-0.0824389	19.7021
7.28	1.70735	-1.88617	0.184829	-7.62806	-4.07163	-0.0856269	19.7009
7.29	1.77517	-1.89648	0.263706	-7.77488	-4.06898	-0.140128	19.7071
7.3	1.84254	-1.90376	0.340695	-7.86546	-4.06735	-0.141402	19.7042
7.31	1.80693	-1.96909	0.475419	-7.94419	-4.06476	-0.193942	19.7052
7.32	1.76392	-1.9886	0.560994	-8.09143	-4.06217	-0.198428	19.7068
7.33	1.70773	-1.99421	0.635632	-8.09735	-4.06178	-0.249669	19.7077
7.34	1.65318	-1.9985	0.70837	-8.10674	-4.06186	-0.249055	19.7006
7.35	1.60252	-1.99348	0.780513	-8.04205	-4.06537	-0.299115	19.7043
7.36	1.60366	-1.98542	0.857006	-8.0416	-4.06245	-0.295881	19.7043
7.37	1.65605	-1.97668	0.938565	-8.06573	-4.05784	-0.292647	19.7021
7.38	1.65994	-1.97201	1.0634	-8.01575	-4.05867	-0.243537	19.7001
7.39	1.66207	-2.01997	1.1398	-8.0306	-4.05495	-0.243537	19.7063
7.4	1.71702	-2.01775	1.16219	-7.95666	-4.05495	-0.193914	19.7049
7.41	1.78044	-2.01514	1.23672	-7.8876	-4.05413	-0.23979	19.7019
7.42	1.84218	-2.01802	1.31574	-7.93574	-4.04967	-0.236556	19.706
7.43	1.90226	-2.01177	1.4462	-7.9957	-4.04967	-0.290837	19.7036
7.44	1.96234	-2.01257	1.57279	-8.00778	-4.0525	-0.291777	19.7033
7.45	1.97109	-2.01463	1.64492	-7.93547	-4.05357	-0.34337	19.7067
7.46	1.97679	-2.00299	1.65169	-7.85685	-4.05627	-0.397693	19.7025
7.47	1.97917	-1.9896	1.60953	-7.83105	-4.05908	-0.448783	19.7072
7.48	1.98402	-1.98779	1.54745	-7.80524	-4.06103	-0.495325	19.7073
7.49	1.98901	-1.98153	1.52775	-7.80995	-4.06022	-0.494635	19.7027
7.5	1.99771	-1.97931	1.50307	-7.809	-4.06444	-0.493701	19.7094
7.51	2.00308	-1.92121	1.41859	-7.74533	-4.06998	-0.492767	19.6992
7.52	2.01633	-1.8593	1.27562	-7.67104	-4.07182	-0.488349	19.7095
7.53	2.02958	-1.78815	1.13582	-7.65819	-4.06899	-0.486315	19.7036
7.54	2.03041	-1.71713	0.992973	-7.58778	-4.06818	-0.483558	19.7031
7.55	2.02773	-1.6633	0.966566	-7.5686	-4.06439	-0.482585	19.7062
7.56	2.02811	-1.66229	0.890619	-7.56828	-4.05879	-0.482703	19.7055
7.57	2.02701	-1.66003	0.875104	-7.50295	-4.06147	-0.489452	19.705
7.58	2.02591	-1.65921	0.816028	-7.42384	-4.06318	-0.545578	19.6943
7.59	2.02857	-1.60588	0.821515	-7.33827	-4.05701	-0.554248	19.7071
7.6	2.03169	-1.59424	0.894116	-7.20153	-4.05887	-0.513876	19.7055
7.61	2.02658	-1.58363	0.981481	-7.05065	-4.05426	-0.467006	19.7031
7.62	2.02345	-1.58022	1.06568	-6.89978	-4.05428	-0.409321	19.7031
7.63	2.02103	-1.57925	1.13945	-6.90266	-4.05381	-0.361036	19.7036
7.64	2.07864	-1.63396	1.16077	-6.91933	-4.05488	-0.301212	19.7004
7.65	2.07889	-1.64934	1.23185	-6.86465	-4.05446	-0.240296	19.7061
7.66	2.08436	-1.58905	1.31714	-6.93465	-4.04889	-0.180044	19.7085
7.67	2.08984	-1.58687	1.45419	-7.00852	-4.04671	-0.123965	19.7005
7.68	2.22471	-1.64477	1.53481	-7.09182	-4.04298	-0.0656543	19.7089
7.69	2.36019	-1.70334	1.60657	-7.22625	-4.03905	-0.0563845	19.7061
7.7	2.49978	-1.76891	1.66698	-7.38794	-4.04299	-0.0491714	19.6995
7.71	2.63139	-1.82667	1.73985	-7.54257	-4.0419	-0.0534056	19.7019
7.72	2.76936	-1.89792	1.819	-7.61243	-4.04094	-0.0463824	19.706
7.73	2.97264	-1.90726	1.89208	-7.60905	-4.04314	-0.0463831	19.7036
7.74	3.23887	-1.84818	2.0178	-7.66278	-4.0445	-0.0457858	19.7033
7.75	3.49354	-1.86194	2.0922	-7.66836	-4.05415	-0.0414657	19.7067
7.76	3.75532	-1.86433	2.11732	-7.67394	-4.05669	-0.0319786	19.7025
7.77	3.88202	-1.85355	2.1381	-7.67879	-4.06702	-0.0226967	19.7072
7.78	4.01049	-1.80399	2.15388	-7.68406	-4.06926	-0.0240257	19.7073
7.79	4.09076	-1.79459	2.1734	-7.67478	-4.06894	-0.0221422	19.7027
7.8	4.16442	-1.79861	2.10725	-7.61717	-4.06802	-0.084644	19.7094
7.81	4.24318	-1.80075	2.04109	-7.55956	-4.07121	-0.0862253	19.6992
7.82	4.20019	-1.80521	1.96189	-7.55677	-4.0746	-0.0643106	19.7095
7.83	4.14345	-1.80338	1.82134	-7.5647	-4.07645	0.00978114	19.7036
7.84	4.08563	-1.79304	1.71895	-7.55777	-4.07755	0.0828967	19.7031
7.85	4.02565	-1.79162	1.55798	-7.47949	-4.07945	0.22253	19.7062
7.86	3.96568	-1.799	1.39701	-7.40433	-4.07687	0.306678	19.7055
7.87	3.84785	-1.85724	1.29447	-7.32861	-4.07755	0.457288	19.705
7.88	3.77769	-1.86864	1.19183	-7.25268	-4.07672	0.600964	19.6943
7.89	3.71045	-1.82486	1.10907	-7.23197	-4.08151	0.917681	19.7071
7.9	3.6421	-1.75008	1.0285	-7.21126	-4.07873	1.28799	19.7055
7.91	3.57672	-1.67916	1.01369	-7.07528	-4.07409	1.6389	19.7031
7.92	3.50397	-1.66849	1.01735	-6.93149	-4.08052	1.9413	19.7031
7.93	3.44042	-1.7207	0.97094	-6.86501	-4.06977	2.25885	19.7036
7.94	3.37205	-1.7208	0.975431	-6.94287	-4.0662	2.51081	19.7004
7.95	3.30368	-1.66766	1.03953	-7.02074	-4.06991	2.81523	19.7061
7.96	3.29459	-1.60194	1.05253	-7.02887	-4.07076	3.11879	19.7085
7.97	3.28223	-1.54532	1.06762	-7.10106	-4.06598	3.41891	19.7005
7.98	3.28056	-1.53299	1.14225	-7.1213	-4.06236	3.61167	19.7089
7.99	3.27297	-1.53424	1.26797	-7.19772	-4.06048	3.62963	19.7061
8	3.26742	-1.53744	1.27937	-7.33648	-4.05991	3.63034	19.6995

## Sheet: Fig.1d,e
Time	Head_roll_angle								Time	Body_bend_angle								Time	Tilt_angle
	Fish1 _Trial1(d)	Fish1 _Trial2	Fish2 _Trial1	Fish2 _Trial2	Fish3	Fish4	Fish5			Fish1 _Trial1(d)	Fish1 _Trial2	Fish2 _Trial1	Fish2 _Trial2	Fish3	Fish4	Fish5
-2	1.52689	-2.1043	-2.05147	1.37573	-3.47207	-4.1746	0.761815		-2	0.882208	0.445525	2.01305	-0.263047	0.486197	-0.27819	-1.96773		-2	-0.0005133
-1.99	1.52467	-2.1075	-2.04607	1.37789	-3.46576	-4.17886	0.761269		-1.99	0.82779	0.4185	1.9359	-0.279077	0.48101	-0.229789	-1.9417		-1.99	0.002733
-1.98	1.52676	-2.10985	-2.0411	1.37602	-3.46482	-4.18312	0.758393		-1.98	0.82377	0.444808	1.88643	-0.277834	0.397364	-0.206558	-1.96702		-1.98	0.005898
-1.97	1.53246	-2.10974	-2.03612	1.37602	-3.46619	-4.18547	0.821744		-1.97	0.779542	0.450664	1.8609	-0.28876	0.370017	-0.242132	-1.98276		-1.97	0.003656
-1.96	1.53438	-2.10962	-2.0291	1.37602	-3.46143	-4.23809	0.885454		-1.96	0.8137	0.476099	1.83674	-0.248489	0.385945	-0.247016	-2.03697		-1.96	0.002517
-1.95	1.53815	-2.10951	-2.02048	1.37602	-3.49404	-4.2399	0.954886		-1.95	0.817583	0.501044	1.80779	-0.314106	0.416394	-0.255612	-2.03961		-1.95	0.002013
-1.94	1.54939	-2.10939	-2.01185	1.37652	-3.49728	-4.29468	1.02615		-1.94	0.778749	0.489825	1.80279	-0.325635	0.44158	-0.237791	-2.04565		-1.94	0.003383
-1.93	1.55777	-2.10798	-2.00791	1.37474	-3.48139	-4.35019	1.09034		-1.93	0.788152	0.479214	1.79558	-0.346611	0.483939	-0.276327	-2.11379		-1.93	0.001121
-1.92	1.56172	-2.05703	-2.00698	1.37247	-3.46317	-4.34345	1.14618		-1.92	0.796849	0.449368	1.74197	-0.366585	0.481256	-0.204255	-2.03474		-1.92	0.0007358
-1.91	1.56525	-2.00629	-2.00125	1.3702	-3.52834	-4.34368	1.20414		-1.91	0.791574	0.454367	1.76659	-0.378289	0.460875	-0.167328	-2.0665		-1.91	0.003849
-1.9	1.57255	-1.95475	-1.99811	1.36616	-3.5333	-4.33824	1.2641		-1.9	0.772048	0.462755	1.79248	-0.367386	0.455074	-0.204789	-2.16018		-1.9	-0.0009821
-1.89	1.57556	-1.90442	-2.00291	1.36616	-3.55027	-4.33279	1.2691		-1.89	0.786699	0.45883	1.79004	-0.334712	0.43802	-0.265799	-2.15413		-1.89	0.005895
-1.88	1.57831	-1.85697	-2.0077	1.3706	-3.55261	-4.33009	1.28027		-1.88	0.816364	0.475701	1.81402	-0.317841	0.452251	-0.269174	-2.17552		-1.88	-0.001757
-1.87	1.58483	-1.80951	-2.00358	1.37503	-3.55494	-4.2777	1.29164		-1.87	0.798326	0.459952	1.83454	-0.322647	0.458622	-0.252024	-2.13895		-1.87	0.003408
-1.86	1.59377	-1.82458	-2.00106	1.3769	-3.51423	-4.2777	1.27832		-1.86	0.787901	0.496284	1.94065	-0.292436	0.43923	-0.255476	-2.14441		-1.86	0.003561
-1.85	1.59525	-1.83965	-1.99854	1.37828	-3.51718	-4.22228	1.21067		-1.85	0.818506	0.533135	1.94222	-0.301807	0.427425	-0.257047	-2.17318		-1.85	0.0006039
-1.84	1.59269	-1.80361	-2.00657	1.37965	-3.51798	-4.16686	1.14911		-1.84	0.818553	0.60263	1.97021	-0.290363	0.37102	-0.284014	-2.17841		-1.84	0.003449
-1.83	1.59458	-1.8171	-2.00615	1.38152	-3.53765	-4.17105	1.09717		-1.83	0.811548	0.638766	2.0199	-0.243063	0.353334	-0.285043	-2.26335		-1.83	0.004789
-1.82	1.58555	-1.88689	-2.01052	1.38152	-3.53831	-4.16097	1.04396		-1.82	0.82814	0.664598	2.04401	-0.187731	0.418678	-0.303784	-2.30227		-1.82	0.003223
-1.81	1.57275	-1.95747	-2.01441	1.38152	-3.54149	-4.21367	0.986349		-1.81	0.874075	0.688086	2.04134	-0.162083	0.431245	-0.329466	-2.28126		-1.81	-0.0006456
-1.8	1.56949	-2.02805	-2.01038	1.38596	-3.54379	-4.2657	0.985495		-1.8	0.874231	0.692475	2.0658	-0.173559	0.447206	-0.242328	-2.30059		-1.8	0.006025
-1.79	1.56649	-2.07701	-2.00634	1.38596	-3.55841	-4.25984	0.91606		-1.79	0.845108	0.673492	2.09039	-0.199904	0.468602	-0.26686	-2.23212		-1.79	0.004783
-1.78	1.56374	-2.1286	-2.00745	1.38339	-3.56474	-4.25316	0.847255		-1.78	0.835501	0.671055	2.09048	-0.222671	0.428975	-0.234744	-2.20681		-1.78	0.003211
-1.77	1.55857	-2.11766	-2.01286	1.38339	-3.56599	-4.25026	0.792392		-1.77	0.866141	0.614512	2.00949	-0.248144	0.400347	-0.273192	-2.20491		-1.77	0.00284
-1.76	1.56006	-2.05416	-2.01827	1.38339	-3.56933	-4.24963	0.849814		-1.76	0.853645	0.589286	1.98883	-0.227077	0.420172	-0.335685	-2.17846		-1.76	0.002291
-1.75	1.56559	-2.04176	-2.00985	1.38501	-3.63544	-4.30783	0.917919		-1.75	0.815043	0.528244	1.96383	-0.258708	0.455195	-0.331419	-2.16425		-1.75	0.005622
-1.74	1.56072	-2.03445	-2.00524	1.38501	-3.62538	-4.37779	0.983237		-1.74	0.775105	0.502694	1.90744	-0.272936	0.419827	-0.362744	-2.139		-1.74	-0.000229
-1.73	1.56677	-1.97084	-2.00717	1.38501	-3.63487	-4.46088	1.04724		-1.73	0.7711	0.474053	1.87802	-0.326577	0.361404	-0.41499	-2.13465		-1.73	-0.000229
-1.72	1.57862	-1.96039	-2.00957	1.38501	-3.68976	-4.41169	1.11755		-1.72	0.774741	0.44664	1.87918	-0.329023	0.337328	-0.463063	-2.14557		-1.72	-0.001137
-1.71	1.58093	-1.94994	-2.01168	1.38501	-3.74091	-4.36316	1.18805		-1.71	0.758108	0.418729	1.85568	-0.332065	0.363136	-0.515659	-2.1149		-1.71	-0.002138
-1.7	1.5823	-1.95066	-2.01378	1.38501	-3.78934	-4.42588	1.25786		-1.7	0.77209	0.412395	1.82912	-0.279773	0.337205	-0.518775	-2.17711		-1.7	5.253e-05
-1.69	1.58344	-1.94876	-2.02336	1.38501	-3.85173	-4.48593	1.32611		-1.69	0.757821	0.405627	1.80659	-0.258429	0.423327	-0.585194	-2.20134		-1.69	0.001262
-1.68	1.56407	-1.94291	-2.02865	1.38501	-3.91267	-4.49003	1.3976		-1.68	0.744935	0.401596	1.86297	-0.253078	0.474186	-0.557047	-2.19217		-1.68	0.00277
-1.67	1.53803	-1.98963	-2.03608	1.38501	-3.96626	-4.54381	1.41253		-1.67	0.790063	0.393818	1.88845	-0.24114	0.633732	-0.486234	-2.21018		-1.67	0.001521
-1.66	1.50624	-2.03523	-2.04351	1.38501	-3.96803	-4.48539	1.41677		-1.66	0.816359	0.392543	1.86005	-0.173046	0.570761	-0.469438	-2.24305		-1.66	0.0004372
-1.65	1.48485	-2.07574	-2.04832	1.38501	-4.0351	-4.40883	1.42434		-1.65	0.828645	0.385719	1.88731	-0.197186	0.652602	-0.471939	-2.23332		-1.65	0.002911
-1.64	1.46606	-2.11947	-2.04659	1.38501	-4.03542	-4.32392	1.42948		-1.64	0.818114	0.382262	1.91313	-0.0732068	0.649829	-0.514169	-2.25198		-1.64	0.003123
-1.63	1.44146	-2.11004	-2.04643	1.38501	-3.98289	-4.24758	1.42948		-1.63	0.827999	0.367994	1.91035	-0.0734972	0.662366	-0.41023	-2.25624		-1.63	0.006411
-1.62	1.3675	-2.09943	-2.04658	1.38501	-3.98051	-4.16702	1.4306		-1.62	0.856971	0.388275	1.93396	-0.0740601	0.718682	-0.396058	-2.29677		-1.62	0.003755
-1.61	1.29448	-2.09638	-2.04673	1.38501	-3.9861	-4.04357	1.42119		-1.61	0.830552	0.390451	1.93781	-0.125324	0.832796	-0.398817	-2.27838		-1.61	0.002469
-1.6	1.21806	-2.09521	-2.04713	1.38501	-3.98777	-3.9152	1.35484		-1.6	0.834687	0.379353	1.91556	-0.13354	0.756822	-0.339007	-2.29441		-1.6	0.005937
-1.59	1.16215	-2.09799	-2.04053	1.38501	-3.98943	-3.84379	1.28489		-1.59	0.848632	0.373594	1.89893	-0.0864824	0.767633	-0.304957	-2.27856		-1.59	0.002966
-1.58	1.15525	-2.09909	-2.03179	1.38501	-3.99888	-3.7198	1.20579		-1.58	0.839487	0.363449	1.88019	-0.107758	0.608889	-0.324495	-2.27019		-1.58	0.007345
-1.57	1.1541	-2.10131	-2.02542	1.38501	-3.93969	-3.64669	1.12297		-1.57	0.857086	0.358339	1.88974	-0.177126	0.684102	-0.357356	-2.24735		-1.57	0.002133
-1.56	1.14912	-2.10354	-2.02633	1.38501	-3.86126	-3.57484	1.03602		-1.56	0.870018	0.342978	1.8709	-0.167737	0.727831	-0.312932	-2.29466		-1.56	0.004876
-1.55	1.14155	-2.10254	-2.0305	1.38501	-3.90592	-3.56273	0.946922		-1.55	0.851801	0.342254	1.87939	-0.269348	0.741476	-0.2255	-2.28868		-1.55	0.006487
-1.54	1.09032	-2.10155	-2.03308	1.38501	-3.95161	-3.62609	0.861531		-1.54	0.825591	0.347146	1.86356	-0.336191	0.776211	-0.248024	-2.25322		-1.54	0.007606
-1.53	1.08845	-2.10174	-2.03958	1.38501	-3.95673	-3.68581	0.78408		-1.53	0.817816	0.315853	1.86954	-0.376951	0.777189	-0.233393	-2.13478		-1.53	0.00461
-1.52	1.1422	-2.10193	-2.04608	1.38501	-3.95066	-3.73153	0.710926		-1.52	0.817184	0.308236	1.87079	-0.379122	0.695603	-0.217565	-2.16745		-1.52	0.001876
-1.51	1.19933	-2.10123	-2.04808	1.38501	-3.88872	-3.78839	0.702749		-1.51	0.843412	0.30547	1.95184	-0.378425	0.720181	-0.26332	-2.08541		-1.51	0.003591
-1.5	1.25587	-2.0995	-2.05709	1.38501	-3.88734	-3.84727	0.704944		-1.5	0.819374	0.303428	1.94472	-0.413375	0.784219	-0.321613	-2.11856		-1.5	-0.001116
-1.49	1.26339	-2.09944	-2.06599	1.38501	-3.87804	-3.91191	0.708695		-1.49	0.820493	0.30109	1.99253	-0.418604	0.802391	-0.313547	-2.10566		-1.49	0.002765
-1.48	1.26998	-2.09939	-2.07251	1.38501	-3.93423	-3.97885	0.717087		-1.48	0.82765	0.301991	2.04461	-0.342408	0.77937	-0.34235	-2.08884		-1.48	0.002935
-1.47	1.2804	-2.09934	-2.07825	1.38501	-4.00378	-4.0491	0.727943		-1.47	0.856933	0.305996	2.09642	-0.353432	0.703036	-0.382102	-2.01408		-1.47	0.004042
-1.46	1.3021	-2.10046	-2.08074	1.38501	-4.01206	-4.06864	0.745389		-1.46	0.904034	0.305862	2.12014	-0.379719	0.711094	-0.367815	-1.99495		-1.46	0.004584
-1.45	1.36745	-2.10158	-2.08323	1.38501	-4.02035	-4.0736	0.75838		-1.45	0.92043	0.301346	2.11816	-0.335972	0.753672	-0.372248	-1.9888		-1.45	0.004955
-1.44	1.425	-2.10256	-2.08181	1.38501	-4.00912	-4.08376	0.81993		-1.44	0.914174	0.302831	2.14402	-0.270753	0.690091	-0.344793	-2.06357		-1.44	0.003856
-1.43	1.42694	-2.10354	-2.08038	1.38501	-4.00932	-4.09748	0.83256		-1.43	0.943317	0.325723	2.14231	-0.201771	0.753439	-0.33863	-2.04528		-1.43	0.005375
-1.42	1.43537	-2.07139	-2.07949	1.38501	-4.06663	-4.09589	0.897059		-1.42	0.948945	0.329258	2.08617	-0.202422	0.687805	-0.326433	-2.13325		-1.42	0.006604
-1.41	1.4444	-2.04026	-2.07369	1.38501	-4.05405	-4.08618	0.962166		-1.41	0.937213	0.3576	2.10992	-0.21077	0.626936	-0.350259	-2.14419		-1.41	0.002891
-1.4	1.44428	-2.0052	-2.06799	1.38501	-4.04711	-4.07697	1.03391		-1.4	0.927303	0.368217	2.08168	-0.165566	0.656446	-0.449501	-2.16804		-1.4	0.001448
-1.39	1.44509	-1.97014	-2.06921	1.38501	-4.04785	-4.0079	1.09117		-1.39	0.91118	0.371057	2.05358	-0.184905	0.722582	-0.403193	-2.15522		-1.39	0.004928
-1.38	1.4284	-1.93507	-2.07121	1.38501	-4.05035	-3.98906	1.09814		-1.38	0.89022	0.387729	2.02387	-0.200756	0.694698	-0.359312	-2.22373		-1.38	0.003493
-1.37	1.40045	-1.88499	-2.07051	1.38501	-4.05649	-3.97882	1.15499		-1.37	0.890648	0.382698	1.9981	-0.228038	0.81936	-0.36894	-2.22903		-1.37	0.003577
-1.36	1.38333	-1.88615	-2.06981	1.38501	-4.06386	-3.96864	1.16043		-1.36	0.860205	0.384774	2.02364	-0.125234	0.822173	-0.399002	-2.32749		-1.36	0.005464
-1.35	1.37403	-1.88745	-2.06824	1.38501	-4.07831	-3.95436	1.09596		-1.35	0.871105	0.382275	2.02561	-0.133305	0.8089	-0.422506	-2.35725		-1.35	0.004284
-1.34	1.362	-1.8844	-2.06668	1.38501	-4.09154	-3.88489	1.08323		-1.34	0.842731	0.33493	2.02828	-0.178116	0.693838	-0.408431	-2.4086		-1.34	-0.000425
-1.33	1.34347	-1.9135	-2.11883	1.38501	-4.09568	-3.82677	1.05693		-1.33	0.834347	0.333836	2.05373	-0.16461	0.718744	-0.383512	-2.39973		-1.33	0.0006463
-1.32	1.32307	-1.94428	-2.1759	1.38501	-4.11256	-3.77372	0.982889		-1.32	0.82584	0.300918	2.03225	-0.151464	0.617692	-0.288689	-2.41136		-1.32	0.002759
-1.31	1.31183	-1.97901	-2.18507	1.38501	-4.12974	-3.71674	0.911328		-1.31	0.816303	0.295461	2.02794	-0.182586	0.54028	-0.155124	-2.3585		-1.31	0.002651
-1.3	1.30117	-2.02814	-2.18733	1.38501	-4.143	-3.71983	0.857307		-1.3	0.79877	0.286245	1.99454	-0.193704	0.457369	-0.199937	-2.41828		-1.3	0.001253
-1.29	1.308	-2.07727	-2.18162	1.38501	-4.15245	-3.72134	0.850361		-1.29	0.810747	0.269719	1.99136	-0.114919	0.464496	-0.207024	-2.4173		-1.29	0.001253
-1.28	1.31483	-2.13496	-2.17862	1.38501	-4.15702	-3.66657	0.796007		-1.28	0.792282	0.241886	1.99537	-0.00936242	0.359159	-0.256333	-2.48321		-1.28	0.0002371
-1.27	1.31082	-2.14141	-2.17365	1.38501	-4.15689	-3.66866	0.793876		-1.27	0.836608	0.241445	1.97478	-0.128433	0.326077	-0.206926	-2.44498		-1.27	-0.001457
-1.26	1.30656	-2.14285	-2.16955	1.38501	-4.15675	-3.67257	0.801915		-1.26	0.815398	0.240437	1.95393	-0.16861	0.400525	-0.270019	-2.44337		-1.26	0.00399
-1.25	1.30503	-2.14865	-2.21898	1.38501	-4.14334	-3.73208	0.81034		-1.25	0.864055	0.258128	1.92827	-0.194397	0.542092	-0.329109	-2.38052		-1.25	-0.0002472
-1.24	1.30316	-2.146	-2.2147	1.38501	-4.14126	-3.79334	0.769933		-1.24	0.840211	0.248464	1.91191	-0.18724	0.556796	-0.340544	-2.32115		-1.24	-0.0001031
-1.23	1.30316	-2.14167	-2.15937	1.38501	-4.20401	-3.8522	0.773408		-1.23	0.854659	0.249542	1.91726	-0.177149	0.508154	-0.356756	-2.28814		-1.23	0.001971
-1.22	1.30316	-2.13895	-2.15194	1.38501	-4.26647	-3.91368	0.774199		-1.22	0.865272	0.242719	1.92802	-0.151006	0.535837	-0.413342	-2.29109		-1.22	0.001286
-1.21	1.30258	-2.12183	-2.14145	1.38501	-4.26299	-3.9694	0.76948		-1.21	0.864388	0.230349	1.93888	-0.122129	0.626647	-0.323842	-2.21006		-1.21	0.003458
-1.2	1.30302	-2.10716	-2.13892	1.38501	-4.31707	-3.97918	0.767849		-1.2	0.855182	0.230988	1.92228	-0.168931	0.676365	-0.329633	-2.17161		-1.2	0.003599
-1.19	1.30345	-2.09777	-2.13639	1.38501	-4.31619	-4.03971	0.760522		-1.19	0.828551	0.243795	1.89905	-0.19197	0.670535	-0.337993	-2.08057		-1.19	0.003157
-1.18	1.30321	-2.08827	-2.13334	1.38501	-4.31478	-4.04395	0.756619		-1.18	0.801281	0.238847	1.92364	-0.200557	0.755432	-0.393744	-2.0357		-1.18	0.003609
-1.17	1.30321	-2.08377	-2.13743	1.38501	-4.31337	-4.05312	0.750984		-1.17	0.833259	0.242395	1.92154	-0.198721	0.821222	-0.318506	-2.04872		-1.17	0.002637
-1.16	1.30137	-2.07926	-2.088	1.38501	-4.36817	-4.06307	0.748545		-1.16	0.791572	0.242082	1.97735	-0.180075	0.763786	-0.263707	-2.07302		-1.16	0.01131
-1.15	1.29988	-2.08321	-2.03696	1.38501	-4.43015	-4.0662	0.74081		-1.15	0.826368	0.240612	1.97221	-0.182174	0.892487	-0.243808	-2.12578		-1.15	0.003834
-1.14	1.30334	-2.08716	-2.03696	1.38501	-4.36705	-4.06185	0.737722		-1.14	0.825393	0.23474	1.96543	-0.211202	1.1073	-0.231075	-2.11656		-1.14	0.004833
-1.13	1.3068	-2.08949	-2.03821	1.38501	-4.30052	-4.04977	0.736044		-1.13	0.81463	0.232096	1.95831	-0.214557	1.20108	-0.227926	-2.06927		-1.13	0.00613
-1.12	1.30714	-2.09182	-2.04253	1.38501	-4.29684	-4.04978	0.729137		-1.12	0.821538	0.239837	2.00859	-0.264822	1.26175	-0.26588	-2.12357		-1.12	0.004691
-1.11	1.30646	-2.0917	-2.04806	1.38501	-4.24645	-4.04701	0.710772		-1.11	0.820686	0.236189	2.03374	-0.256094	1.36991	-0.280471	-2.16283		-1.11	0.002659
-1.1	1.30578	-2.09503	-2.05359	1.38501	-4.24977	-4.04761	0.696369		-1.1	0.837288	0.247687	2.02994	-0.293745	1.4941	-0.255793	-2.21019		-1.1	-0.001252
-1.09	1.30578	-2.09848	-2.06453	1.38501	-4.25926	-4.05402	0.681249		-1.09	0.826849	0.246296	1.99828	-0.31364	1.31998	-0.212043	-2.2066		-1.09	6.964e-05
-1.08	1.30793	-2.10193	-2.06831	1.38501	-4.27418	-4.06268	0.665317		-1.08	0.791803	0.23914	1.99572	-0.30536	1.3239	-0.204508	-2.16578		-1.08	-0.000175
-1.07	1.31192	-2.10538	-2.0709	1.38501	-4.24087	-4.07047	0.656637		-1.07	0.823216	0.206839	1.97085	-0.245393	1.41525	-0.264793	-2.17004		-1.07	-0.001706
-1.06	1.31707	-2.10864	-2.07509	1.38501	-4.24677	-4.08109	0.660662		-1.06	0.788673	0.182006	2.0213	-0.242033	1.3105	-0.286802	-2.1679		-1.06	0.004908
-1.05	1.31727	-2.11189	-2.07929	1.38501	-4.30696	-4.09612	0.657238		-1.05	0.782408	0.180675	1.99722	-0.186428	1.18621	-0.329187	-2.17379		-1.05	0.005045
-1.04	1.3214	-2.11693	-2.07969	1.38501	-4.37462	-4.11685	0.643449		-1.04	0.792484	0.172169	1.97006	-0.189794	1.08194	-0.310415	-2.21263		-1.04	0.005119
-1.03	1.32864	-2.12196	-2.08416	1.38501	-4.44055	-4.13166	0.633404		-1.03	0.790434	0.160629	1.9676	-0.184383	0.93759	-0.301637	-2.20796		-1.03	-0.00357
-1.02	1.3377	-2.12522	-2.08741	1.38501	-4.49345	-4.14728	0.637986		-1.02	0.783475	0.158184	1.96699	-0.205162	0.93851	-0.302628	-2.17957		-1.02	0.0005885
-1.01	1.34675	-2.12503	-2.09148	1.38501	-4.54696	-4.15379	0.635283		-1.01	0.775126	0.155272	1.99118	-0.180917	0.798513	-0.362355	-2.13602		-1.01	-0.0003016
-1	1.354	-2.12484	-2.09263	1.38501	-4.60363	-4.1509	0.630809		-1	0.803807	0.155967	2.0491	-0.147782	0.883412	-0.337947	-2.14415		-1	-0.0001751
-0.99	1.3591	-2.12465	-2.09379	1.38501	-4.6576	-4.15135	0.633697		-0.99	0.796039	0.152444	2.07288	-0.156801	0.806944	-0.43226	-2.17309		-0.99	-0.003263
-0.98	1.362	-2.1254	-2.0942	1.38501	-4.71278	-4.14635	0.627078		-0.98	0.785081	0.180738	2.09647	-0.231767	0.636534	-0.392356	-2.17936		-0.98	0.002441
-0.97	1.36374	-2.12635	-2.09033	1.38501	-4.71324	-4.1448	0.616518		-0.97	0.810539	0.207716	2.06637	-0.215487	0.645128	-0.390998	-2.17889		-0.97	-0.001888
-0.96	1.30513	-2.12729	-2.08645	1.38501	-4.71383	-4.13965	0.549936		-0.96	0.834863	0.202548	2.0647	-0.221423	0.643308	-0.374101	-2.13976		-0.96	0.003867
-0.95	1.2426	-2.13904	-2.09009	1.38501	-4.71675	-4.13711	0.487424		-0.95	0.835915	0.200599	2.07142	-0.156333	0.748258	-0.367103	-2.17109		-0.95	-0.001357
-0.94	1.1828	-2.20902	-2.08967	1.38501	-4.71767	-4.13712	0.497119		-0.94	0.849923	0.203753	2.04196	-0.148128	0.776436	-0.357365	-2.16851		-0.94	0.003261
-0.93	1.12119	-2.28077	-2.09127	1.38501	-4.73221	-4.13219	0.556406		-0.93	0.87869	0.198349	2.06614	-0.111023	0.7363	-0.392417	-2.18535		-0.93	0.003558
-0.92	1.06662	-2.29954	-2.09205	1.38501	-4.73732	-4.13414	0.623518		-0.92	0.901735	0.18751	2.0662	-0.0989913	0.868382	-0.382328	-2.21279		-0.92	0.0009209
-0.91	1.01386	-2.31831	-2.09258	1.38501	-4.74257	-4.13419	0.64022		-0.91	0.899178	0.178042	2.03252	0.000268841	0.950882	-0.414782	-2.22472		-0.91	0.003138
-0.9	0.960231	-2.38825	-2.09311	1.38501	-4.74328	-4.12865	0.708549		-0.9	0.919686	0.178178	2.00205	0.0432561	0.960457	-0.364581	-2.27114		-0.9	0.005049
-0.89	0.908793	-2.45725	-2.08797	1.38501	-4.7438	-4.12865	0.723906		-0.89	0.935583	0.176063	1.94496	0.0552508	1.13867	-0.335143	-2.2625		-0.89	0.003135
-0.88	0.858832	-2.45814	-2.08712	1.38501	-4.75357	-4.12751	0.740948		-0.88	0.905213	0.181842	1.91823	0.0165757	1.16509	-0.362784	-2.25398		-0.88	0.003591
-0.87	0.869212	-2.45902	-2.08976	1.38501	-4.76091	-4.13483	0.819083		-0.87	0.871371	0.163302	1.92144	0.0190844	1.28142	-0.366587	-2.31364		-0.87	0.002346
-0.86	0.881282	-2.44733	-2.08742	1.38501	-4.76416	-4.12525	0.89603		-0.86	0.876643	0.138191	1.95078	-0.0632075	1.27869	-0.399579	-2.32306		-0.86	0.00383
-0.85	0.890618	-2.39065	-2.08398	1.38501	-4.77709	-4.10418	0.902003		-0.85	0.892356	0.116621	1.93673	0.0499086	1.28608	-0.430216	-2.3236		-0.85	0.004677
-0.84	0.895453	-2.34278	-2.07852	1.38501	-4.78084	-4.09412	0.85358		-0.84	0.878691	0.0904238	1.92553	0.0558452	1.32497	-0.429956	-2.35271		-0.84	0.005128
-0.83	0.893246	-2.34789	-2.07366	1.38501	-4.8521	-4.07925	0.803839		-0.83	0.849641	0.0675064	1.9374	0.0348739	1.34313	-0.376545	-2.38208		-0.83	0.004031
-0.82	0.894547	-2.353	-2.06907	1.38501	-4.86193	-4.07653	0.802394		-0.82	0.819634	0.0514934	1.95153	-0.0674921	1.38534	-0.381226	-2.40478		-0.82	0.004018
-0.81	0.896723	-2.35428	-2.0657	1.38501	-4.86764	-4.08162	0.745924		-0.81	0.815422	0.0283511	1.93727	-0.0354266	1.46408	-0.438466	-2.40795		-0.81	0.0005656
-0.8	0.897076	-2.31099	-2.06994	1.38501	-4.8134	-4.08982	0.736132		-0.8	0.765349	0.00352189	1.94511	-0.0272417	1.48722	-0.459769	-2.42775		-0.8	-0.0001714
-0.79	0.895952	-2.3358	-2.07418	1.38501	-4.75303	-4.09236	0.667117		-0.79	0.77264	-0.0252828	1.95397	-0.0135428	1.59407	-0.475485	-2.47316		-0.79	0.005369
-0.78	0.893141	-2.35599	-2.07493	1.38501	-4.75946	-4.0934	0.593224		-0.78	0.809193	-0.0341998	1.97811	-0.0154851	1.59599	-0.483174	-2.47567		-0.78	0.003809
-0.77	0.88864	-2.37617	-2.07568	1.38501	-4.76462	-4.1053	0.578003		-0.77	0.775807	-0.0630442	1.9743	-0.0278461	1.57483	-0.468326	-2.43532		-0.77	0.00587
-0.76	0.886765	-2.38311	-2.07789	1.38501	-4.76702	-4.12574	0.57265		-0.76	0.771387	-0.0743348	1.97097	-0.133323	1.66977	-0.536052	-2.43292		-0.76	0.0003704
-0.75	0.889391	-2.38124	-2.07797	1.38501	-4.76942	-4.14081	0.568314		-0.75	0.777314	-0.0786858	1.9321	-0.143124	1.67063	-0.509998	-2.36122		-0.75	0.00328
-0.74	0.894993	-2.37723	-2.07743	1.38501	-4.77232	-4.15591	0.565866		-0.74	0.766837	-0.0849042	1.89528	-0.165966	1.64941	-0.534556	-2.34889		-0.74	0.005855
-0.73	0.897087	-2.37322	-2.07955	1.38501	-4.77389	-4.1638	0.567087		-0.73	0.77725	-0.0990365	1.83932	-0.144745	1.58918	-0.540218	-2.33241		-0.73	0.009478
-0.72	0.896374	-2.31784	-2.08043	1.38501	-4.83183	-4.16078	0.567422		-0.72	0.796665	-0.111838	1.86352	-0.209237	1.5482	-0.480235	-2.26935		-0.72	0.0003979
-0.71	0.897484	-2.30704	-2.08164	1.38501	-4.94078	-4.15712	0.57645		-0.71	0.843547	-0.118012	1.86142	-0.231187	1.57047	-0.532979	-2.23731		-0.71	0.002959
-0.7	0.897482	-2.2968	-2.08285	1.38501	-5.04972	-4.15697	0.642029		-0.7	0.85265	-0.132817	1.87966	-0.240752	1.55127	-0.478685	-2.18907		-0.7	0.002959
-0.69	0.899166	-2.2912	-2.08549	1.38501	-5.10621	-4.15092	0.709984		-0.69	0.831515	-0.144988	1.85775	-0.186649	1.54771	-0.483823	-2.16882		-0.69	0.003749
-0.68	0.897435	-2.28559	-2.08814	1.38501	-5.10207	-4.14494	0.725064		-0.68	0.843233	-0.11876	1.8559	-0.193043	1.63201	-0.487011	-2.20932		-0.68	0.004791
-0.67	0.893079	-2.28387	-2.09043	1.38501	-5.14436	-4.14146	0.730537		-0.67	0.809402	-0.12124	1.87999	-0.222214	1.64286	-0.410978	-2.21515		-0.67	0.005668
-0.66	0.880362	-2.2744	-2.09328	1.38501	-5.09028	-4.13616	0.804113		-0.66	0.782606	-0.120032	1.95879	-0.216364	1.60712	-0.360401	-2.27003		-0.66	0.008133
-0.65	0.864669	-2.26707	-2.09576	1.38501	-4.97825	-4.12886	0.862726		-0.65	0.792669	-0.119296	1.98686	-0.185854	1.41393	-0.32783	-2.31146		-0.65	0.002676
-0.64	0.859646	-2.26834	-2.09558	1.38501	-5.01524	-4.11929	0.927525		-0.64	0.780383	-0.150018	2.00658	-0.207004	1.29758	-0.34202	-2.30114		-0.64	0.004399
-0.63	0.857429	-2.27364	-2.14515	1.38501	-5.00089	-4.11042	0.925892		-0.63	0.747303	-0.151969	1.94886	-0.218032	1.30023	-0.296814	-2.32629		-0.63	0.007438
-0.62	0.849964	-2.27242	-2.1944	1.38501	-5.00622	-4.09838	0.984176		-0.62	0.709047	-0.153529	1.97284	-0.165115	1.06727	-0.199103	-2.37621		-0.62	0.004778
-0.61	0.84361	-2.27062	-2.1969	1.38501	-5.01464	-4.0892	0.923048		-0.61	0.724041	-0.179676	1.97832	-0.179692	1.03957	-0.183097	-2.41443		-0.61	0.005196
-0.6	0.842506	-2.26751	-2.19796	1.38501	-5.01115	-4.01595	0.917546		-0.6	0.725493	-0.174	1.99879	-0.275446	1.08983	-0.168073	-2.45526		-0.6	0.005345
-0.59	0.844817	-2.2644	-2.19672	1.38501	-5.07181	-3.94502	0.908686		-0.59	0.735192	-0.17896	1.99706	-0.126774	0.984832	-0.12765	-2.47702		-0.59	-0.001185
-0.58	0.839205	-2.25523	-2.19547	1.38501	-5.07428	-3.87512	0.841626		-0.58	0.770707	-0.180152	1.9676	-0.0176057	0.84216	-0.0940707	-2.51308		-0.58	-0.0007755
-0.57	0.841953	-2.25381	-2.20133	1.38501	-5.17312	-3.80736	0.698398		-0.57	0.761277	-0.188463	1.88517	-0.0615394	0.891649	-0.171305	-2.56147		-0.57	0.002306
-0.56	0.845318	-2.25393	-2.20756	1.38501	-5.2761	-3.80425	0.566722		-0.56	0.753169	-0.197189	1.90919	-0.0971024	0.952276	-0.222815	-2.51327		-0.56	-0.00116
-0.55	0.838014	-2.24545	-2.21107	1.38501	-5.28066	-3.86767	0.427165		-0.55	0.745687	-0.173845	1.91255	-0.0975565	1.06195	-0.227414	-2.5023		-0.55	-0.0003143
-0.54	0.829344	-2.23696	-2.16483	1.38501	-5.24571	-3.93104	0.351341		-0.54	0.746324	-0.175319	1.96515	-0.0425879	1.11326	-0.286457	-2.47171		-0.54	0.003955
-0.53	0.825924	-2.23565	-2.16472	1.38501	-5.19796	-3.93938	0.217861		-0.53	0.753312	-0.184111	1.96146	-0.0906844	1.30087	-0.337422	-2.46955		-0.53	-0.0001969
-0.52	0.823868	-2.2342	-2.21137	1.38501	-5.20287	-3.94347	0.206129		-0.52	0.725626	-0.159264	1.98543	-0.0901164	1.31611	-0.410875	-2.46213		-0.52	0.002823
-0.51	0.816564	-2.23408	-2.25733	1.38501	-5.21573	-4.01907	0.135922		-0.51	0.712517	-0.167375	1.98508	-0.0351809	1.26592	-0.460806	-2.43731		-0.51	0.001074
-0.5	0.805459	-2.29374	-2.30559	1.38501	-5.22985	-4.09656	0.134364		-0.5	0.703906	-0.134254	1.95576	-0.138743	1.34434	-0.538948	-2.42527		-0.5	0.005135
-0.49	0.802277	-2.35558	-2.30608	1.38501	-5.18579	-4.16984	0.194228		-0.49	0.704081	-0.147113	1.98414	-0.20881	1.4814	-0.532072	-2.39921		-0.49	0.002305
-0.48	0.802981	-2.41742	-2.30104	1.38501	-5.14748	-4.24276	0.262279		-0.48	0.703931	-0.148583	2.01159	-0.204978	1.49195	-0.512048	-2.33915		-0.48	0.001013
-0.47	0.803068	-2.47772	-2.2965	1.38501	-5.09563	-4.25025	0.332984		-0.47	0.710854	-0.141467	1.96038	-0.154507	1.49539	-0.521874	-2.32986		-0.47	0.003096
-0.46	0.809097	-2.5363	-2.29468	1.38501	-5.04265	-4.19821	0.401272		-0.46	0.741547	-0.142964	1.95734	-0.14339	1.54462	-0.563257	-2.34488		-0.46	0.0009551
-0.45	0.816491	-2.59488	-2.33547	1.38501	-5.04161	-4.1428	0.477043		-0.45	0.733786	-0.166019	1.98897	-0.148634	1.40061	-0.612981	-2.3558		-0.45	0.003702
-0.44	0.82474	-2.65281	-2.33012	1.38501	-5.09746	-4.13476	0.549258		-0.44	0.716184	-0.196896	1.9991	-0.0509181	1.42061	-0.653418	-2.32544		-0.44	0.006351
-0.43	0.831625	-2.65385	-2.34099	1.38501	-5.10305	-4.13131	0.618983		-0.43	0.69862	-0.230053	1.95431	-0.0489651	1.44294	-0.676975	-2.30815		-0.43	0.003987
-0.42	0.835634	-2.65972	-2.35255	1.38501	-5.09053	-4.12818	0.692697		-0.42	0.713386	-0.260433	1.9421	-0.112016	1.48958	-0.648368	-2.29693		-0.42	0.002839
-0.41	0.843443	-2.60579	-2.31829	1.38501	-5.02638	-4.12482	0.700183		-0.41	0.699741	-0.329447	1.95656	-0.105306	1.49692	-0.558853	-2.28183		-0.41	0.003818
-0.4	0.849906	-2.55187	-2.3318	1.38501	-5.02887	-4.11552	0.706157		-0.4	0.671211	-0.358282	1.94256	-0.116274	1.51451	-0.571673	-2.32037		-0.4	0.0002367
-0.39	0.852483	-2.50068	-2.33358	1.38501	-5.08348	-4.1124	0.712708		-0.39	0.66927	-0.390683	1.95444	-0.121474	1.49933	-0.521931	-2.32763		-0.39	0.0003027
-0.38	0.855048	-2.44756	-2.33485	1.38501	-5.15443	-4.11434	0.718732		-0.38	0.675454	-0.430128	1.95939	-0.164714	1.61898	-0.477779	-2.3532		-0.38	0.001163
-0.37	0.85167	-2.39617	-2.33596	1.38501	-5.22334	-4.10301	0.72599		-0.37	0.680234	-0.470925	2.02426	-0.136351	1.60777	-0.42491	-2.30442		-0.37	0.00224
-0.36	0.895575	-2.34148	-2.29447	1.38501	-5.28678	-4.09968	0.728464		-0.36	0.678893	-0.489247	1.97471	-0.161132	1.70859	-0.392744	-2.34417		-0.36	-0.003286
-0.35	0.938624	-2.28679	-2.25298	1.38501	-5.29741	-4.1079	0.733592		-0.35	0.690962	-0.498546	1.97438	-0.261718	1.6851	-0.393779	-2.36245		-0.35	0.005901
-0.34	0.994472	-2.28313	-2.19372	1.38501	-5.29414	-4.10484	0.738916		-0.34	0.686078	-0.508487	1.96951	-0.232838	1.68351	-0.345658	-2.41283		-0.34	0.001487
-0.33	1.0532	-2.27464	-2.13358	1.38501	-5.30591	-4.09164	0.740988		-0.33	0.713277	-0.514218	2.0385	-0.136534	1.63934	-0.347367	-2.45291		-0.33	0.001369
-0.32	1.11126	-2.26856	-2.11925	1.38501	-5.31779	-4.07951	0.745035		-0.32	0.744454	-0.518901	2.0287	-0.170044	1.63426	-0.366779	-2.53683		-0.32	-0.001392
-0.31	1.17067	-2.26247	-2.1543	1.38501	-5.38628	-4.07611	0.747262		-0.31	0.737036	-0.520209	2.04524	-0.139944	1.67473	-0.371881	-2.51752		-0.31	-0.0007847
-0.3	1.21665	-2.2484	-2.20108	1.38501	-5.3946	-4.00504	0.746042		-0.3	0.777135	-0.52365	2.04159	-0.0199041	1.6671	-0.387217	-2.57242		-0.3	-0.004108
-0.29	1.26264	-2.23625	-2.19935	1.38501	-5.33434	-3.93221	0.741257		-0.29	0.774466	-0.528797	2.03897	0.0189824	1.6602	-0.472732	-2.60821		-0.29	-0.0008207
-0.28	1.25572	-2.22458	-2.19778	1.38501	-5.28395	-3.92874	0.727581		-0.28	0.783082	-0.495749	2.00711	-0.0184492	1.70541	-0.428408	-2.66544		-0.28	-0.004038
-0.27	1.20152	-2.21622	-2.19814	1.38501	-5.23319	-3.86047	0.713501		-0.27	0.822832	-0.501881	2.05774	-0.0427277	1.67641	-0.386808	-2.66106		-0.27	0.00375
-0.26	1.16401	-2.20785	-2.19849	1.38501	-5.18042	-3.84998	0.70731		-0.26	0.848826	-0.502796	2.03194	-0.0334081	1.71286	-0.321987	-2.67922		-0.26	-0.0006816
-0.25	1.1137	-2.20314	-2.19981	1.38501	-5.13224	-3.84428	0.696934		-0.25	0.89472	-0.502022	2.08814	-0.0581239	1.764	-0.33816	-2.67159		-0.25	0.003838
-0.24	1.05986	-2.19413	-2.202	1.38501	-5.13987	-3.78732	0.689618		-0.24	0.896898	-0.473225	2.03385	-0.156882	1.73665	-0.332712	-2.6393		-0.24	0.00177
-0.23	1.00667	-2.18272	-2.20447	1.38501	-5.19234	-3.79292	0.681813		-0.23	0.925715	-0.474468	2.09202	-0.145721	1.71956	-0.369884	-2.56016		-0.23	0.004003
-0.22	1.00473	-2.17335	-2.15756	1.38501	-5.13182	-3.80343	0.663919		-0.22	0.965156	-0.471794	2.09033	-0.20016	1.60098	-0.423571	-2.51998		-0.22	0.003946
-0.21	1.01305	-2.16923	-2.11065	1.38501	-5.13449	-3.87548	0.656712		-0.21	0.958803	-0.483285	2.03129	-0.319773	1.59569	-0.509823	-2.45715		-0.21	-0.001242
-0.2	1.02138	-2.17075	-2.16266	1.38501	-5.19204	-4.02124	0.718066		-0.2	0.989425	-0.48894	2.06125	-0.328159	1.63307	-0.405033	-2.43888		-0.2	0.003501
-0.19	1.08368	-2.17178	-2.21103	1.38501	-5.24312	-4.09587	0.793616		-0.19	0.976983	-0.520405	2.08543	-0.292894	1.55305	-0.528417	-2.45619		-0.19	-0.004777
-0.18	1.14598	-2.16563	-2.25749	1.38501	-5.29846	-4.16554	0.819433		-0.18	0.971034	-0.517537	2.08922	-0.242815	1.59214	-0.572167	-2.43493		-0.18	-0.004777
-0.17	1.19112	-2.15947	-2.30578	1.38501	-5.35749	-4.17745	0.824164		-0.17	0.967434	-0.519384	2.11049	-0.252129	1.57797	-0.68714	-2.39797		-0.17	-0.002716
-0.16	1.23625	-2.15983	-2.35465	1.38501	-5.42045	-4.18928	0.832683		-0.16	0.971204	-0.528611	2.08455	-0.253242	1.62851	-0.716795	-2.35404		-0.16	0.003187
-0.15	1.28397	-2.1645	-2.40935	1.38501	-5.49088	-4.26225	0.843996		-0.15	0.96195	-0.561328	2.0853	-0.226866	1.65251	-0.740726	-2.34633		-0.15	-0.001098
-0.14	1.33168	-2.16399	-2.46378	1.38501	-5.56218	-4.26919	0.859668		-0.14	0.957544	-0.562755	2.05407	-0.186954	1.76276	-0.701503	-2.33792		-0.14	0.002322
-0.13	1.32818	-2.16144	-2.52596	1.38501	-5.62581	-4.26906	0.883596		-0.13	0.937399	-0.569776	2.04979	-0.155933	1.82119	-0.659262	-2.34884		-0.13	0.003052
-0.12	1.32784	-2.15888	-2.58815	1.38501	-5.6139	-4.26484	0.89158		-0.12	0.954327	-0.563482	2.07645	-0.140857	2.01022	-0.602316	-2.40389		-0.12	0.001515
-0.11	1.32804	-2.15474	-2.54513	1.38501	-5.67025	-4.18621	0.833413		-0.11	0.934041	-0.562168	2.05223	-0.133653	1.91255	-0.699066	-2.41061		-0.11	0.001033
-0.1	1.32716	-2.14819	-2.50575	1.38501	-5.73813	-4.10932	0.77188		-0.1	0.942873	-0.560549	2.03128	-0.183027	1.92967	-0.598775	-2.39258		-0.1	0.001576
-0.09	1.32467	-2.14884	-2.47432	1.38501	-5.79607	-4.10599	0.760999		-0.09	0.92306	-0.560033	1.95597	-0.212989	1.89853	-0.563582	-2.42689		-0.09	0.0001736
-0.08	1.32265	-2.16989	-2.44106	1.38501	-5.78923	-4.15336	0.82026		-0.08	0.924538	-0.562876	1.96654	-0.213031	1.82447	-0.405163	-2.45741		-0.08	0.002581
-0.07	1.26949	-2.18674	-2.4078	1.38501	-5.7887	-4.19299	0.83039		-0.07	0.912763	-0.553246	1.94431	-0.228973	1.7846	-0.362637	-2.50025		-0.07	0.001237
-0.06	1.21728	-2.20219	-2.41313	1.38501	-5.72294	-4.17868	0.827634		-0.06	0.904	-0.54977	1.95488	-0.226585	1.94739	-0.356068	-2.5453		-0.06	-0.007451
-0.05	1.16721	-2.22282	-2.40901	1.38501	-5.65179	-4.161	0.816724		-0.05	0.89283	-0.551674	1.96489	-0.314183	1.93315	-0.416502	-2.55637		-0.05	-0.002221
-0.04	1.11711	-2.24104	-2.39713	1.38501	-5.64685	-4.09293	0.809712		-0.04	0.877625	-0.548507	2.00106	-0.269906	1.89378	-0.36805	-2.54872		-0.04	-0.0007053
-0.03	1.06701	-2.25927	-2.38238	1.38501	-5.65679	-4.03	0.809727		-0.03	0.87925	-0.549511	2.03802	-0.30799	1.71451	-0.332028	-2.50688		-0.03	-0.005747
-0.02	1.01376	-2.27325	-2.42243	1.38501	-5.6008	-3.96438	0.810317		-0.02	0.891139	-0.547931	2.06379	-0.374915	1.75215	-0.287844	-2.46989		-0.02	0.00187
-0.01	0.96287	-2.28964	-2.46535	1.38501	-5.54147	-3.96819	0.811352		-0.01	0.884199	-0.555465	2.01053	-0.369261	1.69861	-0.308637	-2.50095		-0.01	0.0009047
0	0.913597	-2.30754	-2.50031	1.38501	-5.48626	-3.96016	0.810231		0	0.895232	-0.55543	2.05565	-0.339732	1.70022	-0.344085	-2.47206		0	0.004871
0.01	0.864324	-2.30504	-2.53453	1.38501	-5.48763	-3.90307	0.751674		0.01	0.892954	-0.525661	2.02179	-0.359044	1.70356	-0.348658	-2.45743		0.01	0.01012
0.02	0.866692	-2.30122	-2.56875	1.38501	-5.48847	-3.85973	0.745716		0.02	0.912996	-0.530809	2.04172	-0.348838	1.62175	-0.308702	-2.43796		0.02	0.01598
0.03	0.91907	-2.2968	-2.55642	1.38501	-5.48175	-3.86587	0.744779		0.03	0.914832	-0.532237	2.06362	-0.39045	1.37158	-0.285995	-2.34517		0.03	0.01696
0.04	0.967772	-2.29117	-2.55356	1.38501	-5.48611	-3.8184	0.74615		0.04	0.869568	-0.53658	2.05599	-0.353277	1.18041	-0.233431	-2.36106		0.04	0.02512
0.05	1.01647	-2.28794	-2.55281	1.38501	-5.48321	-3.81649	0.74677		0.05	0.89007	-0.542539	2.02841	-0.419118	1.02203	-0.270907	-2.35744		0.05	0.0232
0.06	1.01686	-2.26957	-2.55494	1.38501	-5.4844	-3.87538	0.74782		0.06	0.880653	-0.515889	2.04961	-0.397407	1.07012	-0.28878	-2.36215		0.06	0.02732
0.07	1.01987	-2.2514	-2.55444	1.38501	-5.48882	-3.9367	0.747753		0.07	0.891783	-0.514443	2.01716	-0.35813	1.00861	-0.234082	-2.34202		0.07	0.03229
0.08	1.07229	-2.24838	-2.50509	1.38501	-5.49579	-3.93633	0.807352		0.08	0.90833	-0.482235	2.064	-0.352256	0.813478	-0.191668	-2.29184		0.08	0.03833
0.09	1.12408	-2.24073	-2.45502	1.38501	-5.49167	-3.93847	0.809633		0.09	0.881677	-0.480548	2.03828	-0.336198	0.817837	-0.201598	-2.29369		0.09	0.03201
0.1	1.17542	-2.29177	-2.40393	1.38501	-5.48524	-3.87665	0.814964		0.1	0.893457	-0.502874	2.05983	-0.310434	0.800351	-0.239281	-2.30871		0.1	0.04198
0.11	1.22897	-2.34414	-2.34491	1.38501	-5.47932	-3.8783	0.871944		0.11	0.869082	-0.494537	2.00442	-0.282119	0.745358	-0.312466	-2.29449		0.11	0.04589
0.12	1.2362	-2.34806	-2.28638	1.38501	-5.47659	-3.87422	0.881473		0.12	0.843339	-0.497778	1.95116	-0.249658	0.778767	-0.318475	-2.37913		0.12	0.06292
0.13	1.24497	-2.34421	-2.21993	1.38501	-5.46277	-3.9273	0.887144		0.13	0.875742	-0.468306	1.92846	-0.263201	0.834551	-0.314097	-2.4154		0.13	0.08281
0.14	1.32034	-2.29326	-2.15124	1.38501	-5.45947	-3.98325	0.888926		0.14	0.875176	-0.466525	1.92416	-0.208476	0.794428	-0.344958	-2.44356		0.14	0.1072
0.15	1.44402	-2.25745	-2.08277	1.38501	-5.44501	-3.91341	0.893446		0.15	0.873408	-0.493277	1.92134	-0.179518	0.516468	-0.356326	-2.43932		0.15	0.1259
0.16	1.52048	-2.21798	-2.01516	1.38501	-5.44116	-3.84406	0.895663		0.16	0.877728	-0.527464	1.95158	-0.177168	0.509747	-0.378302	-2.46832		0.16	0.1523
0.17	1.54832	-2.19942	-1.99174	1.38501	-5.42817	-3.78022	0.843304		0.17	0.877692	-0.583394	1.98058	-0.0546766	0.74676	-0.360875	-2.482		0.17	0.1922
0.18	1.58449	-2.19269	-1.96727	1.38501	-5.41611	-3.7169	0.90863		0.18	0.927074	-0.612083	2.00626	-0.11343	0.885163	-0.287637	-2.55197		0.18	0.2267
0.19	1.6211	-2.12144	-1.94632	1.38501	-5.35514	-3.71344	0.97268		0.19	0.941029	-0.640224	2.01371	-0.0760108	0.840047	-0.33504	-2.53834		0.19	0.2699
0.2	1.6688	-2.04715	-1.93302	1.38501	-5.28131	-3.64199	0.984635		0.2	0.995194	-0.676745	2.07107	-0.067783	0.840779	-0.279659	-2.56331		0.2	0.3061
0.21	1.77116	-2.01966	-1.91538	1.38501	-5.20993	-3.57739	1.04757		0.21	1.02798	-0.711085	2.11897	-0.0811927	0.795029	-0.221138	-2.55418		0.21	0.3552
0.22	1.86359	-1.943	-1.90165	1.38501	-5.19928	-3.5101	1.11511		0.22	1.07095	-0.775792	2.17018	-0.0972299	0.75858	-0.284552	-2.52392		0.22	0.3993
0.23	1.89446	-1.90948	-1.82675	1.38501	-5.13952	-3.44603	1.18867		0.23	1.12116	-0.808808	2.21383	-0.13366	0.895017	-0.262803	-2.52645		0.23	0.4521
0.24	1.85893	-1.9366	-1.74996	1.38501	-5.06913	-3.44543	1.32534		0.24	1.16927	-0.842115	2.21438	-0.165449	1.02761	-0.247348	-2.5385		0.24	0.4976
0.25	1.87717	-1.96737	-1.68779	1.38501	-4.93033	-3.43713	1.47316		0.25	1.1914	-0.866587	2.23873	-0.138881	1.03081	-0.267283	-2.51943		0.25	0.5543
0.26	1.93577	-1.89534	-1.62553	1.38501	-4.79844	-3.42657	1.61717		0.26	1.24743	-0.874577	2.22376	-0.232375	0.934458	-0.327432	-2.53945		0.26	0.6027
0.27	1.98856	-1.81416	-1.5654	1.38501	-4.72666	-3.41408	1.7046		0.27	1.2911	-0.868327	2.22458	-0.221205	0.668068	-0.329648	-2.48104		0.27	0.6518
0.28	2.04203	-1.7361	-1.50352	1.38501	-4.70316	-3.40187	1.80079		0.28	1.3437	-0.848842	2.21838	-0.247932	0.609263	-0.327264	-2.46305		0.28	0.7061
0.29	2.0887	-1.65591	-1.37381	1.38501	-4.68463	-3.39033	1.90206		0.29	1.35003	-0.806297	2.25398	-0.126046	0.350403	-0.281126	-2.39801		0.29	0.7609
0.3	2.09017	-1.57495	-1.24831	1.38501	-4.61484	-3.37193	1.99911		0.3	1.41481	-0.756766	2.32185	-0.0896757	0.277558	-0.294768	-2.38763		0.3	0.8094
0.31	2.16087	-1.54821	-1.12462	1.38501	-4.53302	-3.3455	2.09901		0.31	1.42276	-0.746595	2.25861	0.0312708	0.24603	-0.298108	-2.36138		0.31	0.8669
0.32	2.1796	-1.52872	-1.06456	1.38501	-4.38916	-3.31695	2.24719		0.32	1.43794	-0.716853	2.23976	0.0367747	0.242516	-0.255152	-2.38989		0.32	0.9328
0.33	2.31893	-1.44859	-0.946064	1.38501	-4.25738	-3.17386	2.38804		0.33	1.48023	-0.688346	2.25618	0.129193	0.175384	-0.237742	-2.37512		0.33	0.9931
0.34	2.45289	-1.37084	-0.81299	1.38501	-4.17655	-3.0342	2.5209		0.34	1.53639	-0.633351	2.25449	0.189851	0.145724	-0.15666	-2.38059		0.34	1.0566
0.35	2.54381	-1.31408	-0.679704	1.38501	-4.09236	-2.8913	2.66928		0.35	1.53335	-0.625885	2.26789	0.171409	0.156306	-0.128728	-2.34865		0.35	1.1288
0.36	2.63786	-1.23534	-0.54209	1.38501	-3.9513	-2.7507	2.81483		0.36	1.53609	-0.589911	2.32496	0.222115	0.153473	-0.106554	-2.36528		0.36	1.187
0.37	2.73401	-1.15843	-0.402003	1.38501	-3.81425	-2.60624	2.95057		0.37	1.52985	-0.593064	2.39463	0.226636	0.167137	-0.067818	-2.3687		0.37	1.261
0.38	2.82317	-1.08006	-0.331835	1.38501	-3.67552	-2.46398	3.09027		0.38	1.54449	-0.610495	2.39216	0.0661539	0.311875	-0.140433	-2.34993		0.38	1.3275
0.39	2.90146	-1.00612	-0.244731	1.38501	-3.58439	-2.3306	3.23625		0.39	1.54221	-0.63652	2.28	0.101675	0.305072	-0.155839	-2.32233		0.39	1.4017
0.4	2.92765	-0.927779	-0.160721	1.38501	-3.45448	-2.21258	3.43255		0.4	1.56038	-0.595761	2.34322	0.0183794	0.0928507	-0.0925638	-2.31639		0.4	1.4788
0.41	3.00078	-0.846031	-0.0724585	1.38501	-3.41563	-2.09238	3.58342		0.41	1.59972	-0.590971	2.38559	0.0913235	0.0212883	-0.150314	-2.26103		0.41	1.5525
0.42	3.07754	-0.699999	-0.0452049	1.38501	-3.37756	-2.0826	3.67398		0.42	1.57346	-0.571873	2.40701	0.0494337	-0.164091	-0.205507	-2.25967		0.42	1.6245
0.43	3.16222	-0.497924	-0.0136816	1.38501	-3.2401	-2.07895	3.76232		0.43	1.55385	-0.554332	2.42691	0.0535488	-0.168829	-0.29326	-2.23334		0.43	1.7011
0.44	3.25821	-0.329022	0.0589742	1.38501	-3.10508	-2.06798	3.83722		0.44	1.55963	-0.463967	2.44724	0.114963	-0.371878	-0.252908	-2.19825		0.44	1.7782
0.45	3.34922	-0.173905	0.181542	1.38501	-2.95837	-2.05066	3.91353		0.45	1.59804	-0.428866	2.48843	0.137123	-0.367288	-0.297389	-2.12085		0.45	1.8626
0.46	3.42378	-0.00982116	0.310147	1.38501	-2.8125	-1.97681	3.98079		0.46	1.61938	-0.356004	2.49355	0.205194	-0.383315	-0.341691	-2.13016		0.46	1.9509
0.47	3.50778	0.150251	0.456973	1.38501	-2.66676	-1.90163	4.05852		0.47	1.65808	-0.253182	2.58318	0.299589	-0.374521	-0.372699	-2.15979		0.47	2.0242
0.48	3.60391	0.311787	0.596129	1.38501	-2.52337	-1.82547	4.13069		0.48	1.70683	-0.140715	2.70365	0.312355	-0.360521	-0.426544	-2.12953		0.48	2.1182
0.49	3.74467	0.464999	0.740434	1.38501	-2.37543	-1.74661	4.15021		0.49	1.69533	-0.01196	2.74441	0.378174	-0.231905	-0.40907	-2.0843		0.49	2.2003
0.5	3.88882	0.622075	0.880815	1.38501	-2.24168	-1.67114	4.20879		0.5	1.69383	0.100434	2.78056	0.366088	-0.289132	-0.377154	-2.04429		0.5	2.2944
0.51	3.97913	0.714203	1.0252	1.38501	-2.11034	-1.59547	4.28086		0.51	1.70515	0.263095	2.8798	0.373572	-0.0983739	-0.278098	-1.98068		0.51	2.3824
0.52	4.06464	0.816113	1.16552	1.38501	-2.08269	-1.50485	4.36866		0.52	1.71142	0.400511	2.93948	0.355133	-0.178419	-0.225703	-1.95828		0.52	2.4737
0.53	4.13933	0.910832	1.31128	1.38501	-2.05376	-1.35327	4.45821		0.53	1.75021	0.487969	3.03022	0.389315	-0.0809587	-0.261294	-1.95534		0.53	2.5653
0.54	4.22338	1.00488	1.40818	1.38501	-2.03501	-1.20793	4.54028		0.54	1.75431	0.610683	3.06653	0.450939	-0.0875056	-0.262241	-1.91244		0.54	2.6595
0.55	4.37844	1.09376	1.51401	1.38501	-1.95394	-1.11957	4.62597		0.55	1.77613	0.748628	3.14638	0.497655	-0.215195	-0.203857	-1.77746		0.55	2.738
0.56	4.53333	1.18323	1.60329	1.38501	-1.87853	-1.01884	4.7654		0.56	1.78306	0.865491	3.15804	0.530971	-0.166115	-0.102145	-1.72491		0.56	2.8331
0.57	4.68099	1.2703	1.68272	1.38501	-1.80194	-0.868331	4.91663		0.57	1.80155	0.994371	3.23462	0.53876	-0.155164	-0.0326546	-1.67802		0.57	2.9231
0.58	4.7779	1.40742	1.80384	1.38501	-1.72128	-0.715332	5.07494		0.58	1.85585	1.08847	3.37063	0.607479	-0.0804063	-0.0427064	-1.61335		0.58	3.0234
0.59	4.87507	1.56899	1.9249	1.38501	-1.5818	-0.563303	5.19224		0.59	1.86909	1.25291	3.54117	0.649255	0.000427039	-0.0778803	-1.54346		0.59	3.1217
0.6	5.02998	1.72528	2.06145	1.38501	-1.44623	-0.413627	5.34621		0.6	1.94019	1.38698	3.59624	0.708972	-0.150851	-0.208343	-1.52954		0.6	3.2229
0.61	5.18805	1.81865	2.25457	1.38501	-1.31024	-0.275385	5.48249		0.61	2.02494	1.55927	3.68924	0.795661	-0.0980272	-0.197591	-1.42641		0.61	3.3207
0.62	5.34649	1.91612	2.40646	1.38501	-1.16561	-0.199003	5.61468		0.62	2.03692	1.72317	3.80266	0.879088	-0.00843057	-0.255291	-1.35379		0.62	3.419
0.63	5.5008	2.00618	2.56197	1.38501	-1.02796	-0.120002	5.75815		0.63	2.07604	1.85317	3.86305	0.878439	0.0493199	-0.31338	-1.29966		0.63	3.5222
0.64	5.59841	2.20296	2.70538	1.38501	-0.88839	0.029362	5.91196		0.64	2.11431	1.97128	3.9933	0.916609	0.234252	-0.329012	-1.267		0.64	3.6236
0.65	5.68678	2.40927	2.8481	1.38501	-0.724702	0.163012	6.00069		0.65	2.15953	2.11288	4.08677	0.964254	0.217817	-0.401172	-1.18095		0.65	3.7365
0.66	5.83735	2.56675	2.99021	1.38501	-0.56898	0.254722	6.07738		0.66	2.17547	2.25745	4.19492	1.0705	0.0849464	-0.388445	-1.16034		0.66	3.8457
0.67	5.98847	2.67691	3.08473	1.38501	-0.406862	0.394689	6.19794		0.67	2.19036	2.4109	4.22254	1.06357	0.030237	-0.368232	-1.09234		0.67	3.9689
0.68	6.15275	2.76192	3.23957	1.38501	-0.248801	0.545234	6.32589		0.68	2.24417	2.53551	4.21284	1.07829	0.0396083	-0.307615	-1.09304		0.68	4.0771
0.69	6.25404	2.91992	3.4323	1.38501	-0.0831442	0.704013	6.4009		0.69	2.29605	2.63483	4.29479	1.14182	0.226093	-0.230351	-0.98595		0.69	4.1895
0.7	6.40773	3.08674	3.56654	1.38501	0.144389	0.871708	6.4808		0.7	2.32571	2.73937	4.4244	1.19063	0.26402	-0.228074	-0.933695		0.7	4.3147
0.71	6.57615	3.24567	3.72443	1.38501	0.378611	1.03572	6.55531		0.71	2.40627	2.87935	4.4279	1.23408	0.186389	-0.115512	-0.855434		0.71	4.4252
0.72	6.73635	3.40164	3.87359	1.38501	0.614195	1.25082	6.62582		0.72	2.50014	3.05157	4.53432	1.29092	0.156945	0.00331773	-0.802359		0.72	4.5504
0.73	6.95425	3.50836	4.01383	1.38501	0.793873	1.39331	6.70827		0.73	2.60793	3.2122	4.55609	1.37429	0.0932491	0.0601238	-0.760369		0.73	4.6424
0.74	7.19758	3.61087	4.15959	1.38501	0.953289	1.53891	6.78622		0.74	2.76116	3.36283	4.64435	1.45964	-0.0544037	0.119172	-0.651859		0.74	4.7877
0.75	7.37389	3.76968	4.3046	1.38501	1.11897	1.68467	6.8665		0.75	2.92794	3.51109	4.7042	1.50073	-0.0164131	0.125032	-0.512605		0.75	4.9118
0.76	7.63429	3.93325	4.50625	1.38501	1.32283	1.78907	6.94624		0.76	3.15972	3.67442	4.8503	1.67445	0.0508568	0.193759	-0.48291		0.76	5.0449
0.77	7.8746	4.15583	4.70216	1.38501	1.47724	1.93554	7.03079		0.77	3.38106	3.86503	4.93717	1.78255	0.10618	0.180477	-0.395589		0.77	5.1789
0.78	8.20679	4.32686	4.86909	1.38501	1.64173	2.08294	7.16893		0.78	3.62758	4.05191	4.99008	1.92494	0.113967	0.237263	-0.361429		0.78	5.3055
0.79	8.477	4.48937	5.04132	1.38501	1.80656	2.22272	7.30978		0.79	3.89908	4.2224	5.01636	1.96969	0.155764	0.247633	-0.309864		0.79	5.4476
0.8	8.76965	4.64584	5.18247	1.38501	1.96711	2.36274	7.45318		0.8	4.19711	4.42251	5.09263	1.91495	0.265015	0.249007	-0.228119		0.8	5.5952
0.81	9.06407	4.81589	5.32389	1.38501	2.13221	2.51404	7.60544		0.81	4.46602	4.61126	5.17393	1.96909	0.161318	0.222286	-0.125628		0.81	5.7168
0.82	9.38948	4.98981	5.46745	1.38501	2.29297	2.7249	7.75833		0.82	4.78803	4.80421	5.25919	2.03535	0.20468	0.235077	-0.00808599		0.82	5.8773
0.83	9.6899	5.15868	5.60719	1.38501	2.4553	2.94138	7.91338		0.83	5.03022	4.99685	5.32931	2.03317	0.289984	0.315907	-0.0280928		0.83	6.0198
0.84	9.89825	5.32711	5.80803	1.38501	2.6639	3.1616	8.06801		0.84	5.31111	5.19258	5.40173	2.04008	0.38469	0.349263	-0.0170587		0.84	6.1426
0.85	10.0126	5.48949	5.96736	1.38501	2.82862	3.37958	8.2191		0.85	5.56186	5.32476	5.43024	1.99144	0.326416	0.326642	0.0680924		0.85	6.296
0.86	10.131	5.60186	6.13169	1.38501	2.99201	3.61141	8.29004		0.86	5.72408	5.47153	5.51527	2.05083	0.414359	0.402933	0.145338		0.86	6.442
0.87	10.1758	5.81464	6.27576	1.38501	3.20625	3.84097	8.18191		0.87	5.85339	5.5958	5.57685	2.03949	0.351313	0.457956	0.262852		0.87	6.5869
0.88	10.2802	6.04791	6.41398	1.38501	3.36158	4.06581	8.15725		0.88	5.96142	5.72399	5.70551	2.0823	0.304182	0.546737	0.300616		0.88	6.73
0.89	10.3461	6.28787	6.55581	1.38501	3.51732	4.28814	8.09854		0.89	6.04204	5.83161	5.83383	2.24899	0.398591	0.630705	0.25043		0.89	6.88
0.9	10.3892	6.52484	6.75617	1.38501	3.66837	4.4476	7.96423		0.9	6.1007	5.95973	5.94114	2.39916	0.620029	0.758396	0.202774		0.9	7.0268
0.91	10.3416	6.76236	6.97456	1.38501	3.82002	4.55425	7.75056		0.91	6.09808	6.09354	6.01696	2.46229	0.752285	0.843864	0.118004		0.91	7.1786
0.92	10.2912	7.00056	7.19256	1.38501	3.97338	4.71731	7.46291		0.92	6.12855	6.20888	6.12522	2.59278	0.987837	0.915769	0.136784		0.92	7.3263
0.93	10.336	7.24031	7.40663	1.38501	4.07656	4.87264	7.16396		0.93	6.08525	6.33601	6.20339	2.74326	1.18865	1.0327	0.093156		0.93	7.4756
0.94	10.4434	7.4759	7.61749	1.38501	4.25515	5.02026	6.81596		0.94	6.0378	6.50351	6.31038	2.83743	1.43735	1.1453	-0.00624412		0.94	7.6214
0.95	10.5521	7.70567	7.76859	1.38501	4.4194	5.10434	6.5748		0.95	6.0538	6.65137	6.39054	2.91979	1.51732	1.25259	-0.00547269		0.95	7.7847
0.96	10.6628	7.82972	7.97288	1.38501	4.52222	5.18669	6.4417		0.96	6.02579	6.84184	6.55283	2.98722	1.61536	1.35808	-0.143387		0.96	7.9316
0.97	10.7221	7.99778	8.18442	1.38501	4.62231	5.32907	6.18682		0.97	6.00105	7.03407	6.61018	3.0998	1.82883	1.46605	-0.295804		0.97	8.072
0.98	10.8256	8.16887	8.40616	1.38501	4.77348	5.54583	5.98946		0.98	5.99214	7.22526	6.72143	3.31064	1.9543	1.56043	-0.35631		0.98	8.209
0.99	10.9521	8.34248	8.57279	1.38501	4.93624	5.76381	5.99641		0.99	5.98061	7.39784	6.77764	3.3034	2.09501	1.63628	-0.339311		0.99	8.3588
1	11.1099	8.43444	8.77461	1.38501	5.0789	5.98039	6.08475		1	5.96162	7.58706	6.89029	3.36962	2.2237	1.66625	-0.361786		1	8.4926
1.01	11.3159	8.54152	8.98584	1.38501	5.16076	6.13374	6.24524		1.01	5.91036	7.79709	7.02673	3.49628	2.38784	1.68576	-0.487243		1.01	8.6394
1.02	11.5198	8.62091	9.13512	1.38501	5.36584	6.285	6.46136		1.02	5.88514	7.9627	7.11545	3.53285	2.60551	1.71459	-0.492894		1.02	8.7891
1.03	11.6635	8.70515	9.33594	1.38501	5.49968	6.43332	6.75211		1.03	5.85474	8.12009	7.25162	3.59213	2.64748	1.79239	-0.465813		1.03	8.9328
1.04	11.8312	8.80458	9.54159	1.38501	5.58724	6.57781	6.96292		1.04	5.83407	8.21941	7.39681	3.74672	2.7055	1.85839	-0.567995		1.04	9.0764
1.05	11.9815	8.96888	9.69428	1.38501	5.66608	6.78467	7.1781		1.05	5.82414	8.35812	7.52071	3.85151	2.92806	1.92392	-0.606038		1.05	9.2279
1.06	12.173	8.9928	9.85493	1.38501	5.74131	6.8703	7.49033		1.06	5.85682	8.47409	7.69216	4.0328	3.01562	1.98468	-0.528309		1.06	9.3924
1.07	12.3478	9.08436	10.0575	1.38501	5.82037	6.88042	7.85233		1.07	5.86553	8.54164	7.83192	3.9487	3.11029	2.01553	-0.399015		1.07	9.5282
1.08	12.5398	9.25643	10.2737	1.38501	5.89224	6.88529	8.09217		1.08	5.89467	8.62147	8.04949	4.1742	3.15691	2.11896	-0.452576		1.08	9.6919
1.09	12.7008	9.43993	10.4335	1.38501	6.03553	6.94762	8.2246		1.09	5.90399	8.67293	8.18645	4.23952	3.18015	2.27789	-0.429238		1.09	9.8397
1.1	12.8657	9.60772	10.5949	1.38501	6.2303	7.07633	8.3505		1.1	5.96647	8.76313	8.32371	4.4279	3.29331	2.37929	-0.288544		1.1	9.9927
1.11	13.0535	9.807	10.7403	1.38501	6.25084	7.22189	8.44202		1.11	6.02173	8.86319	8.48674	4.56877	3.40927	2.43374	-0.181974		1.11	10.1318
1.12	13.2874	9.99994	10.8227	1.38501	6.33039	7.37067	8.51433		1.12	6.09213	9.0009	8.58451	4.71099	3.48831	2.46535	-0.125795		1.12	10.2884
1.13	13.4818	10.1712	10.9804	1.38501	6.47009	7.52165	8.63717		1.13	6.14048	9.16681	8.6794	4.70388	3.70477	2.53274	-0.0249801		1.13	10.431
1.14	13.6749	10.2656	11.1307	1.38501	6.5773	7.61812	8.78175		1.14	6.21577	9.24724	8.7607	4.76371	3.78954	2.65014	0.116983		1.14	10.5823
1.15	13.8691	10.435	11.3291	1.38501	6.71462	7.84163	8.85447		1.15	6.26721	9.34062	8.8073	4.72559	3.88535	2.70408	0.256009		1.15	10.7366
1.16	14.0994	10.5428	11.4768	1.38501	6.79054	8.05461	8.86781		1.16	6.34384	9.48501	8.8735	4.91144	3.89605	2.74516	0.433535		1.16	10.8792
1.17	14.2513	10.627	11.6262	1.38501	6.84026	8.27249	8.91927		1.17	6.44729	9.59491	8.88471	4.88629	4.02614	2.72274	0.642406		1.17	11.0336
1.18	14.4584	10.7207	11.781	1.38501	6.8438	8.42387	9.13518		1.18	6.55088	9.70388	9.00344	5.02528	4.10395	2.73076	0.744858		1.18	11.1783
1.19	14.562	10.8089	11.9223	1.38501	6.87437	8.51548	9.35738		1.19	6.61709	9.74813	9.09726	5.10451	4.06469	2.80738	0.893964		1.19	11.3329
1.2	14.6888	10.8834	12.1514	1.38501	6.92673	8.59463	9.56673		1.2	6.67945	9.80107	9.20076	5.31201	3.92501	2.89229	1.01463		1.2	11.4703
1.21	14.7852	10.9926	12.3751	1.38501	6.91246	8.73297	9.71749		1.21	6.7532	9.81341	9.32315	5.36643	4.18315	2.98107	1.21786		1.21	11.6104
1.22	14.8949	11.171	12.5209	1.38501	7.03279	8.86978	9.85571		1.22	6.85671	9.87736	9.42772	5.50941	4.07211	3.03872	1.39741		1.22	11.7576
1.23	15.0382	11.361	12.7362	1.38501	7.11582	9.00923	9.98898		1.23	6.95277	9.96391	9.50853	5.75235	4.08048	3.00055	1.56921		1.23	11.8939
1.24	15.1361	11.5417	12.8938	1.38501	7.1736	9.07715	10.1442		1.24	7.04753	10.056	9.64231	5.8506	4.06247	3.07709	1.70562		1.24	12.0527
1.25	15.1704	11.7097	13.0616	1.38501	7.22167	9.16743	10.2832		1.25	7.1071	10.1127	9.78823	5.90876	4.09917	3.11908	1.72055		1.25	12.1911
1.26	15.3182	11.8246	13.2553	1.38501	7.3382	9.30107	10.4266		1.26	7.15401	10.1869	9.91278	6.06209	4.06126	3.17469	1.74899		1.26	12.3326
1.27	15.4162	12.0234	13.4608	1.38501	7.41668	9.44716	10.5117		1.27	7.2429	10.2628	10.0349	6.13179	4.1462	3.21078	1.899		1.27	12.4848
1.28	15.6071	12.2212	13.6878	1.38501	7.46246	9.58234	10.5615		1.28	7.31832	10.3922	10.1034	6.11969	4.14927	3.27146	1.91822		1.28	12.6383
1.29	15.7217	12.419	13.8432	1.38501	7.57138	9.70871	10.619		1.29	7.43809	10.5058	10.1883	6.12337	4.28552	3.36433	1.88682		1.29	12.7961
1.3	15.8799	12.5693	14.0145	1.38501	7.69699	9.78578	10.7287		1.3	7.50162	10.6278	10.229	6.22549	4.06905	3.4127	1.89105		1.3	12.9562
1.31	16.0438	12.6548	14.182	1.38501	7.6829	9.8694	10.8115		1.31	7.5829	10.7267	10.281	6.24964	4.0521	3.42298	1.89883		1.31	13.0874
1.32	16.1859	12.7546	14.277	1.38501	7.75296	10.0001	10.8893		1.32	7.62626	10.8257	10.3865	6.22204	4.0375	3.47416	1.98038		1.32	13.229
1.33	16.3194	12.9543	14.4182	1.38501	7.82133	10.1485	10.9598		1.33	7.63636	10.9232	10.4147	6.2463	4.02977	3.43623	1.98115		1.33	13.3698
1.34	16.4556	13.1467	14.5461	1.38501	7.89672	10.2748	11.0432		1.34	7.66634	11.0412	10.4947	6.28562	3.97287	3.50672	1.95764		1.34	13.5029
1.35	16.5925	13.3202	14.647	1.38501	7.91711	10.3464	11.057		1.35	7.69084	11.1521	10.5419	6.23166	3.91798	3.61118	2.00212		1.35	13.6241
1.36	16.7249	13.3927	14.7353	1.38501	7.96939	10.4125	11.0454		1.36	7.67392	11.2573	10.5725	6.25631	3.79628	3.66023	1.93315		1.36	13.7816
1.37	16.8132	13.4661	14.8091	1.38501	8.11001	10.492	11.0501		1.37	7.68564	11.3383	10.6576	6.23376	3.89853	3.65192	2.02283		1.37	13.9209
1.38	16.9521	13.546	14.9206	1.38501	8.14234	10.5725	10.9966		1.38	7.68146	11.4321	10.7093	6.36136	3.71787	3.58284	2.10076		1.38	14.0438
1.39	17.0318	13.6624	15.0271	1.38501	8.2193	10.6566	10.9993		1.39	7.6744	11.5347	10.7834	6.39129	3.66622	3.55117	2.20549		1.39	14.1787
1.4	17.1581	13.776	15.1471	1.38501	8.24122	10.7397	11.0261		1.4	7.65706	11.6042	10.8806	6.47037	3.76704	3.62659	2.17394		1.4	14.3075
1.41	17.2647	13.9528	15.2933	1.38501	8.31939	10.7628	11.0943		1.41	7.63461	11.6992	10.8995	6.47031	3.77021	3.70601	2.19594		1.41	14.4362
1.42	17.3905	14.019	15.3864	1.38501	8.38983	10.7806	11.1442		1.42	7.6039	11.7617	10.98	6.61037	3.77421	3.75784	2.28846		1.42	14.5568
1.43	17.5284	14.0899	15.4701	1.38501	8.47285	10.8583	11.194		1.43	7.59378	11.8488	11.0072	6.64796	3.78139	3.8181	2.37317		1.43	14.6678
1.44	17.6143	14.2606	15.5513	1.38501	8.57075	10.958	11.2625		1.44	7.56148	11.9638	11.1672	6.71777	3.76899	3.84097	2.49298		1.44	14.7844
1.45	17.7042	14.4373	15.6411	1.38501	8.65751	11.0462	11.3212		1.45	7.58163	12.067	11.248	6.83416	3.77739	3.80604	2.71515		1.45	14.8939
1.46	17.8446	14.5963	15.7326	1.38501	8.72738	11.1362	11.3959		1.46	7.56944	12.1946	11.3271	7.01803	3.5997	3.86966	2.65755		1.46	14.8939
1.47	17.966	14.7493	15.8354	1.38501	8.87414	11.2317	11.5371		1.47	7.58318	12.2954	11.3813	6.97401	3.59404	3.89105	2.79351		1.47	15.1286
1.48	18.0799	14.8729	15.9493	1.38501	8.98751	11.312	11.6288		1.48	7.62647	12.3981	11.3897	7.08747	3.59703	3.97709	2.84879		1.48	15.2532
1.49	18.1541	14.9939	16.0525	1.38501	9.19472	11.3869	11.7447		1.49	7.61391	12.4983	11.4284	7.09682	3.45023	3.92175	3.05547		1.49	15.3696
1.5	18.2362	15.0189	16.1325	1.38501	9.33618	11.4709	11.8252		1.5	7.67594	12.5947	11.4804	7.21681	3.38385	3.88224	3.15504		1.5	15.478
1.51	18.3492	15.0618	16.2456	1.38501	9.44678	11.5646	11.9213		1.51	7.78726	12.7716	11.5265	7.28416	3.41761	3.91417	3.26379		1.51	15.5981
1.52	18.4567	15.1059	16.3668	1.38501	9.52539	11.6456	12.0069		1.52	7.85318	12.8845	11.6031	7.38133	3.38593	3.86491	3.49659		1.52	15.712
1.53	18.551	15.0825	16.4888	1.38501	9.63712	11.7032	12.1267		1.53	7.96684	13.0172	11.5721	7.49893	3.39465	3.79669	3.53396		1.53	15.8253
1.54	18.6772	15.0563	16.6151	1.38501	9.76232	11.777	12.2611		1.54	8.04316	13.1245	11.5845	7.51804	3.38365	3.84298	3.83228		1.54	15.9393
1.55	18.7828	15.0536	16.7204	1.38501	9.83196	11.9106	12.3883		1.55	8.15626	13.1078	11.5388	7.48123	3.374	3.84047	4.0352		1.55	16.0452
1.56	18.8914	15.0371	16.7882	1.38501	9.9268	11.9883	12.5281		1.56	8.2671	13.2463	11.5846	7.44175	3.48181	3.86207	4.18257		1.56	16.1311
1.57	18.976	15.0236	16.8521	1.38501	9.99786	12.1199	12.6532		1.57	8.40299	13.3456	11.761	7.42957	3.47946	3.80082	4.48602		1.57	16.237
1.58	19.0973	15.0174	16.9285	1.38501	9.99958	12.2581	12.7197		1.58	8.59882	13.4376	11.7825	7.4711	3.5264	3.83179	4.63484		1.58	16.3273
1.59	19.1469	15.0176	16.9975	1.38501	10.0033	12.3717	12.7145		1.59	8.74856	13.5758	11.908	7.44659	3.5541	3.89839	4.95048		1.59	16.4445
1.6	19.2489	15.0204	17.0365	1.38501	10.0928	12.4227	12.6468		1.6	8.90856	13.632	11.9913	7.41549	3.45974	3.94622	5.09022		1.6	16.541
1.61	19.288	15.0366	17.0808	1.38501	10.1879	12.4341	12.6537		1.61	9.0572	13.6945	11.9575	7.42008	3.45752	4.04683	5.28542		1.61	16.6423
1.62	19.3405	14.9404	17.1055	1.38501	10.2712	12.4517	12.623		1.62	9.20881	13.7002	11.9826	7.53062	3.40092	4.17036	5.62866		1.62	16.7279
1.63	19.3685	14.8595	17.1227	1.38501	10.3655	12.4652	12.586		1.63	9.32091	13.7707	12.0692	7.56719	3.37718	4.25894	5.47963		1.63	16.8277
1.64	19.3714	14.7736	17.1709	1.38501	10.4638	12.4137	12.5133		1.64	9.44957	13.9738	12.1959	7.60301	3.32541	4.31725	5.82554		1.64	16.9104
1.65	19.3628	14.7033	17.2362	1.38501	10.5122	12.4141	12.3628		1.65	9.56402	14.0118	12.2591	7.78161	3.19786	4.437	5.96186		1.65	16.9985
1.66	19.3667	14.7205	17.2879	1.38501	10.5493	12.4244	12.1802		1.66	9.65915	14.0664	12.2596	7.84398	3.23789	4.60425	5.92368		1.66	17.0816
1.67	19.3329	14.7206	17.3424	1.38501	10.6313	12.4207	12.0311		1.67	9.71221	14.1083	12.3498	7.97024	3.17351	4.67632	6.08652		1.67	17.1675
1.68	19.3857	14.7196	17.4154	1.38501	10.7147	12.4484	11.9388		1.68	9.75677	14.1083	12.3094	8.01257	3.15594	4.72721	6.10843		1.68	17.2434
1.69	19.3923	14.7187	17.5086	1.38501	10.789	12.5256	11.8823		1.69	9.78274	14.1681	12.3467	8.07435	3.19156	4.73456	6.28166		1.69	17.3272
1.7	19.4735	14.7289	17.5918	1.38501	10.8691	12.602	11.7149		1.7	9.87898	14.2297	12.4665	8.20939	3.16862	4.73752	6.33628		1.7	17.4037
1.71	19.5612	14.8206	17.6772	1.38501	10.9518	12.6777	11.6001		1.71	9.93475	14.3105	12.4818	8.2044	3.29145	4.77664	6.33593		1.71	17.4798
1.72	19.5924	14.9073	17.7587	1.38501	11.0213	12.7434	11.52		1.72	10.0149	14.4048	12.5399	8.32739	3.29174	4.75812	6.41464		1.72	17.5643
1.73	19.5946	15.0031	17.848	1.38501	11.0688	12.8118	11.4749		1.73	10.0793	14.4245	12.5284	8.39002	3.45471	4.76998	6.35669		1.73	17.6492
1.74	19.6139	15.0792	17.9577	1.38501	11.1342	12.8852	11.4718		1.74	10.0831	14.5056	12.5806	8.31796	3.53709	4.70606	6.47927		1.74	17.7309
1.75	19.6639	15.0785	18.0384	1.38501	11.2096	12.9452	11.4577		1.75	10.0835	14.5563	12.6219	8.48787	3.55519	4.66976	6.48842		1.75	17.8065
1.76	19.7043	15.0866	18.1046	1.38501	11.2755	12.9649	11.4604		1.76	10.101	14.5899	12.6772	8.48963	3.62152	4.70153	6.41649		1.76	17.8904
1.77	19.7316	15.1002	18.1738	1.38501	11.3454	12.968	11.4817		1.77	10.1476	14.6329	12.7736	8.59586	3.63516	4.67461	6.39136		1.77	17.9644
1.78	19.7075	15.1045	18.2217	1.38501	11.3817	12.9704	11.5588		1.78	10.1928	14.6608	12.8526	8.74304	3.60688	4.69495	6.33781		1.78	18.0374
1.79	19.6653	15.0936	18.2595	1.38501	11.4051	12.9768	11.6645		1.79	10.2164	14.7128	12.9128	8.71021	3.65641	4.74285	6.31254		1.79	18.1
1.8	19.5974	15.0861	18.3009	1.38501	11.4021	12.9851	11.6601		1.8	10.2435	14.734	13.0502	8.69666	3.58026	4.72939	6.34117		1.8	18.1653
1.81	19.5535	15.0858	18.3364	1.38501	11.3893	12.9948	11.6418		1.81	10.2658	14.7154	13.057	8.63734	3.5894	4.76495	6.48007		1.81	18.2393
1.82	19.5342	15.078	18.3623	1.38501	11.4181	12.9972	11.6471		1.82	10.2737	14.7316	13.1154	8.68637	3.4572	4.77711	6.35563		1.82	18.314
1.83	19.5368	15.0867	18.3351	1.38501	11.4515	13.0022	11.6579		1.83	10.3376	14.688	13.1382	8.75411	3.49638	4.9605	6.22605		1.83	18.3834
1.84	19.5337	15.0994	18.3377	1.38501	11.501	12.9623	11.654		1.84	10.3798	14.7234	13.1494	8.72275	3.51085	5.05191	6.30888		1.84	18.4462
1.85	19.5292	15.1037	18.3489	1.38501	11.5352	13.0239	11.6361		1.85	10.4505	14.785	13.1461	8.8046	3.47195	5.05557	6.31625		1.85	18.5035
1.86	19.5185	15.1164	18.3457	1.38501	11.5777	13.082	11.5718		1.86	10.496	14.8169	13.168	8.87066	3.55725	5.11239	6.34475		1.86	18.5612
1.87	19.5119	15.1378	18.3286	1.38501	11.6111	13.1482	11.5113		1.87	10.5307	14.8183	13.1611	8.88961	3.66758	5.14699	6.39501		1.87	18.6302
1.88	19.5518	15.1419	18.3241	1.38501	11.6542	13.2122	11.4719		1.88	10.5659	14.7903	13.1755	8.98135	3.68126	5.15005	6.35707		1.88	18.6766
1.89	19.6084	15.1513	18.3227	1.38501	11.7058	13.2153	11.486		1.89	10.586	14.7695	13.1539	9.20999	3.72813	5.14835	6.26831		1.89	18.7355
1.9	19.6931	15.1552	18.346	1.38501	11.7482	13.2091	11.4831		1.9	10.6578	14.7568	13.1869	9.46225	3.76853	5.16884	6.2434		1.9	18.7866
1.91	19.7862	15.1483	18.3374	1.38501	11.7391	13.2024	11.454		1.91	10.7405	14.648	13.2228	9.54737	3.82889	5.22658	6.36806		1.91	18.8397
1.92	19.8301	15.15	18.3436	1.38501	11.739	13.2032	11.4359		1.92	10.8272	14.577	13.2363	9.77092	3.83646	5.16722	6.41316		1.92	18.898
1.93	19.8868	15.1499	18.2734	1.38501	11.7392	13.1954	11.4025		1.93	10.9068	14.4901	13.244	9.95942	3.87015	5.05245	6.3397		1.93	18.9504
1.94	19.9477	15.1594	18.2025	1.38501	11.7597	13.1339	11.4086		1.94	10.9858	14.3754	13.2762	10.1883	3.9364	5.01076	6.41919		1.94	19.0004
1.95	20.0198	15.1417	18.1528	1.38501	11.759	13.0768	11.4218		1.95	11.0746	14.2646	13.2556	10.375	3.92614	5.04291	6.29055		1.95	19.0431
1.96	20.0914	15.1162	18.1164	1.38501	11.7647	13.0115	11.4322		1.96	11.1522	14.1609	13.218	10.5436	3.83909	5.03997	6.24471		1.96	19.0919
1.97	20.1761	15.1067	18.084	1.38501	11.7692	12.943	11.4261		1.97	11.1997	14.0656	13.1816	10.7369	3.89569	5.03468	6.20698		1.97	19.1346
1.98	20.2807	15.1015	18.0437	1.38501	11.7516	12.9443	11.4111		1.98	11.3167	13.9789	13.1757	10.8443	3.91127	5.08365	6.2387		1.98	19.1755
1.99	20.3762	15.0822	17.9077	1.38501	11.7426	12.9633	11.3944		1.99	11.3935	13.8962	13.1279	10.8798	4.02843	5.07831	6.21934		1.99	19.2153
2	20.4643	15.0774	17.8019	1.38501	11.7481	12.9884	11.3987		2	11.5139	13.8571	13.0605	10.9444	4.04423	5.03538	6.12052		2	19.2512
2.01	20.5928	15.0662	17.7277	1.38501	11.7448	12.9862	11.4014		2.01	11.6066	13.8201	12.9867	11.0061	3.97397	4.98494	6.09664		2.01	19.2879
2.02	20.704	15.0345	17.7313	1.38501	11.7182	12.9938	11.4312		2.02	11.7569	13.7187	12.9309	10.9154	3.95312	5.05335	6.02138		2.02	19.3213
2.03	20.8521	15.0044	17.6944	1.38501	11.684	13.0026	11.4378		2.03	11.8489	13.6798	12.8621	10.9741	3.90144	5.12776	6.00741		2.03	19.3593
2.04	20.9883	14.9309	17.6392	1.38501	11.6743	13.016	11.4717		2.04	11.9434	13.5891	12.8617	10.9898	3.81587	4.97272	6.06608		2.04	19.3905
2.05	21.136	14.9227	17.5695	1.38501	11.6664	13.078	11.4674		2.05	12.0832	13.5373	12.7762	11.0241	3.80193	4.94252	6.05901		2.05	19.4194
2.06	21.2215	14.8427	17.4974	1.38501	11.6811	13.0934	11.4614		2.06	12.2376	13.4634	12.744	10.938	3.79569	4.9248	6.06179		2.06	19.4491
2.07	21.2892	14.7556	17.4119	1.38501	11.6636	13.0958	11.4612		2.07	12.3607	13.3827	12.6245	10.9751	3.72664	4.8877	6.06585		2.07	19.4802
2.08	21.3556	14.7264	17.4016	1.38501	11.6504	13.089	11.4273		2.08	12.5012	13.268	12.5778	10.9252	3.55539	4.95918	6.01304		2.08	19.5096
2.09	21.4179	14.6503	17.3632	1.38501	11.6526	13.0836	11.3761		2.09	12.6346	13.1963	12.5543	11.1332	3.5568	4.91926	6.04718		2.09	19.5341
2.1	21.4539	14.5655	17.2872	1.38501	11.6405	13.0914	11.3604		2.1	12.7412	13.159	12.6379	11.2488	3.53498	4.91429	6.05779		2.1	19.5596
2.11	21.5303	14.4951	17.2112	1.38501	11.6085	13.0994	11.3202		2.11	12.824	13.1285	12.6291	11.3667	3.58508	4.88875	6.17506		2.11	19.574
2.12	21.5647	14.402	17.1698	1.38501	11.5892	13.0932	11.2619		2.12	12.9284	13.0617	12.7002	11.3208	3.58617	4.85932	6.1538		2.12	19.602
2.13	21.5945	14.364	17.1218	1.38501	11.5533	13.0754	11.2106		2.13	13.0523	13.0698	12.6973	11.3371	3.59873	4.91586	6.18376		2.13	19.6134
2.14	21.6093	14.2643	17.079	1.38501	11.5076	13.0616	11.1507		2.14	13.172	13.0339	12.7994	11.2247	3.59271	4.9927	6.15376		2.14	19.6407
2.15	21.5651	14.2307	17.0454	1.38501	11.4929	13.1042	11.0954		2.15	13.291	13.0035	12.8118	11.3956	3.61336	4.9733	6.10734		2.15	19.6513
2.16	21.5267	14.1578	17.0274	1.38501	11.4754	13.1467	11.0517		2.16	13.399	12.9505	12.8279	11.4554	3.61859	4.94592	6.09593		2.16	19.6609
2.17	21.4862	14.037	17.012	1.38501	11.4605	13.2028	11.0451		2.17	13.4775	12.9166	12.749	11.6295	3.68596	4.88635	6.08842		2.17	19.6712
2.18	21.4408	13.959	17.0118	1.38501	11.4141	13.1957	11.0411		2.18	13.5162	12.8252	12.6983	11.5053	3.73106	4.86955	6.06856		2.18	19.6879
2.19	21.3953	13.9408	16.951	1.38501	11.4056	13.178	10.9964		2.19	13.5572	12.6858	12.6464	11.3792	3.82641	4.88829	6.00344		2.19	19.6975
2.2	21.3006	13.906	16.8902	1.38501	11.4198	13.1523	10.9681		2.2	13.6059	12.6055	12.6788	11.4948	3.68423	4.8726	5.90272		2.2	19.71
2.21	21.2054	13.8935	16.8224	1.38501	11.3592	13.1366	10.9319		2.21	13.6283	12.5067	12.6294	11.5843	3.83641	4.86695	5.85634		2.21	19.7194
2.22	21.1202	13.8334	16.7584	1.38501	11.3352	13.1202	10.8934		2.22	13.6265	12.3495	12.5779	11.5817	3.83699	4.87963	5.7923		2.22	19.7144
2.23	21.014	13.7777	16.6792	1.38501	11.3095	13.0596	10.8466		2.23	13.5841	12.2094	12.5774	11.617	3.99182	4.7786	5.76962		2.23	19.7258
2.24	20.9667	13.7199	16.5909	1.38501	11.2753	12.9933	10.8081		2.24	13.4901	12.0887	12.3929	11.5735	3.98242	4.78447	5.77794		2.24	19.7319
2.25	20.8674	13.6992	16.5032	1.38501	11.273	12.9257	10.72		2.25	13.4073	12.0136	12.3751	11.4359	4.09914	4.82534	5.70219		2.25	19.7262
2.26	20.7809	13.6655	16.413	1.38501	11.2497	12.847	10.632		2.26	13.349	11.9549	12.4038	11.4008	4.12263	4.8574	5.69072		2.26	19.7295
2.27	20.7015	13.6319	16.2729	1.38501	11.2565	12.8274	10.5429		2.27	13.2841	11.9503	12.4213	11.4604	4.1195	4.87342	5.72325		2.27	19.7293
2.28	20.6221	13.554	16.2002	1.38501	11.2352	12.8131	10.4554		2.28	13.2393	11.9416	12.4171	11.5339	4.07717	4.84819	5.7549		2.28	19.7196
2.29	20.5486	13.4874	16.0949	1.38501	11.2226	12.8022	10.3822		2.29	13.1765	11.8829	12.329	11.467	4.19618	4.84587	5.77892		2.29	19.7183
2.3	20.4757	13.4299	15.9947	1.38501	11.2629	12.7998	10.3488		2.3	13.11	11.8657	12.2022	11.4098	4.14611	4.78321	5.78723		2.3	19.7268
2.31	20.4028	13.4247	15.878	1.38501	11.2677	12.8064	10.246		2.31	13.0043	11.8829	12.079	11.3697	4.22129	4.7831	5.80112		2.31	19.7207
2.32	20.3408	13.4132	15.7863	1.38501	11.2865	12.8049	10.1607		2.32	12.9009	11.8954	11.9578	11.4224	4.15035	4.84534	5.81749		2.32	19.7267
2.33	20.2506	13.4038	15.7054	1.38501	11.2376	12.8086	10.0654		2.33	12.8408	11.9098	11.9978	11.2454	4.13446	4.8358	5.81789		2.33	19.7306
2.34	20.2066	13.3098	15.6238	1.38501	11.202	12.8088	10.0425		2.34	12.7471	11.8879	11.9506	11.1475	4.0911	4.78073	5.83416		2.34	19.7232
2.35	20.1556	13.2286	15.5081	1.38501	11.1915	12.8179	10.0296		2.35	12.641	11.8787	11.8866	11.1012	4.09655	4.65643	5.83435		2.35	19.7343
2.36	20.0684	13.1363	15.4424	1.38501	11.1835	12.8197	10.0157		2.36	12.5451	11.8652	11.7715	11.0271	4.06716	4.61557	5.81079		2.36	19.7253
2.37	19.9937	13.0381	15.3698	1.38501	11.1466	12.8211	10.0061		2.37	12.4551	11.8474	11.6011	10.932	4.09606	4.59445	5.81733		2.37	19.737
2.38	19.9264	12.9569	15.2989	1.38501	11.1402	12.8185	9.99633		2.38	12.3515	11.8792	11.5552	10.8621	4.06418	4.55926	5.73869		2.38	19.7231
2.39	19.8367	12.8666	15.1637	1.38501	11.142	12.8107	9.95012		2.39	12.2828	11.8513	11.362	10.797	4.0257	4.56149	5.74006		2.39	19.7283
2.4	19.747	12.7676	15.0451	1.38501	11.1267	12.8129	9.97869		2.4	12.2492	11.8157	11.3121	10.8094	3.91578	4.50666	5.70513		2.4	19.7219
2.41	19.6674	12.6749	14.9074	1.38501	11.1144	12.8062	9.97719		2.41	12.1934	11.7761	11.451	10.7901	3.82236	4.46934	5.6802		2.41	19.72
2.42	19.6232	12.5602	14.759	1.38501	11.1092	12.7845	9.9804		2.42	12.1323	11.7773	11.4365	10.7864	3.79505	4.43272	5.66645		2.42	19.7173
2.43	19.5367	12.5302	14.5854	1.38501	11.1139	12.7812	9.94493		2.43	12.0726	11.7606	11.3231	10.8843	3.78187	4.46367	5.66493		2.43	19.7252
2.44	19.4502	12.4995	14.4459	1.38501	11.0914	12.7756	9.89138		2.44	12.0239	11.7398	11.181	10.8252	3.73613	4.5428	5.66694		2.44	19.7149
2.45	19.405	12.4799	14.293	1.38501	11.0879	12.7661	9.84789		2.45	11.9622	11.6945	11.0712	10.7143	3.77729	4.54867	5.62445		2.45	19.7298
2.46	19.322	12.412	14.1372	1.38501	11.1171	12.7657	9.79983		2.46	11.871	11.6708	11.1157	10.6012	3.74512	4.56721	5.58348		2.46	19.7165
2.47	19.2536	12.3332	14.0009	1.38501	11.1023	12.7571	9.7468		2.47	11.7738	11.5718	10.9266	10.6206	3.75892	4.55041	5.6235		2.47	19.7215
2.48	19.2075	12.2463	13.9289	1.38501	11.0985	12.7042	9.70466		2.48	11.6849	11.5722	10.977	10.5862	3.74703	4.60788			2.48	19.7171
2.49	19.1615	12.1681	13.8593	1.38501	11.0997	12.6888	9.64701		2.49	11.6041	11.5174	11.1041	10.5145	3.89985	4.57689			2.49	19.7329
2.5	19.0629	12.0899	13.8087	1.38501	11.075	12.6141	9.62176		2.5	11.5527	11.4742	10.7872	10.5086	4.00909	4.5468			2.5	19.7171
2.51	18.9539	12.0357	13.7511	1.38501	11.0238	12.5471	9.598		2.51	11.5018	11.4047	10.8095	10.5657	4.00307	4.53829			2.51	19.7273
2.52	18.8873	11.9842	13.7187	1.38501	11.0363	12.4735	9.57935		2.52	11.4372	11.3928	10.9854	10.4969	3.97691	4.45727			2.52	19.7276
2.53	18.8067	11.9334	13.6342	1.38501	11.0052	12.3962	9.56644		2.53	11.3765	11.328	11.1648	10.4493	4.03502	4.35938			2.53	19.731
2.54	18.7262	11.8665	13.5632	1.38501	10.9989	12.2758	9.53556		2.54	11.306	11.3175	11.3108	10.5081	3.96636	4.34534			2.54	19.7253
2.55	18.6674	11.848	13.4891	1.38501	11.0075	12.1563	9.50523		2.55	11.2678	11.2521	11.299	10.5401	3.96478	4.25991			2.55	19.7312
2.56	18.5941	11.7671	13.4263	1.38501	10.9467	12.0313	9.47581		2.56	11.2705	11.2816	11.4805	10.4635	3.96389	4.23669			2.56	19.7242
2.57	18.5262	11.6942	13.3559	1.38501	10.8763	11.9584	9.43837		2.57	11.2305	11.213	11.6036	10.3921	3.92563	4.17998			2.57	19.7283
2.58	18.4582	11.6168	13.2833	1.38501	10.8183	11.8201	9.3618		2.58	11.191	11.2043	11.3654	10.3838	3.8165	4.16921			2.58	19.7213
2.59	18.4429	11.5393	13.2095	1.38501	10.7467	11.7564	9.29224		2.59	11.1422	11.1784	11.4189	10.3372	3.79092	4.13487			2.59	19.7254
2.6	18.398	11.4589	13.1429	1.38501	10.7106	11.6892	9.21608		2.6	11.0929	11.139	11.3899	10.2513	3.83399	4.09899			2.6	19.7239
2.61	18.3807	11.3759	13.0233	1.38501	10.5945	11.6256	9.20156		2.61	11.0628	11.0929	11.2342	10.1388	3.85413	4.05813			2.61	19.7227
2.62	18.3773	11.2849	12.9557	1.38501	10.4968	11.6157	9.15684		2.62	11.0283	11.1034	11.076	9.98357	3.78372	4.0453			2.62	19.7291
2.63	18.34	11.2099	12.8802	1.38501	10.3982	11.6045	9.12055		2.63	10.9747	11.0112	11.0248	9.92269	3.83205	3.99769			2.63	19.7293
2.64	18.3064	11.1262	12.8107	1.38501	10.3132	11.588	9.08483		2.64	10.9124	10.9638	10.9447	9.91976	3.83439	3.97088			2.64	19.7251
2.65	18.2294	11.104	12.7311	1.38501	10.3132	11.5837	9.05486		2.65	10.8603	10.8869	10.851	9.80058	3.80251	3.96067			2.65	19.724
2.66	18.147	11.0704	12.659	1.38501	10.2935	11.5725	9.01881		2.66	10.8106	10.8714	10.7882	9.75463	3.83308	3.93629			2.66	19.7255
2.67	18.0633	11.0441	12.5944	1.38501	10.2535	11.5766	9.03022		2.67	10.7479	10.8454	10.8647	9.75092	3.76141	3.98755			2.67	19.7229
2.68	17.9795	11.0308	12.5309	1.38501	10.2239	11.5731	9.03312		2.68	10.6809	10.8275	10.7979	9.71017	3.75217	3.98859			2.68	19.7272
2.69	17.9269	11.0183	12.4673	1.38501	10.2557	11.5824	9.0414		2.69	10.6175	10.8399	10.6787	9.62188	3.71114	3.97005			2.69	19.7249
2.7	17.8468	11.0037	12.4456	1.38501	10.2674	11.5747	8.98666		2.7	10.5507	10.8189	10.6324	9.66155	3.71284	4.03314			2.7	19.7286
2.71	17.7667	10.9972	12.4196	1.38501	10.3161	11.5091	8.95934		2.71	10.4971	10.775	10.4929	9.68957	3.78005	4.02163			2.71	19.716
2.72	17.7209	11.0009	12.4016	1.38501	10.3103	11.5054	8.93445		2.72	10.4724	10.8042	10.3962	9.62034	3.71162	4.03393			2.72	19.718
2.73	17.6626	11.0133	12.387	1.38501	10.248	11.4886	8.9049		2.73	10.4528	10.8596	10.3279	9.52287	3.69539	4.05351			2.73	19.7149
2.74	17.6477	10.9906	12.3826	1.38501	10.1921	11.478	8.87413		2.74	10.3975	10.8632	10.2541	9.5166	3.68502	4.04599			2.74	19.7151
2.75	17.619	10.9793	12.373	1.38501	10.16	11.4838	8.85159		2.75	10.3422	10.8666	10.1753	9.4851	3.64607	4.04504			2.75	19.7223
2.76	17.5917	10.9152	12.3558	1.38501	10.1322	11.4829	8.80092		2.76	10.2986	10.8769	10.0934	9.38173	3.74988	4.00382			2.76	19.7162
2.77	17.5646	10.8381	12.347	1.38501	10.1199	11.4813	8.74723		2.77	10.2582	10.823	10.0686	9.237	3.73726	3.98595			2.77	19.7225
2.78	17.5391	10.7591	12.3382	1.38501	10.0651	11.4581	8.69138		2.78	10.2466	10.7363	10.0265	9.28047	3.70781	3.99662			2.78	19.7257
2.79	17.5079	10.6823	12.3405	1.38501	10.0368	11.4545	8.63666		2.79	10.2144	10.6925	9.96192	9.15321	3.71246	3.931			2.79	19.7252
2.8	17.4766	10.6047	12.343	1.38501	10.0078	11.4571	8.59242		2.8	10.1693	10.6516	9.9184	9.13668	3.66315	3.9493			2.8	19.728
2.81	17.4497	10.5168	12.3454	1.38501	9.98393	11.4519	8.54641		2.81	10.127	10.6196	9.81252	9.09231	3.70225	3.87744			2.81	19.7255
2.82	17.4352	10.4299	12.3444	1.38501	9.99656	11.4702	8.50756		2.82	10.0602	10.52	9.77914	8.99133	3.70823	3.86366			2.82	19.7279
2.83	17.4208	10.3782	12.3361	1.38501	9.98489	11.4781	8.45702		2.83	10.0203	10.4865	9.76289	8.94507	3.7258	3.79183			2.83	19.7243
2.84	17.4178	10.4031	12.3331	1.38501	9.97249	11.4659	8.40579		2.84	10.0381	10.4394	9.69674	8.84219	3.74472	3.70784			2.84	19.7314
2.85	17.3521	10.4767	12.3261	1.38501	9.9527	11.4019	8.38366		2.85	10.0166	10.4088	9.63483	8.76301	3.72838	3.66506			2.85	19.7263
2.86	17.2861	10.4739	12.3108	1.38501	9.93973	11.3219	8.42676		2.86	10.0287	10.4288	9.59575	8.73749	3.70924	3.69781			2.86	19.7213
2.87	17.2201	10.473	12.2883	1.38501	9.93713	11.2502	8.46242		2.87	9.98611	10.4922	9.55125	8.65081	3.7503	3.69452			2.87	19.7246
2.88	17.1892	10.4742	12.2657	1.38501	9.89215	11.1804	8.51224		2.88	9.94295	10.5148	9.53049	8.63868	3.68854	3.67618			2.88	19.7215
2.89	17.1583	10.4761	12.2004	1.38501	9.88166	11.1086	8.54917		2.89	9.91069	10.5426	9.61498	8.61848	3.69228	3.64043			2.89	19.7217
2.9	17.1265	10.4788	12.1761	1.38501	9.86879	11.0377	8.58568		2.9	9.88825	10.5402	9.61843	8.60127	3.68084	3.66486			2.9	19.7167
2.91	17.0948	10.4804	12.1004	1.38501	9.84508	10.9594	8.54669		2.91	9.85717	10.6155	9.55054	8.58704	3.66644	3.60268			2.91	19.7189
2.92	17.0654	10.4789	12.0262	1.38501	9.82085	10.8859	8.52332		2.92	9.8304	10.6234	9.48383	8.50637	3.62394	3.6188			2.92	19.7189
2.93	16.989	10.4009	11.9577	1.38501	9.79521	10.8137	8.50895		2.93	9.74348	10.6509	9.44847	8.50675	3.63911	3.67128			2.93	19.7249
2.94	16.9753	10.3234	11.8814	1.38501	9.79375	10.7927	8.50358		2.94	9.69502	10.6499	9.43492	8.48622	3.65434	3.68234			2.94	19.7194
2.95	16.9921	10.3223	11.7675	1.38501	9.78549	10.7965	8.43949		2.95	9.65661	10.6854	9.37018	8.46701	3.66661	3.60743			2.95	19.7266
2.96	17.0088	10.3066	11.6632	1.38501	9.7734	10.7978	8.36767		2.96	9.63613	10.6657	9.33529	8.41865	3.64923	3.56565			2.96	19.7245
2.97	16.9654	10.2889	11.5567	1.38501	9.79041	10.8007	8.24453		2.97	9.62435	10.6744	9.19039	8.39653	3.72231	3.58636			2.97	19.7244
2.98	16.922	10.2401	11.4991	1.38501	9.74712	10.7922	8.13023		2.98	9.62031	10.6838	9.15626	8.31867	3.71526	3.63836			2.98	19.721
2.99	16.8729	10.1965	11.3903	1.38501	9.69008	10.789	8.07192		2.99	9.60765	10.7156	9.08529	8.27405		3.65829			2.99	19.7234
3	16.8237	10.1	11.3362	1.38501	9.66019	10.7825	8.09589		3	9.63609	10.7046	9.01399	8.25502		3.66398			3	19.7204
3.01	16.7722	10.0067	11.2783	1.38501	9.66161	10.7788	8.10719		3.01	9.6377		8.99329	8.24381		3.61524			3.01	19.7221
3.02	16.7805	9.92453	11.2146	1.38501	9.61231	10.7851	8.12062		3.02	9.66791		8.94593	8.23505		3.63348			3.02	19.7182
3.03	16.7548	9.82421	11.1734	1.38501	9.568	10.7881	8.1235		3.03	9.67005		8.86802	8.20279		3.57231			3.03	19.7161
3.04	16.6987	9.66862	11.1698	1.38501	9.55879	10.7756	8.13046		3.04	9.64013		8.85401	8.16934		3.56747			3.04	19.7197
3.05	16.6051	9.52935	11.1532	1.38501	9.52886	10.7933	8.14437		3.05	9.62283		8.80528	8.13918		3.53791			3.05	19.7179
3.06	16.5424	9.38824	11.1387	1.38501	9.52611	10.7905	8.18724		3.06	9.64554		8.87187	8.10405		3.54317			3.06	19.7188
3.07	16.4831	9.32409	11.1223	1.38501	9.55249	10.8028	8.22946		3.07	9.64599		8.82185	8.07419		3.53903			3.07	19.7198
3.08	16.4255	9.20827	11.1288	1.38501	9.55716	10.8002	8.21649		3.08	9.64899		8.78907	8.01997		3.56973			3.08	19.7145
3.09	16.3679	9.14535	11.1205	1.38501	9.54945	10.7888	8.15215		3.09	9.64659		8.72837	7.99882		3.57467			3.09	19.7215
3.1	16.3104	9.0835	11.1218	1.38501	9.56025	10.7824	8.1018		3.1	9.64751		8.69487	7.99622		3.57552			3.1	19.7168
3.11	16.2295	9.01049	11.1261	1.38501	9.59751	10.7732	8.04666		3.11	9.64709		8.66358	7.95456		3.52577			3.11	19.716
3.12	16.1827	8.9569	11.1197	1.38501	9.61047	10.7184	7.99033		3.12	9.65969		8.66058	7.97023		3.56264			3.12	19.7209
3.13	16.1358	8.95859	11.1151	1.38501	9.60114	10.6609	7.93072		3.13	9.68118		8.62432	7.96138		3.55439			3.13	19.7168
3.14	16.1166	8.95843	11.1213	1.38501	9.61419	10.5738	7.8712		3.14	9.7062		8.58191	7.91879		3.55497			3.14	19.716
3.15	16.0975	8.96012	11.1331	1.38501	9.62644	10.5557	7.83027		3.15	9.70246		8.53708	7.88132		3.45957			3.15	19.7186
3.16	16.0794	8.91596	11.1449	1.38501	9.63481	10.5432	7.79038		3.16	9.66792		8.43911	7.87899		3.39106			3.16	19.7208
3.17	16.0604	8.91601	11.1902	1.38501	9.66731	10.5383	7.75152		3.17	9.65366		8.37006	7.88963		3.34864			3.17	19.7255
3.18	16.0414	8.8934	11.2471	1.38501	9.69771	10.5426	7.75278		3.18	9.63449		8.40795	7.88665		3.36049			3.18	19.7234
3.19	16.0012	8.87248	11.3084	1.38501	9.68134	10.5365	7.74894		3.19	9.6185		8.29237	7.87352		3.39318			3.19	19.721
3.2	15.9738	8.79066	11.3632	1.38501	9.68175	10.5273	7.73916		3.2	9.57704		8.24834	7.86994		3.41612			3.2	19.7216
3.21	15.9447	8.70843	11.418	1.38501	9.69909	10.5631	7.72886		3.21	9.54692		8.14815	7.83052		3.4852			3.21	19.7155
3.22	15.9156	8.64043	11.464	1.38501	9.68926	10.6095	7.71169		3.22	9.51097		8.11113	7.8118		3.52265			3.22	19.7245
3.23	15.8834	8.57243	11.4642	1.38501	9.64547	10.6146	7.69843		3.23	9.46084		7.98282	7.82975		3.51395			3.23	19.7254
3.24	15.8512	8.54968	11.4586	1.38501	9.60721	10.5589	7.67753		3.24	9.42167		7.93324	7.79056		3.56937			3.24	19.7256
3.25	15.8078	8.52996	11.4522	1.38501	9.60615	10.4902	7.64938		3.25	9.42314		7.96673	7.74104		3.57341			3.25	19.7182
3.26	15.77	8.52823	11.3994	1.38501	9.5936	10.4253	7.62331		3.26	9.40299		7.99431	7.72975		3.59325			3.26	19.7174
3.27	15.7313	8.54916	11.3467	1.38501	9.55623	10.3628	7.58984		3.27	9.38641		7.96655	7.66962		3.56918			3.27	19.7182
3.28	15.7138	8.48368	11.2895	1.38501	9.52198	10.3078	7.55964		3.28	9.36588		8.04152	7.60928		3.48689			3.28	19.7162
3.29	15.6963	8.47911	11.2274	1.38501	9.52175	10.2473	7.52717		3.29	9.36767		8.04173	7.57243		3.47936			3.29	19.7183
3.3	15.6518	8.47454	11.1653	1.38501	9.51608	10.1922	7.51072		3.3	9.37519		8.10401	7.53574		3.40485			3.3	19.7184
3.31	15.5982	8.4582	11.1133	1.38501	9.48396	10.1451	7.49937		3.31	9.34935		8.07438	7.45005		3.36544			3.31	19.7206
3.32	15.5575	8.50859	11.1072	1.38501	9.49301	10.1449	7.4932		3.32	9.36059		8.15057	7.44683		3.32225			3.32	19.7116
3.33	15.5173	8.51373	11.1075	1.38501	9.47178	10.1487	7.43768		3.33	9.3736		8.14548	7.43983		3.30171			3.33	19.7215
3.34	15.4839	8.45156	11.1087	1.38501	9.42989	10.155	7.38866		3.34	9.39947		8.08917	7.45822		3.28356			3.34	19.717
3.35	15.4338	8.37282	11.1098	1.38501	9.4336	10.1535	7.33415		3.35	9.41389		8.13522	7.42328		3.31359			3.35	19.7188
3.36	15.3848	8.29665	11.1069	1.38501	9.43852	10.1494	7.28232		3.36	9.39663		8.10204	7.41153		3.30968			3.36	19.7156
3.37	15.3448	8.30414	11.0963	1.38501	9.44251	10.1454	7.23565		3.37	9.37762		8.07037	7.4035		3.36614			3.37	19.7138
3.38	15.3049	8.31186	11.094	1.38501	9.43258	10.1536	7.18545		3.38	9.3546		8.03929	7.46641		3.32381			3.38	19.7152
3.39	15.2829	8.31959	11.0983	1.38501	9.38793	10.1572	7.12893		3.39	9.32799		7.93228	7.42993		3.2812			3.39	19.7174
3.4	15.2698	8.32089	11.0949	1.38501	9.38677	10.1638	7.07365		3.4	9.33149		7.92307	7.49297		3.19597			3.4	19.7145
3.41	15.2501	8.25546	11.0905	1.38501	9.37717	10.1702	7.06647		3.41	9.32008		7.91281	7.39806		3.15402			3.41	19.72
3.42	15.2298	8.18982	11.0798	1.38501	9.38027	10.1726	7.11547		3.42	9.31213		7.90919	7.40853		3.10296			3.42	19.7195
3.43	15.2096	8.18845	11.069	1.38501	9.37636	10.163	7.16023		3.43	9.26149		7.93269	7.36646		3.12208			3.43	19.7227
3.44	15.1936	8.18089	11.0582	1.38501	9.3185	10.1574	7.20517		3.44	9.22176		7.82764	7.31555		3.08571			3.44	19.7151
3.45	15.1816	8.17076	11.0515	1.38501	9.28685	10.151	7.25367		3.45	9.22538		7.8302	7.33427		3.04834			3.45	19.7137
3.46	15.1605	8.09597	11.0525	1.38501	9.23938	10.1354	7.30883		3.46	9.22164		7.83264	7.36954		2.99197			3.46	19.719
3.47	15.138	8.02094	11.0535	1.38501	9.20522	10.1168	7.36986		3.47	9.25863		7.83722	7.28058		2.95378			3.47	19.7197
3.48	15.1264	7.94591	11.0436	1.38501	9.17998	10.1079	7.43203		3.48	9.29317		7.91366	7.26644		2.97706			3.48	19.7195
3.49	15.1034	7.86986	11.0458	1.38501	9.12373	10.0252	7.48611		3.49	9.29698		7.84485	7.26481		3.0497			3.49	19.7167
3.5	15.0871	7.78873	11.0489	1.38501	9.048	9.94297	7.48582		3.5	9.29951		7.90127	7.30555		3.10242			3.5	19.719
3.51	15.0644	7.70782	11.0489	1.38501	8.97087	9.86586	7.48295		3.51	9.30296		7.90218	7.27177		3.1323			3.51	19.7183
3.52	15.0418	7.62467	11.0489	1.38501	8.92677	9.80428	7.48683		3.52	9.30138		7.95678	7.23909		3.0914			3.52	19.7192
3.53	15.0071	7.54772	11.0552	1.38501	8.91807	9.79303	7.49208		3.53	9.30153		8.00446	7.29315		3.01459			3.53	19.7224
3.54	14.9684	7.4704	11.0615	1.38501	8.87497	9.79287	7.47679		3.54	9.29166		8.03056	7.30739		3.02641			3.54	19.7175
3.55	14.9297	7.45773	11.0591	1.38501	8.93727	9.7979	7.43996		3.55	9.29478		8.00067	7.19993		3.053			3.55	19.7172
3.56	14.8924	7.44553	11.0576	1.38501	8.97028	9.7947	7.3632		3.56	9.25401		8.02641	7.22962		3.10509			3.56	19.7203
3.57	14.8551	7.43332	11.0696	1.38501	8.93722	9.79127	7.28264		3.57	9.22009		8.05661	7.25852		3.09537			3.57	19.7206
3.58	14.8297	7.42753	11.074	1.38501	8.93444	9.8468	7.20717		3.58	9.20913		8.16052	7.20106		3.04881			3.58	19.7187
3.59	14.7831	7.42682	11.0785	1.38501	8.94156	9.9044	7.13889		3.59	9.18205		8.1175	7.20307		2.98784			3.59	19.7116
3.6	14.7427	7.41704	11.0692	1.38501	8.94823	9.96738	7.06795		3.6	9.1422		8.12734	7.20279		2.97002			3.6	19.7156
3.61	14.6852	7.41164	11.1192	1.38501	8.9189	10.0219	6.98391		3.61	9.13163		8.07772	7.26197		2.97975			3.61	19.7175
3.62	14.6472	7.32862	11.1629	1.38501	8.8907	10.0264	6.86433		3.62	9.11731		8.08662	7.2081		3.02021			3.62	19.7139
3.63	14.6036	7.24597	11.2179	1.38501	8.87491	10.0193	6.81422		3.63	9.10579		8.0362	7.18514		3.00315			3.63	19.7169
3.64	14.56	7.16942	11.2816	1.38501	8.77174	10.0158	6.76948		3.64	9.09011		8.04833	7.26193		2.99522			3.64	19.7197
3.65	14.5132	7.09242	11.3523	1.38501	8.68181	10.018	6.77876		3.65	9.08571		8.03277	7.23194		2.91767			3.65	19.7228
3.66	14.4665	7.02014	11.4139	1.38501	8.6697	10.0261	6.78689		3.66	9.07701		8.01421	7.14991		2.84665			3.66	19.7183
3.67	14.4123	6.94643	11.4627	1.38501	8.66571	10.0373	6.79661		3.67	9.08131		7.99165	7.14741		2.84306			3.67	19.723
3.68	14.3794	6.92066	11.5115	1.38501	8.64336	10.0434	6.8083		3.68	9.07933		8.00573	7.14397		2.86413			3.68	19.7174
3.69	14.3157	6.90397	11.5289	1.38501	8.61777	10.028	6.81526		3.69	9.0719		8.01542	7.14066		2.85916			3.69	19.717
3.7	14.2693	6.83017	11.487	1.38501	8.62704	10.017	6.83332		3.7	9.07228		8.02653	7.11558		2.83495			3.7	19.7169
3.71	14.2228	6.83401	11.4433	1.38501	8.60773	9.94965	6.88749		3.71	9.09564		8.04126	7.08726		2.78806			3.71	19.7152
3.72	14.1714	6.83784	11.3883	1.38501	8.58401	9.95165	6.89235		3.72	9.11584		8.08798	7.0825		2.72855			3.72	19.7187
3.73	14.1451	6.83777	11.3268	1.38501	8.5642	9.94142	6.90039		3.73	9.11449		8.11912	7.02023		2.69536			3.73	19.7132
3.74	14.122	6.83625	11.2573	1.38501	8.52721	9.87927	6.89317		3.74	9.11788		8.14786	7.03174		2.74455			3.74	19.713
3.75	14.0645	6.83	11.1848	1.38501	8.52692	9.81065	6.88793		3.75	9.11355		8.18525	7.08194		2.80416			3.75	19.7155
3.76	14.0096	6.82234	11.125	1.38501	8.55607	9.74018	6.88591		3.76	9.14447		8.24821	7.05279		2.82033			3.76	19.7117
3.77	13.9849	6.76674	11.0652	1.38501	8.54918	9.68397	6.88071		3.77	9.14345		8.29565	7.04622					3.77	19.7139
3.78	13.9909	6.71456	11.0537	1.38501	8.55719	9.63089	6.87545		3.78	9.18521		8.29166	7.08426					3.78	19.7075
3.79	13.9701	6.71733	11.0422	1.38501	8.51367	9.57572	6.86951		3.79	9.18053		8.31982	7.01521					3.79	19.7092
3.8	13.9472	6.71318	11.0326	1.38501	8.50088	9.57636	6.86578		3.8	9.18732		8.2682	7.03625					3.8	19.7138
3.81	13.9408	6.70904	11.029	1.38501	8.48217	9.50331	6.86361		3.81	9.19758		8.31503	6.97884					3.81	19.7087
3.82	13.9092	6.70596	11.0321	1.38501	8.46895	9.4475	6.85867		3.82	9.22769		8.20353	6.96533					3.82	19.7138
3.83	13.9058	6.70434	11.0351	1.38501	8.4169	9.43702	6.85752		3.83	9.258		8.195	6.88436					3.83	19.713
3.84	13.9343	6.69451	11.0412	1.38501	8.3481	9.43404	6.85313		3.84	9.28484		8.16172	6.88169					3.84	19.7159
3.85	13.9671	6.68609	11.0474	1.38501	8.30786	9.42603	6.79159		3.85	9.28185		8.13611	6.87118					3.85	19.7113
3.86	13.9276	6.67766	11.0535	1.38501	8.27336	9.41418	6.73307		3.86	9.30343		8.07177	6.83932					3.86	19.7172
3.87	13.8799	6.66558	11.0599	1.38501	8.21787	9.40657	6.67001		3.87	9.28603		7.99944	6.78543					3.87	19.7087
3.88	13.859	6.65256	11.0662	1.38501	8.18246	9.40557	6.60585		3.88	9.34615		7.91175	6.7791					3.88	19.7138
3.89	13.8408	6.64302	11.0744	1.38501	8.16678	9.40489	6.54262		3.89	9.38182		7.9372	6.74282					3.89	19.7189
3.9	13.8167	6.55687	11.0765	1.38501	8.13875	9.3991	6.47463		3.9	9.37441		7.90059	6.73266					3.9	19.7139
3.91	13.7943	6.46744	11.0786	1.38501	8.12685	9.34248	6.40299		3.91	9.39726		7.98735	6.77368					3.91	19.7166
3.92	13.7438	6.37506	11.0737	1.38501	8.14665	9.34558	6.37928		3.92	9.4172		8.01541	6.74644					3.92	19.7186
3.93	13.6604	6.29089	11.0684	1.38501	8.1626	9.39668	6.36135		3.93	9.44919		8.03228	6.70955					3.93	19.7167
3.94	13.5769	6.19142	11.0632	1.38501	8.09784	9.39807	6.36101		3.94	9.46853		8.02017	6.78625					3.94	19.7165
3.95	13.5356	6.09195	11.0589	1.38501	8.08386	9.39587	6.35679		3.95	9.47492		8.03822	6.80719					3.95	19.7184
3.96	13.4893	6.00053	11.0545	1.38501	8.07821	9.38966	6.35444		3.96	9.47874		8.10169	6.77851					3.96	19.714
3.97	13.4315	5.91004	11.0542	1.38501	8.07197	9.38609	6.3553		3.97	9.47042		8.17964	6.82899					3.97	19.7111
3.98	13.3731	5.76456	11.0519	1.38501	8.03075	9.39119	6.34967		3.98	9.4226		8.19185	6.82896					3.98	19.7114
3.99	13.3147	5.69569	11.0466	1.38501	8.02303	9.40576	6.34633		3.99	9.44816		8.1932	6.82968					3.99	19.7146
4	13.2519	5.62851	11.0412	1.38501	7.98857	9.45103	6.34439		4	9.41627		8.20941	6.83842					4	19.7111
4.01	13.178	5.56427	11.0408	1.38501	7.95776	9.39018	6.29764		4.01	9.38048		8.1832	6.86098					4.01	19.7132
4.02	13.1395	5.49722	11.0408	1.38501	7.92799	9.26356	6.24773		4.02	9.34367		8.15682	6.85954					4.02	19.7114
4.03	13.0967	5.44547	11.037	1.38501	7.92756	9.19404	6.23269		4.03	9.30511		8.13185	6.78221					4.03	19.7179
4.04	13.0539	5.39043	11.0323	1.38501	7.91362	9.12723	6.21966		4.04	9.29589		8.14619	6.83642					4.04	19.7157
4.05	13.0139	5.32758	11.0275	1.38501	7.89628	9.06742	6.26914		4.05	9.31864		8.20589	6.83571					4.05	19.7125
4.06	12.9854	5.26473	11.0185	1.38501	7.886	9.01188	6.3195		4.06	9.31517		8.20837	6.78746					4.06	19.7153
4.07	12.9606	5.26031	11.0166	1.38501	7.87798	8.94125	6.38533		4.07	9.34639		8.23955	6.78584					4.07	19.7135
4.08	12.9358	5.25519	11.0179	1.38501	7.87153	8.87184	6.44776		4.08	9.31545		8.2407	6.84165					4.08	19.7165
4.09	12.9152	5.24838	11.0259	1.38501	7.85543	8.81825	6.51636		4.09	9.31097		8.24092	6.82462					4.09	19.7189
4.1	12.9057	5.2409	11.0359	1.38501	7.87211	8.81496	6.58184		4.1	9.30995		8.272	6.85691					4.1	19.7079
4.11	12.8973	5.23624	11.0439	1.38501	7.85811	8.82621	6.64722		4.11	9.30466		8.30687	6.85864					4.11	19.7174
4.12	12.8933	5.23127	11.0556	1.38501	7.82741	8.83461	6.71274		4.12	9.27735		8.34236	6.93606					4.12	19.7121
4.13	12.8579	5.22959	11.0588	1.38501	7.83161	8.83949	6.77711		4.13	9.27591		8.25983	6.93621					4.13	19.718
4.14	12.8328	5.2279	11.0619	1.38501	7.82316	8.84179	6.79257		4.14	9.24705		8.26653	6.91212					4.14	19.7093
4.15	12.8052	5.22724	11.0684	1.38501	7.80643	8.83441	6.80305		4.15	9.21771		8.23055	6.9877					4.15	19.7124
4.16	12.7741	5.22945	11.0678	1.38501	7.80147	8.83001	6.79521		4.16	9.18236		8.20994	6.98894					4.16	19.71
4.17	12.739	5.23236	11.0612	1.38501	7.7857	8.8256	6.73634		4.17	9.17903		8.14511	6.93255					4.17	19.7105
4.18	12.7025	5.22761	11.0477	1.38501	7.82155	8.8246	6.65823		4.18	9.17655		8.13201	6.90062					4.18	19.7104
4.19	12.6567	5.22354	11.048	1.38501	7.80185	8.82214	6.51556		4.19	9.142		8.04402	6.92583					4.19	19.7124
4.2	12.6097	5.21746	11.0503	1.38501	7.81473	8.8154	6.37376		4.2	9.14125		8.02584	6.89893					4.2	19.7141
4.21	12.5549	5.2117	11.0452	1.38501	7.76878	8.8665	6.23423		4.21	9.1497		8.00405	6.84696					4.21	19.7099
4.22	12.5316	5.13831	11.0486	1.38501	7.63898	8.93019	6.09616		4.22	9.11942		8.09709	6.76784					4.22	19.713
4.23	12.5082	5.06493	11.048	1.38501	7.63169	8.9918	5.94539		4.23	9.11482		8.04487	6.85059					4.23	19.7101
4.24	12.4862	4.97305	11.0441	1.38501	7.58871	8.99609	5.85984		4.24	9.11008		8.08857	6.7689					4.24	19.7145
4.25	12.4442	4.87829	11.0447	1.38501	7.53981	8.99587	5.78609		4.25	9.11125		8.14487	6.77231					4.25	19.7122
4.26	12.4061	4.79349	11.0515	1.38501	7.5205	8.98762	5.77624		4.26	9.09547		8.22045	6.84978					4.26	19.7172
4.27	12.368	4.71634	11.0552	1.38501	7.44176	8.97576	5.78447		4.27	9.06339		8.22511	6.87906					4.27	19.7179
4.28	12.3522	4.63919	11.0451	1.38501	7.41512	8.96906	5.80281		4.28	9.07891		8.32011	6.82539					4.28	19.7195
4.29	12.3125	4.5548	11.0402	1.38501	7.35542	8.96567	5.81954		4.29	9.04886		8.3487	6.8509					4.29	19.7128
4.3	12.2763	4.4824	11.0428	1.38501	7.35916	8.9034	5.83233		4.3	9.05975		8.40112	6.8523					4.3	19.7141
4.31	12.2423	4.47762	11.0376	1.38501	7.45479	8.82537	5.84192		4.31	9.07721		8.35282	6.84949					4.31	19.7126
4.32	12.2084	4.47495	11.0365	1.38501	7.43364	8.75624	5.85547		4.32	9.0671		8.40556	6.81962					4.32	19.709
4.33	12.1675	4.48975	11.04	1.38501	7.4345	8.74607	5.80112		4.33	9.0623		8.36193	6.84601					4.33	19.7122
4.34	12.1468	4.49907	11.0388	1.38501	7.43448	8.74387	5.74492		4.34	9.06037		8.36505	6.83412					4.34	19.7062
4.35	12.1454	4.49844	11.0377	1.38501	7.40956	8.74985	5.68576		4.35	9.06622		8.39241	6.75927					4.35	19.7121
4.36	12.144	4.42614	11.0397	1.38501	7.39825	8.74279	5.62048		4.36	9.08225		8.41935	6.75523					4.36	19.7122
4.37	12.1297	4.35384	11.0418	1.38501	7.36399	8.73203	5.60706		4.37	9.07992		8.39454	6.71575					4.37	19.7078
4.38	12.1325	4.34087	11.0387	1.38501	7.35708	8.72284	5.59796		4.38	9.1177		8.41928	6.7456					4.38	19.7109
4.39	12.0928	4.3159	11.0309	1.38501	7.35458	8.71955	5.59422		4.39	9.09264		8.39355	6.73835					4.39	19.7088
4.4	12.0509	4.29511	11.0309	1.38501	7.32051	8.71992	5.59541		4.4	9.07704		8.44746	6.72786					4.4	19.7133
4.41	12.009	4.2722	11.0331	1.38501	7.2906	8.70554	5.59276		4.41	9.06323		8.43393	6.68436					4.41	19.7077
4.42	12.0142	4.24929	11.0308	1.38501	7.27783	8.69792	5.5901		4.42	9.03464		8.43407	6.64472					4.42	19.7083
4.43	12.0171	4.22735	11.0265	1.38501	7.27142	8.68625	5.58356		4.43	8.99604		8.34847	6.66238					4.43	19.7058
4.44	12.0007	4.20195	11.0223	1.38501	7.25834	8.67318	5.57814		4.44	8.96474		8.319	6.64601					4.44	19.7131
4.45	11.9842	4.24673	11.0109	1.38501	7.25991	8.67678	5.56829		4.45	8.91172		8.22897	6.60853					4.45	19.7061
4.46	11.9677	4.22647	10.9995	1.38501	7.25422	8.67399	5.55725		4.46	8.88906		8.20479	6.70818					4.46	19.7206
4.47	11.9527	4.15613	10.988	1.38501	7.24717	8.66961	5.54311		4.47	8.86182		8.16928	6.66365					4.47	19.713
4.48	11.9844	4.08647	10.9883	1.38501	7.23805	8.66322	5.52285		4.48	8.85018		8.16341	6.62777					4.48	19.7181
4.49	11.9937	4.01263	10.995	1.38501	7.21816	8.65583	5.49524		4.49	8.83464		8.15151	6.62976					4.49	19.7097
4.5	12.0029	3.93864	10.9994	1.38501	7.25151	8.65945	5.48048		4.5	8.84007		8.10736	6.62938					4.5	19.7182
4.51	11.9731	3.86708	11.0011	1.38501	7.18486	8.64828	5.47372		4.51	8.83572		8.17546	6.62713					4.51	19.7071
4.52	11.9389	3.79279	11.0047	1.38501	7.11644	8.64427	5.46878		4.52	8.82056		8.20538	6.59839					4.52	19.7151
4.53	11.8911	3.72196	11.0061	1.38501	7.11368	8.63506	5.46365		4.53	8.83162		8.20996	6.59832					4.53	19.7053
4.54	11.8432	3.65574	11.0145	1.38501	7.04206	8.57496	5.4645		4.54	8.88672		8.23539	6.59572					4.54	19.7138
4.55	11.7954	3.65456	11.0316	1.38501	7.04742	8.52921	5.46948		4.55	8.90093		8.20855	6.51811					4.55	19.7077
4.56	11.7563	3.65338	11.0487	1.38501	6.99174	8.48045	5.47364		4.56	8.89077		8.21359	6.51241					4.56	19.7152
4.57	11.7045	3.64177	11.0486	1.38501	6.93943	8.43168	5.48017		4.57	8.88932		8.24477	6.48023					4.57	19.704
4.58	11.6751	3.63744	11.0421	1.38501	6.89051	8.38343	5.49536		4.58	8.89834		8.24878	6.47319					4.58	19.7076
4.59	11.632	3.63326	11.0336	1.38501	6.79436	8.33977	5.49903		4.59	8.87898		8.28022	6.47306					4.59	19.708
4.6	11.5874	3.61943	11.0278	1.38501	6.79035	8.29229	5.50018		4.6	8.87359		8.28565	6.47557					4.6	19.7051
4.61	11.5448	3.61284	11.022	1.38501	6.75861	8.2828	5.50137		4.61	8.89787		8.30872	6.47555					4.61	19.7075
4.62	11.5158	3.60304	11.023	1.38501	6.73163	8.2223	5.49759		4.62	8.87908		8.33082	6.47218					4.62	19.7092
4.63	11.4844	3.59012	11.023	1.38501	6.7732	8.20979	5.5493		4.63	8.86205		8.39105	6.46612					4.63	19.7076
4.64	11.4529	3.52304	11.0143	1.38501	6.74216	8.19116	5.60476		4.64	8.84883		8.41022	6.45607					4.64	19.7068
4.65	11.4179	3.45596	11.0039	1.38501	6.78556	8.17241	5.66817		4.65	8.84491		8.38553	6.45425					4.65	19.7143
4.66	11.3901	3.39863	11.0036	1.38501	6.82617	8.15344	5.73203		4.66	8.84059		8.30687	6.50816					4.66	19.712
4.67	11.3643	3.33402	11.0065	1.38501	6.87842	8.14198	5.78382		4.67	8.83335		8.30308	6.50509					4.67	19.7179
4.68	11.3487	3.26587	11.0019	1.38501	6.87208	8.1254	5.84335		4.68	8.82721		8.32863	6.50341					4.68	19.7123
4.69	11.3288	3.20494	10.9883	1.38501	6.87262	8.11587	5.90597		4.69	8.83322		8.24997	6.5183					4.69	19.7146
4.7	11.3135	3.14401	10.9747	1.38501	6.90084	8.06556	5.97459		4.7	8.81934		8.25372	6.5197					4.7	19.7154
4.71	11.299	3.08618	10.9554	1.38501	6.86344	8.07585	6.03996		4.71	8.83154		8.22864	6.51064					4.71	19.7102
4.72	11.2869	3.03048	10.9371	1.38501	6.81168	8.08227	6.00181		4.72	8.81987		8.25253	6.50605					4.72	19.7058
4.73	11.2768	3.02895	10.9168	1.38501	6.76449	8.08686	5.95952		4.73	8.82258		8.30439	6.47956					4.73	19.7106
4.74	11.2666	3.02494	10.8981	1.38501	6.71736	8.09128	5.90513		4.74	8.80786		8.33103	6.47312					4.74	19.7031
4.75	11.2504	3.02094	10.8774	1.38501	6.63349	8.09592	5.8552		4.75	8.81398		8.40718	6.44135					4.75	19.7169
4.76	11.2323	3.01695	10.8535	1.38501	6.57507	8.09306	5.79091		4.76	8.80894		8.40855	6.43578					4.76	19.7047
4.77	11.133	3.01652	10.8471	1.38501	6.56763	8.0902	5.66304		4.77	8.81296		8.37957	6.47999					4.77	19.7148
4.78	11.0393	3.01305	10.8497	1.38501	6.56078	8.09368	5.53629		4.78	8.81626		8.45285	6.45125					4.78	19.7001
4.79	10.9456	3.00957	10.8541	1.38501	6.54987	8.08935	5.40264		4.79	8.82205		8.34756	6.44112					4.79	19.7093
4.8	10.8512	2.99358	10.8598	1.38501	6.54378	8.08186	5.27062		4.8	8.80693		8.31781	6.41564					4.8	19.7076
4.81	10.7568	2.97546	10.8664	1.38501	6.53685	8.07753	5.1893		4.81	8.81221		8.3183	6.39089					4.81	19.7105
4.82	10.6605	2.90469	10.8749	1.38501	6.52926	8.07454	5.16416		4.82	8.77559		8.29239	6.41579					4.82	19.7106
4.83	10.5601	2.83637	10.8838	1.38501	6.52566	8.07107	5.14872		4.83	8.78031		8.24114	6.41549					4.83	19.7099
4.84	10.4712	2.76806	10.8918	1.38501	6.53061	8.0676	5.13606		4.84	8.7374		8.19055	6.38533					4.84	19.7129
4.85	10.3824	2.69381	10.8997	1.38501	6.50181	8.06085	5.14193		4.85	8.7315		8.19296	6.36017					4.85	19.7114
4.86	10.3783	2.68246	10.8938	1.38501	6.50153	8.05223	5.20965		4.86	8.726		8.22133	6.28085					4.86	19.7138
4.87	10.4115	2.67416	10.8865	1.38501	6.49998	8.04045	5.27987		4.87	8.72326		8.19903	6.28324					4.87	19.7086
4.88	10.4447	2.67663	10.8773	1.38501	6.47113	8.03286	5.34128		4.88	8.72972		8.25322	6.24899					4.88	19.7122
4.89	10.4591	2.69173	10.8199	1.38501	6.46493	8.03683	5.40316		4.89	8.72762		8.23676	6.27204					4.89	19.712
4.9	10.4734	2.62846	10.7616	1.38501	6.45779	8.03117	5.46389		4.9	8.73317		8.21456	6.29201					4.9	19.7109
4.91	10.4973	2.61785	10.7571	1.38501	6.40761	8.02685	5.47085		4.91	8.76485		8.2479	6.28884					4.91	19.7107
4.92	10.5251	2.66505	10.7522	1.38501	6.34068	8.03435	5.46939		4.92	8.77858		8.32314	6.25955					4.92	19.7084
4.93	10.504	2.71224	10.7161	1.38501	6.29439	8.04281	5.46206		4.93	8.81308		8.32706	6.22919					4.93	19.708
4.94	10.4829	2.69603	10.68	1.38501	6.26054	8.04985	5.45927		4.94	8.81615		8.35256	6.22458					4.94	19.7036
4.95	10.4944	2.61691	10.6929	1.38501	6.19569	8.06034	5.39717		4.95	8.80836		8.30787	6.20744					4.95	19.7036
4.96	10.4686	2.54835	10.7072	1.38501	6.13935	8.07082	5.32793		4.96	8.80197		8.32419	6.18081					4.96	19.7105
4.97	10.4027	2.46901	10.7216	1.38501	6.11194	8.07168	5.2664		4.97	8.78138		8.41012	6.18945					4.97	19.7063
4.98	10.3555	2.38968	10.7843	1.38501	6.05833	8.00647	5.2019		4.98	8.78305		8.42716	6.15049					4.98	19.7031
4.99	10.3077	2.38486	10.847	1.38501	5.94707	7.94577	5.13393		4.99	8.7524		8.40066	6.12432					4.99	19.7067
5	10.2504	2.38099	10.8515	1.38501	5.93349	7.88241	5.06427		5	8.74018		8.42634	6.08395					5	19.7046
5.01	10.1882	2.31931	10.8512	1.38501	5.92338	7.81089	4.98957		5.01	8.71637		8.42864	6.08391					5.01	19.71
5.02	10.175	2.25544	10.8853	1.38501	5.92034	7.73522	4.91304		5.02	8.72645		8.46413	6.09771					5.02	19.7131
5.03	10.1559	2.2609	10.8667	1.38501	5.90157	7.66424	4.834		5.03	8.72058		8.47375	6.13594					5.03	19.7055
5.04	10.1059	2.26343	10.805	1.38501	5.89045	7.5972	4.81704		5.04	8.74017		8.51789	6.18798					5.04	19.7142
5.05	10.0615	2.2554	10.7903	1.38501	5.88119	7.53016	4.80121		5.05	8.72558		8.52217	6.16989					5.05	19.7134
5.06	10.0574	2.23752	10.7754	1.38501	5.86044	7.47055	4.78737		5.06	8.72819		8.49725	6.15029					5.06	19.7101
5.07	10.0475	2.21964	10.7021	1.38501	5.8457	7.46925	4.77602		5.07	8.71453		8.44904	6.15053					5.07	19.7105
5.08	10.0383	2.19772	10.6288	1.38501	5.89431	7.47173	4.77102		5.08	8.72229		8.49783	6.13271					5.08	19.7082
5.09	10.0282	2.17485	10.5687	1.38501	5.89148	7.47556	4.7653		5.09	8.73735		8.47262	6.12822					5.09	19.7073
5.1	10.0229	2.09795	10.5134	1.38501	5.88092	7.47618	4.76413		5.1	8.73736		8.44082	6.13874					5.1	19.7131
5.11	10.0177	2.02324	10.4493	1.38501	5.86638	7.4836	4.7608		5.11	8.73587		8.44722	6.13353					5.11	19.7044
5.12	10.0156	1.94953	10.4378	1.38501	5.86372	7.49102	4.76059		5.12	8.72041		8.41354	6.0723					5.12	19.7122
5.13	9.96984	1.87707	10.4263	1.38501	5.86358	7.48604	4.75982		5.13	8.70399		8.38553	6.03849					5.13	19.71
5.14	9.91839	1.79961	10.3726	1.38501	5.86125	7.48523	4.77073		5.14	8.69451		8.39069	6.08132					5.14	19.708
5.15	9.86693	1.73201	10.3188	1.38501	5.8546	7.48993	4.77694		5.15	8.68436		8.30655	6.12241					5.15	19.7066
5.16	9.8212	1.66082	10.3236	1.38501	5.84312	7.48662	4.78699		5.16	8.68228		8.40874	6.10695					5.16	19.7079
5.17	9.77692	1.59606	10.3353	1.38501	5.82857	7.48661	4.80163		5.17	8.68049		8.40888	6.09504					5.17	19.7094
5.18	9.73361	1.52025	10.3382	1.38501	5.77302	7.4833	4.85988		5.18	8.65563		8.38209	6.08797					5.18	19.7072
5.19	9.6903	1.49847	10.3334	1.38501	5.71171	7.48	4.88301		5.19			8.40999	6.0545					5.19	19.7024
5.2	9.64698	1.48123	10.3375	1.38501	5.64731	7.47836	4.90801		5.2			8.3864	6.0488					5.2	19.7085
5.21	9.60637	1.46299	10.3405	1.38501	5.6327	7.47477	4.93406		5.21			8.40899	6.04729					5.21	19.7068
5.22	9.59306	1.44642	10.3434	1.38501	5.57086	7.4767	4.95024		5.22			8.4388	6.01879					5.22	19.7074
5.23	9.57171	1.43248	10.3456	1.38501	5.49375	7.47777	4.95033		5.23			8.43831	5.96292					5.23	19.6956
5.24	9.55036	1.40883	10.3478	1.38501	5.42888	7.47885	4.94817		5.24			8.50781	5.91164					5.24	19.7115
5.25	9.5258	1.38876	10.3541	1.38501	5.36582	7.53599	4.95159		5.25			8.48063	5.9092					5.25	19.7055
5.26	9.49978	1.31458	10.3535	1.38501	5.36616	7.59023	4.94112		5.26			8.45324	5.94145					5.26	19.7033
5.27	9.47225	1.25145	10.353	1.38501	5.40398	7.63998	4.88812		5.27			8.46945	5.94687					5.27	19.7084
5.28	9.44591	1.23971	10.3509	1.38501	5.45165	7.64735	4.86803		5.28			8.41281	5.97313					5.28	19.7105
5.29	9.4216	1.22344	10.3524	1.38501	5.45665	7.64947	4.8399		5.29			8.41399	6.02606					5.29	19.7088
5.3	9.39728	1.15496	10.355	1.38501	5.39503	7.64603	4.74317		5.3			8.39233	6.0522					5.3	19.7085
5.31	9.37962	1.08649	10.3084	1.38501	5.38873	7.63818	4.65721		5.31			8.39034	6.02393					5.31	19.7157
5.32	9.36999	1.01976	10.2578	1.38501	5.37405	7.61932	4.57628		5.32			8.38549	5.97164					5.32	19.7097
5.33	9.35316	0.962723	10.2093	1.38501	5.37817	7.59674	4.49932		5.33			8.40927	5.9455					5.33	19.7106
5.34	9.33955	0.905089	10.1567	1.38501	5.3369	7.51541	4.42017		5.34			8.38462	5.97487					5.34	19.7066
5.35	9.32594	0.903035	10.1658	1.38501	5.28926	7.44504	4.39898		5.35			8.40957	5.94644					5.35	19.7063
5.36	9.30635	0.901581	10.175	1.38501	5.23276	7.38709	4.38377		5.36			8.31974	5.94154					5.36	19.7057
5.37	9.2825	0.848744	10.1718	1.38501	5.17991	7.37029	4.3777		5.37			8.35557	5.91789					5.37	19.709
5.38	9.25661	0.793513	10.1651	1.38501	5.17001	7.35348	4.38045		5.38			8.35799	5.88701					5.38	19.7091
5.39	9.23073	0.790479	10.1643	1.38501	5.12237	7.34925	4.45496		5.39			8.37826	5.88441					5.39	19.7107
5.4	9.2104	0.787444	10.2128	1.38501	5.07195	7.33966	4.52002		5.4			8.32488	5.86916					5.4	19.7064
5.41	9.18172	0.717455	10.263	1.38501	5.09759	7.33777	4.58728		5.41			8.31025	5.92088					5.41	19.7089
5.42	9.16024	0.644583	10.311	1.38501	5.09964	7.33795	4.65453		5.42			8.29805	5.9446					5.42	19.7024
5.43	9.15376	0.572312	10.3632	1.38501	5.1414	7.34606	4.65982		5.43			8.35989	5.96307					5.43	19.7076
5.44	9.14728	0.559189	10.3536	1.38501	5.13306	7.34783	4.6204		5.44			8.3433	6.01228					5.44	19.7068
5.45	9.10153	0.545467	10.3439	1.38501	5.13296	7.34646	4.57536		5.45			8.44704	6.03294					5.45	19.7085
5.46	9.05884	0.528786	10.3557	1.38501	5.13959	7.34262	4.5282		5.46			8.44873	6.00046					5.46	19.7073
5.47	9.01374	0.51432	10.3633	1.38501	5.14962	7.33878	4.48685		5.47			8.47854	5.98851					5.47	19.7065
5.48	8.96864	0.516065	10.365	1.38501	5.20251	7.33392	4.44027		5.48			8.46173	5.96166					5.48	19.7063
5.49	8.92609	0.517809	10.3638	1.38501	5.25316	7.33639	4.38683		5.49			8.49621	6.01495					5.49	19.7079
5.5	8.89707	0.586469	10.3609	1.38501	5.18741	7.33434	4.33623		5.5			8.49449	6.00962					5.5	19.7098
5.51	8.84715	0.65548	10.3636	1.38501	5.13096	7.3394	4.33631		5.51			8.47823	5.94628					5.51	19.7076
5.52	8.78224	0.725951	10.3621	1.38501	5.07794	7.34338	4.39396		5.52			8.47769	5.8586					5.52	19.7037
5.53	8.70718	0.737273	10.3634	1.38501	5.02315	7.35071	4.49938		5.53			8.50613	5.76853					5.53	19.7104
5.54	8.6789	0.747421	10.36	1.38501	4.97152	7.349	4.5544		5.54			8.50681	5.731					5.54	19.7075
5.55	8.67387	0.760527	10.3623	1.38501	4.9074	7.29985	4.56048		5.55			8.54018	5.79826					5.55	19.7046
5.56	8.67126	0.75979	10.3687	1.38501	4.83642	7.24859	4.55264		5.56			8.51973	5.79781					5.56	19.6986
5.57	8.65035	0.742844	10.3712	1.38501	4.77526	7.1933	4.59435		5.57			8.5201	5.7812					5.57	19.7071
5.58	8.62943	0.6671	10.3764	1.38501	4.74838	7.13305	4.58923		5.58			8.49906	5.72541					5.58	19.7074
5.59	8.60335	0.592036	10.3786	1.38501	4.73934	7.07412	4.57552		5.59			8.52726	5.71945					5.59	19.7109
5.6	8.59815	0.52045	10.3784	1.38501	4.73611	7.00553	4.51148		5.6			8.57135	5.79468					5.6	19.707
5.61	8.53939	0.447404	10.3771	1.38501	4.77195	6.93837	4.44397		5.61			8.54431	5.87112					5.61	19.7063
5.62	8.49078	0.369923	10.373	1.38501	4.76176	6.86698	4.31897		5.62			8.51772	5.9463					5.62	19.7091
5.63	8.44217	0.293616	10.3627	1.38501	4.74428	6.80481	4.24531		5.63			8.49117	5.97099					5.63	19.7109
5.64	8.3707	0.217308	10.3467	1.38501	4.75189	6.79763	4.22282		5.64			8.46385	5.91166					5.64	19.7096
5.65	8.29069	0.154091	10.3396	1.38501	4.75232	6.78944	4.20919		5.65			8.4953	5.90994					5.65	19.707
5.66	8.22899	0.0909157	10.3365	1.38501	4.74419	6.78125	4.14147		5.66			8.50517	5.8815					5.66	19.708
5.67	8.20834	0.0865375	10.3218	1.38501	4.7126	6.78125	4.13086		5.67			8.53614	5.93389					5.67	19.7096
5.68	8.18769	0.0803988	10.3103	1.38501	4.71634	6.78332	4.12022		5.68			8.53652	5.92749					5.68	19.7132
5.69	8.11896	0.0733131	10.3031	1.38501	4.70413	6.79135	4.11492		5.69			8.53439	5.90047					5.69	19.7086
5.7	8.10378	0.0654965	10.297	1.38501	4.64542	6.79474	4.17155		5.7			8.51413	5.84745					5.7	19.707
5.71	8.13259	0.0621157	10.2879	1.38501	4.64602	6.79537	4.23208		5.71			8.51672	5.78951					5.71	19.71
5.72	8.1614	0.0597434	10.2897	1.38501	4.6534	6.794	4.29394		5.72			8.47587	5.81298					5.72	19.7088
5.73	8.1868	0.0573712	10.2946	1.38501	4.63191	6.78595	4.3522		5.73			8.50885	5.78928					5.73	19.7066
5.74	8.22073	0.054354	10.2906	1.38501	4.61738	6.78406	4.41525		5.74			8.4509	5.79082					5.74	19.7092
5.75	8.20639	0.0512951	10.2878	1.38501	4.5976	6.77914	4.48311		5.75			8.43924	5.8133					5.75	19.7027
5.76	8.15101	0.0448692	10.2966	1.38501	4.5958	6.77781	4.5521		5.76			8.46885	5.75728					5.76	19.7089
5.77	8.09338	0.0402038	10.306	1.38501	4.54572	6.77457	4.62102		5.77			8.44901	5.75524					5.77	19.7124
5.78	8.08384	0.0355383	10.3078	1.38501	4.53183	6.76958	4.68793		5.78			8.42924	5.69668					5.78	19.7067
5.79	8.07341	0.0207848	10.3113	1.38501	4.56945	6.77105	4.69568		5.79			8.46293	5.66734					5.79	19.7024
5.8	8.019	-0.0503397	10.3177	1.38501	4.57092	6.77252	4.70084		5.8			8.48684	5.64786					5.8	19.7034
5.81	7.9684	-0.122473	10.3136	1.38501	4.55014	6.7697	4.70868		5.81			8.52472	5.61615					5.81	19.7044
5.82	7.92083	-0.196071	10.3063	1.38501	4.54144	6.77058	4.66558		5.82			8.48517	5.63475					5.82	19.7065
5.83	7.82186	-0.268092	10.2991	1.38501	4.5256	6.7656	4.61455		5.83			8.50523	5.57325					5.83	19.7095
5.84	7.77117	-0.343198	10.2878	1.38501	4.58968	6.76658	4.55752		5.84			8.50345	5.5224					5.84	19.713
5.85	7.7623	-0.414937	10.2728	1.38501	4.62484	6.76454	4.4892		5.85			8.4617	5.51774					5.85	19.7085
5.86	7.75567	-0.486025	10.2572	1.38501	4.6699	6.77318	4.42039		5.86			8.45644	5.51665					5.86	19.7139
5.87	7.74904	-0.557112	10.2416	1.38501	4.68802	6.77951	4.34743		5.87			8.46076	5.54122					5.87	19.7048
5.88	7.7433	-0.565069	10.2265	1.38501	4.71214	6.7802	4.26474		5.88			8.44164	5.56833					5.88	19.7097
5.89	7.69955	-0.516655	10.2026	1.38501	4.74679	6.71694	4.17486		5.89			8.43725	5.53539					5.89	19.706
5.9	7.65198	-0.44635	10.1894	1.38501	4.80197	6.65693	4.0866		5.9			8.43557	5.50727					5.9	19.7098
5.91	7.60441	-0.374581	10.183	1.38501	4.76135	6.58368	4.05365		5.91			8.43448	5.47547					5.91	19.7085
5.92	7.60113	-0.302811	10.1767	1.38501	4.76721	6.51608	4.03129		5.92			8.43843	5.52874					5.92	19.7096
5.93	7.59353	-0.246842	10.1699	1.38501	4.71263	6.44652	4.01285		5.93			8.4626	5.60161					5.93	19.7065
5.94	7.54072	-0.189749	10.1669	1.38501	4.65805	6.3723	4.00471		5.94			8.46611	5.5998					5.94	19.7072
5.95	7.4913	-0.133306	10.1701	1.38501	4.59696	6.292	4.00123		5.95			8.48737	5.61989					5.95	19.708
5.96	7.42748	-0.0768642	10.1734	1.38501	4.52663	6.22137	3.99898		5.96			8.47484	5.61878					5.96	19.7066
5.97	7.36367	-0.128975	10.1746	1.38501	4.45762	6.1414	4.00919		5.97			8.43903	5.57982					5.97	19.708
5.98	7.33319	-0.185428	10.1787	1.38501	4.36706	6.12817	4.0289		5.98			8.41377	5.60496					5.98	19.7024
5.99	7.30011	-0.263773	10.1316	1.38501	4.2579	6.11356	4.04055		5.99			8.41438	5.57867					5.99	19.7075
6	7.26703	-0.344349	10.0777	1.38501	4.24629	6.11132	4.05211		6			8.44291	5.60978					6	19.7077
6.01	7.24473	-0.424925	10.0322	1.38501	4.20313	6.11089	4.05457		6.01			8.41839	5.57796					6.01	19.7094
6.02	7.22676	-0.488483	9.9899	1.38501	4.18603	6.1091	4.05823		6.02			8.39955	5.52943					6.02	19.7072
6.03	7.21477	-0.554523	9.89818	1.38501	4.14004	6.11036	4.0617		6.03			8.38602	5.5279					6.03	19.7062
6.04	7.1994	-0.618698	9.80017	1.38501	4.14156	6.11004	4.06334		6.04			8.36129	5.55712					6.04	19.7082
6.05	7.19842	-0.682873	9.74598	1.38501	4.13445	6.15721	4.06669		6.05			8.32941	5.58059					6.05	19.7108
6.06	7.17681	-0.690807	9.6918	1.38501	4.0832	6.21953	4.06968		6.06				5.58646					6.06	19.7058
6.07	7.12913	-0.704239	9.64349	1.38501	4.06509	6.27564	4.07529		6.07				5.60998					6.07	19.7069
6.08	7.08406	-0.773694	9.71242	1.38501	4.06259	6.33312	4.07794		6.08			8.31926	5.60763					6.08	19.7042
6.09	7.08613	-0.840917	9.72584	1.38501	4.05902	6.39061	4.08006		6.09			8.28603	5.57916					6.09	19.7086
6.1	7.0845	-0.913424	9.73083	1.38501	4.03338	6.44639	4.08067		6.1			8.31714	5.60315					6.1	19.7073
6.11	7.08147	-0.984065	9.73581	1.38501	3.99108	6.50256	4.13687		6.11			8.30781	5.59878					6.11	19.7097
6.12	7.07584	-1.05335	9.83166	1.38501	4.02605	6.55741	4.13977		6.12			8.3183	5.60107					6.12	19.7045
6.13	7.0702	-1.1245	9.92762	1.38501	3.99808	6.62262	4.14388		6.13			8.29712	5.54497					6.13	19.7042
6.14	7.06457	-1.20152	9.97976	1.38501	3.99929	6.6345	4.1512		6.14			8.33436	5.54046					6.14	19.7053
6.15	7.07513	-1.27706	10.0301	1.38501	4.03692	6.64086	4.15367		6.15			8.38147	5.54145					6.15	19.7101
6.16	7.11642	-1.34276	10.0805	1.38501	4.07461	6.65518	4.21819		6.16			8.3612	5.48573					6.16	19.7036
6.17	7.15541	-1.35201	10.01	1.38501	4.08521	6.66855	4.22364		6.17			8.41538	5.51307					6.17	19.7074
6.18	7.14726	-1.36499	9.9951	1.38501	4.08378	6.67825	4.22172		6.18			8.42474	5.48506					6.18	19.7071
6.19	7.13911	-1.37268	9.97789	1.38501	4.09523	6.67615	4.22216		6.19			8.41847	5.42509					6.19	19.7045
6.2	7.08914	-1.38037	9.96068	1.38501	4.0772	6.61537	4.16302		6.2			8.42454	5.44859					6.2	19.7076
6.21	7.03457	-1.39074	9.89542	1.38501	4.01127	6.55788	4.09764		6.21			8.42602	5.44572					6.21	19.7058
6.22	6.9832	-1.40213	9.83421	1.38501	4.00311	6.49002	4.03023		6.22			8.44772	5.44306					6.22	19.7058
6.23	6.9179	-1.40766	9.77351	1.38501	3.98076	6.41639	3.95833		6.23			8.44198	5.41988					6.23	19.7064
6.24	6.85703	-1.41466	9.71457	1.38501	3.93033	6.34903	3.88826		6.24			8.43693	5.46603					6.24	19.7095
6.25	6.78631	-1.42167	9.65564	1.38501	3.88101	6.26742	3.75253		6.25				5.49065					6.25	19.7097
6.26	6.71789	-1.42828	9.65145	1.38501	3.8583	6.18957	3.67634		6.26				5.48256					6.26	19.7072
6.27	6.64948	-1.43118	9.65626	1.38501	3.8444	6.11538	3.60305		6.27				5.533					6.27	19.7039
6.28	6.58106	-1.43295	9.65966	1.38501	3.83893	6.04727	3.58394		6.28				5.56574					6.28	19.7065
6.29	6.55588	-1.43472	9.66137	1.38501	3.85144	6.03717	3.57436		6.29				5.53798					6.29	19.7065
6.3	6.53265	-1.49955	9.66968	1.38501	3.85801	6.02736	3.62826		6.3				5.56179					6.3	19.7021
6.31	6.50448	-1.56335	9.6806	1.38501	3.80978	6.01947	3.68335		6.31				5.5347					6.31	19.7024
6.32	6.49024	-1.63175	9.69101	1.38501	3.87783	6.01585	3.74153		6.32				5.55743					6.32	19.7024
6.33	6.476	-1.70015	9.69473	1.38501	3.82937	6.00956	3.79755		6.33				5.58127					6.33	19.7078
6.34	6.47472	-1.77345	9.69844	1.38501	3.77708	6.01429	3.8546		6.34				5.57596					6.34	19.7015
6.35	6.47063	-1.84756	9.70019	1.38501	3.71985	6.01456	3.91546		6.35				5.52645					6.35	19.7029
6.36	6.46654	-1.86029	9.69294	1.38501	3.65504	6.01766	3.97846		6.36				5.49618					6.36	19.7046
6.37	6.46302	-1.87415	9.69345	1.38501	3.59816	6.02358	3.98622		6.37				5.43928					6.37	19.7046
6.38	6.4595	-1.94765	9.69565	1.38501	3.52611	6.02268	3.99283		6.38				5.43579					6.38	19.7073
6.39	6.4586	-1.95542	9.69145	1.38501	3.45043	6.03149	3.993		6.39				5.40887					6.39	19.7105
6.4	6.45944	-1.89696	9.68047	1.38501	3.43487	6.03839	3.99387		6.4				5.4048					6.4	19.7046
6.41	6.45814	-1.8339	9.66929	1.38501	3.30425	6.04865	3.99116		6.41				5.40222					6.41	19.7048
6.42	6.45684	-1.78148	9.66481	1.38501	3.23957	6.05742	3.99079		6.42				5.31955					6.42	19.7039
6.43	6.44799	-1.72416	9.66777	1.38501	3.216	6.06168	3.93264		6.43				5.3468					6.43	19.7115
6.44	6.44194	-1.66685	9.6727	1.38501	3.25274	6.06067	3.93652		6.44				5.39681					6.44	19.7066
6.45	6.43954	-1.7321	9.69207	1.38501	3.2943	6.11852	3.94239		6.45				5.37079					6.45	19.7056
6.46	6.43656	-1.79895	9.70735	1.38501	3.26799	6.12528	3.95085		6.46				5.42022					6.46	19.7088
6.47	6.43358	-1.80616	9.70686	1.38501	3.2509	6.08124	3.89791		6.47				5.41806					6.47	19.7014
6.48	6.42771	-1.81554	9.71277	1.38501	3.27255	6.01723	3.84618		6.48				5.44194					6.48	19.7042
6.49	6.41875	-1.89115	9.7199	1.38501	3.27336	5.95432	3.7849		6.49				5.4163					6.49	19.7008
6.5	6.41507	-1.96705	9.72723	1.38501	3.22771	5.94323	3.73058		6.5				5.36498					6.5	19.7082
6.51	6.35657	-2.03229	9.7291	1.38501	3.21597	5.93214	3.67259		6.51				5.36731					6.51	19.6961
6.52	6.30252	-2.096	9.72352	1.38501	3.23471	5.87427	3.66197		6.52				5.30628					6.52	19.7066
6.53	6.24753	-2.15971	9.71793	1.38501	3.18819	5.81956	3.59677		6.53				5.30293					6.53	19.7015
6.54	6.18891	-2.16483	9.69791	1.38501	3.12657	5.75078	3.52539		6.54				5.32752					6.54	19.7043
6.55	6.13431	-2.16835	9.67759	1.38501	3.13546	5.7331	3.45621		6.55				5.3308					6.55	19.7043
6.56	6.07972	-2.17177	9.67304	1.38501	3.14297	5.72075	3.44674		6.56				5.41279					6.56	19.7036
6.57	6.02803	-2.17401	9.6688	1.38501	3.06657	5.71916	3.434		6.57				5.41405					6.57	19.7064
6.58	6.01434	-2.24142	9.66332	1.38501	3.05165	5.76992	3.43062		6.58				5.43175					6.58	19.7034
6.59	5.94973	-2.30854	9.65785	1.38501	3.04531	5.7188	3.4221		6.59				5.45572					6.59	19.7038
6.6	5.93704	-2.37155	9.65785	1.38501	3.04472	5.66767	3.41634		6.6				5.42856					6.6	19.7056
6.61	5.96931	-2.4361	9.64707	1.38501	3.01989	5.66126	3.42036		6.61				5.54063					6.61	19.7023
6.62	6.00251	-2.50065	9.63628	1.38501	3.00079	5.65781	3.41798		6.62				5.54024					6.62	19.7125
6.63	6.03347	-2.5663	9.62913	1.38501	3.00829	5.60523	3.41966		6.63				5.59036					6.63	19.7038
6.64	6.01512	-2.63721	9.62229	1.38501	2.99909	5.55531	3.41761		6.64				5.59009					6.64	19.7039
6.65	5.99659	-2.70821	9.61725	1.38501	2.98741	5.55831	3.41417		6.65				5.536					6.65	19.7056
6.66	5.97806	-2.77519	9.61191	1.38501	3.02847	5.55942	3.41526		6.66				5.53189					6.66	19.7024
6.67	5.92178	-2.777	9.599	1.38501	3.04636	5.50666	3.41551		6.67				5.53584					6.67	19.7064
6.68	5.91327	-2.77556	9.58608	1.38501	3.10299	5.50102	3.41812		6.68				5.56391					6.68	19.6995
6.69	5.86108	-2.77824	9.57136	1.38501	3.16373	5.49537	3.41923		6.69				5.62105					6.69	19.7044
6.7	5.76394	-2.78522	9.56742	1.38501	3.16717	5.49179	3.42219		6.7				5.59682					6.7	19.6953
6.71	5.7048	-2.79221	9.56696	1.38501	3.18086	5.48995	3.42283		6.71				5.59458					6.71	19.7004
6.72	5.64791	-2.79548	9.56286	1.38501	3.16764	5.54829	3.48033		6.72				5.56931					6.72	19.6972
6.73	5.62632	-2.79351	9.55875	1.38501	3.16602	5.60717	3.54658		6.73				5.56494					6.73	19.7076
6.74	5.60492	-2.79761	9.55009	1.38501	3.1608	5.66604	3.60441		6.74				5.58632					6.74	19.6957
6.75	5.58352	-2.80473	9.53972	1.38501	3.1642	5.66676	3.60263		6.75				5.56291					6.75	19.7036
6.76	5.56479	-2.81185	9.47768	1.38501	3.15076	5.66372	3.54746		6.76				5.53628					6.76	19.7053
6.77	5.55454	-2.82099	9.41349	1.38501	3.14576	5.66086	3.48975		6.77				5.47908					6.77	19.7039
6.78	5.58915	-2.83133	9.3511	1.38501	3.13405	5.65707	3.42873		6.78				5.44501					6.78	19.707
6.79	5.62069	-2.83737	9.34461	1.38501	3.12234	5.65647	3.36578		6.79				5.38998					6.79	19.7089
6.8	5.61422	-2.84886	9.33463	1.38501	3.1119	5.63944	3.30355		6.8				5.39326					6.8	19.706
6.81	5.6107	-2.86007	9.32466	1.38501	3.1218	5.56632	3.17897		6.81				5.36387					6.81	19.7024
6.82	5.61714	-2.86978	9.32341	1.38501	3.12945	5.4874	3.05078		6.82				5.35879					6.82	19.7002
6.83	5.62644	-2.87342	9.32949	1.38501	3.13273	5.41138	2.91771		6.83				5.27902					6.83	19.6993
6.84	5.63574	-2.8771	9.33728	1.38501	3.13789	5.39757	2.8418		6.84				5.30134					6.84	19.7049
6.85	5.64523	-2.88078	9.40315	1.38501	3.13113	5.39055	2.82348		6.85				5.32765					6.85	19.6958
6.86	5.64629	-2.95287	9.47119	1.38501	3.12269	5.3802	2.80505		6.86				5.3792					6.86	19.7003
6.87	5.65074	-3.02375	9.53265	1.38501	3.11281	5.37351	2.79339		6.87				5.40465					6.87	19.6976
6.88	5.65828	-3.09531	9.53821	1.38501	3.12292	5.36682	2.78249		6.88				5.47748					6.88	19.7059
6.89	5.65826	-3.16141	9.48436	1.38501	3.11973	5.37834	2.7711		6.89				5.44441					6.89	19.7034
6.9	5.65529	-3.17788	9.43051	1.38501	3.11764	5.39011	2.76505		6.9				5.43925					6.9	19.7058
6.91	5.64505	-3.19585	9.36865	1.38501	3.10606	5.40164	2.75591		6.91				5.41179					6.91	19.7074
6.92	5.63195	-3.21464	9.30222	1.38501	3.09225	5.40761	2.75794		6.92				5.43566					6.92	19.6988
6.93	5.61665	-3.23338	9.23587	1.38501	3.06839	5.41026	2.76062		6.93				5.43198					6.93	19.7042
6.94	5.60435	-3.24188	9.17067	1.38501	3.02781	5.41031	2.76388		6.94				5.42937					6.94	19.7052
6.95	5.48005	-3.18322	9.10363	1.38501	3.02697	5.41593	2.76659		6.95				5.36895					6.95	19.7028
6.96	5.35407	-3.11952	9.04316	1.38501	2.97755	5.41883	2.76487		6.96				5.35286					6.96	19.7019
6.97	5.23296	-3.05611	8.98273	1.38501	2.92083	5.42439	2.77184		6.97				5.27264					6.97	19.706
6.98	5.11941	-2.99037	8.98172	1.38501	2.87682	5.42458	2.77454		6.98				5.2728					6.98	19.7036
6.99	5.00586	-2.97455	8.98325	1.38501	2.82608	5.42191	2.77646		6.99				5.27007					6.99	19.7033
7	4.93145	-2.96895	8.98406	1.38501	2.72327	5.42325	2.78097		7				5.29567					7	19.7067
7.01	4.86628	-2.96255	8.9899	1.38501	2.66621	5.4261	2.8394		7.01				5.2802					7.01	19.7025
7.02	4.80332	-2.95487	8.99567	1.38501	2.61219	5.42592	2.90272		7.02				5.25193					7.02	19.7072
7.03	4.73736	-2.95742	8.98707	1.38501	2.54353	5.42877	2.96311		7.03				5.24648					7.03	19.7073
7.04	4.76416	-2.96386	8.98032	1.38501	2.48866	5.42858	3.02061		7.04				5.27295					7.04	19.7027
7.05	4.81131	-2.97534	8.97829	1.38501	2.48456	5.42973	3.02103		7.05				5.22656					7.05	19.7094
7.06	4.85161	-3.04103	8.97622	1.38501	2.48029	5.42504	3.00066		7.06				5.1838					7.06	19.6992
7.07	4.83069	-3.10906	8.97264	1.38501	2.47269	5.42005	2.97486		7.07				5.14445					7.07	19.7095
7.08	4.80977	-3.17708	8.96653	1.38501	2.46979	5.47063	2.89382		7.08				5.10645					7.08	19.7036
7.09	4.80401	-3.23487	8.95814	1.38501	2.52767	5.52005	2.87347		7.09				5.01377					7.09	19.7031
7.1	4.78901	-3.29046	8.94472	1.38501	2.54318	5.51915	2.80489		7.1				5.04904					7.1	19.7062
7.11	4.72688	-3.34732	8.93511	1.38501	2.56109	5.52339	2.7302		7.11				5.00423					7.11	19.7055
7.12	4.66474	-3.40879	8.93985	1.38501	2.62917	5.52461	2.6585		7.12				4.9614					7.12	19.705
7.13	4.6185	-3.46638	8.94937	1.38501	2.62916	5.52626	2.59041		7.13				4.91867					7.13	19.6943
7.14	4.55191	-3.52397	8.95418	1.38501	2.63048	5.50631	2.58198		7.14				4.90483					7.14	19.7071
7.15	4.48556	-3.52636	8.91324	1.38501	2.68472	5.48954	2.58862		7.15				4.90124					7.15	19.7055
7.16	4.48042	-3.53226	8.8738	1.38501	2.69151	5.41416	2.60254		7.16				4.90584					7.16	19.7031
7.17	4.47529	-3.53815	8.882	1.38501	2.68933	5.28403	2.6723		7.17				4.90037					7.17	19.7031
7.18	4.47009	-3.54405	8.89248	1.38501	2.68326	5.15669	2.67801		7.18				4.92149					7.18	19.7036
7.19	4.46944	-3.55216	8.89469	1.38501	2.69287	5.13532	2.67879		7.19				4.83153					7.19	19.7004
7.2	4.51591	-3.56372	8.8931	1.38501	2.69932	5.11689	2.68087		7.2				4.86009					7.2	19.7061
7.21	4.55805	-3.57068	8.89933	1.38501	2.6819	5.09631	2.67905		7.21				4.85871					7.21	19.7085
7.22	4.60348	-3.57724	8.90078	1.38501	2.68662	5.0726	2.67749		7.22				4.86113					7.22	19.7005
7.23	4.5978	-3.5838	8.89469	1.38501	2.66999	5.07275	2.67931		7.23				4.88911					7.23	19.7089
7.24	4.59387	-3.58964	8.93127	1.38501	2.60181	5.07514	2.6728		7.24				4.8626					7.24	19.7061
7.25	4.63569	-3.59198	8.98236	1.38501	2.59047	5.13909	2.6687		7.25				4.85449					7.25	19.6995
7.26	4.6775	-3.59187	8.98581	1.38501	2.59473	5.20695	2.66974		7.26				4.88765					7.26	19.6982
7.27	4.67675	-3.59175	8.98926	1.38501	2.53241	5.26454	2.67002		7.27				4.83276					7.27	19.7021
7.28	4.67148	-3.5967	9.00098	1.38501	2.46477	5.2735	2.66858		7.28				4.82957					7.28	19.7009
7.29	4.66363	-3.59818	9.0069	1.38501	2.49091	5.2704	2.66895		7.29				4.77199					7.29	19.7071
7.3	4.66388	-3.60003	9.005	1.38501	2.43248	5.26945	2.67013		7.3				4.79302					7.3	19.7042
7.31	4.59804	-3.60228	9.00002	1.38501	2.36354	5.27758	2.66344		7.31				4.79183					7.31	19.7052
7.32	4.58331	-3.60452	9.00257	1.38501	2.35616	5.27612	2.60468		7.32				4.87047					7.32	19.7068
7.33	4.51738	-3.60294	9.01577	1.38501	2.29864	5.27494	2.55185		7.33				4.92191					7.33	19.7077
7.34	4.45187	-3.60292	9.01445	1.38501	2.28223	5.27156	2.49901		7.34				4.91678					7.34	19.7006
7.35	4.33466	-3.60536	9.00708	1.38501	2.28361	5.26999	2.49062		7.35				4.98705					7.35	19.7043
7.36	4.21305	-3.60751	8.99972	1.38501	2.32403	5.27643	2.48986		7.36				5.04503					7.36	19.7043
7.37	4.14777	-3.60459	8.99589	1.38501	2.31944	5.27222	2.48952		7.37				5.01375					7.37	19.7021
7.38	4.08506	-3.60412	8.99785	1.38501	2.21617	5.22629	2.48878		7.38				5.01149					7.38	19.7001
7.39	3.96105	-3.6033	8.99982	1.38501	2.26405	5.18036	2.48694		7.39				4.99262					7.39	19.7063
7.4	3.94893	-3.66574	9.00487	1.38501	2.30407	5.13311	2.488		7.4				4.96153					7.4	19.7049
7.41	3.89101	-3.72819	9.00992	1.38501	2.31244	5.15386	2.54211		7.41				4.82284					7.41	19.7019
7.42	3.87796	-3.79518	9.00741	1.38501	2.32021		2.59525		7.42				4.81856					7.42	19.706
7.43	3.82235	-3.86726	9.00114	1.38501	2.31906		2.64608		7.43				4.84504					7.43	19.7036
7.44	3.81842	-3.93934	9.00092	1.38501	2.2466		2.64983		7.44				4.73535					7.44	19.7033
7.45	3.81602	-4.01171	8.99289	1.38501	2.2415		2.64748		7.45				4.73189					7.45	19.7067
7.46	3.75728	-4.08803	8.98131	1.38501	2.24425		2.64567		7.46				4.78694					7.46	19.7025
7.47	3.6986	-4.16189	8.93188	1.38501	2.24567		2.64615		7.47				4.78407					7.47	19.7072
7.48	3.69745	-4.23394	8.92031	1.38501	2.24548		2.64549		7.48				4.77643					7.48	19.7073
7.49	3.64422	-4.24272	8.87156	1.38501	2.20162		2.65123		7.49				4.77654					7.49	19.7027
7.5	3.6368	-4.25757	8.82281	1.38501	2.14796		2.65495		7.5				5.05864					7.5	19.7094
7.51	3.63679	-4.27243	8.81459	1.38501	2.14413		2.66172		7.51				5.00304					7.51	19.6992
7.52	3.63319	-4.22996	8.81013	1.38501	2.10133		2.66764		7.52				5.0249					7.52	19.7095
7.53	3.62959	-4.1875	8.80381	1.38501	2.09958		2.67289		7.53				5.05262					7.53	19.7036
7.54	3.62447	-4.19129	8.80531	1.38501	2.05981		2.67737		7.54				5.04186					7.54	19.7031
7.55	3.61935	-4.19115	8.75262	1.38501	2.0548		2.68475		7.55				5.09031					7.55	19.7062
7.56	3.61154	-4.19116	8.73779	1.38501	2.0566		2.69077		7.56				5.06282					7.56	19.7055
7.57	3.60082	-4.19297	8.69611	1.38501	2.00625		2.69888		7.57				5.06241					7.57	19.705
7.58	3.59637	-4.19463	8.6916	1.38501	2.05215		2.70562		7.58				5.08772					7.58	19.6943
7.59	3.59246	-4.19022	8.69306	1.38501	2.05422		2.70982		7.59				4.83201					7.59	19.7071
7.6	3.58745	-4.14462	8.65399	1.38501	2.05523		2.70905		7.6				4.88707					7.6	19.7055
7.61	3.58024	-4.14969	8.61493	1.38501	2.09785		2.71316		7.61				4.80839					7.61	19.7031
7.62	3.57302	-4.15476	8.57153	1.38501	2.09902		2.71802		7.62				4.75436					7.62	19.7031
7.63	3.56801	-4.11357	8.58286	1.38501	2.09606		2.72335		7.63				4.7313					7.63	19.7036
7.64	3.56301	-4.07238	8.64837	1.38501	2.09096		2.73266		7.64				4.67717					7.64	19.7004
7.65	3.56015	-4.03104	8.71388	1.38501	2.08495		2.73946		7.65				4.72939					7.65	19.7061
7.66	3.56021	-3.98969	8.76462	1.38501	2.07601				7.66				4.67825					7.66	19.7085
7.67	3.5558	-3.98972	8.81678	1.38501	2.01714				7.67				4.67777					7.67	19.7005
7.68	3.55084	-3.94598	8.86296	1.38501	2.00381				7.68				4.67489					7.68	19.7089
7.69	3.54589	-3.94343	8.90052	1.38501	2.00581				7.69				4.6452					7.69	19.7061
7.7	3.48911	-3.94088	8.93809	1.38501	1.96322				7.7				4.63964					7.7	19.6995
7.71	3.49106	-3.93833	8.96948	1.38501	1.96869				7.71				4.69102					7.71	19.7019
7.72	3.4908	-3.98196	8.94615	1.38501	1.97161				7.72				4.74581					7.72	19.706
7.73	3.49054	-4.02559	8.92344	1.38501	1.95189				7.73				4.6912					7.73	19.7036
7.74	3.47032	-4.08023	8.90073	1.38501	1.92995				7.74				4.77184					7.74	19.7033
7.75	3.45011	-4.13486	8.88489	1.38501	1.9136				7.75				4.84905					7.75	19.7067
7.76	3.39152	-4.20435	8.86763	1.38501	1.90114				7.76				4.95226					7.76	19.7025
7.77	3.33739	-4.31761	8.84338	1.38501	1.88502				7.77				5.00341					7.77	19.7072
7.78	3.283	-4.43087	8.82776	1.38501	1.85987				7.78				4.97758					7.78	19.7073
7.79	3.27803	-4.54412	8.8156	1.38501	1.83273				7.79				4.98178					7.79	19.7027
7.8	3.2129	-4.65808	8.81581	1.38501	1.80278				7.8				4.92958					7.8	19.7094
7.81	3.15325	-4.72586	8.81581	1.38501	1.7821				7.81				4.84611					7.81	19.6992
7.82	3.0936	-4.75066	8.81518	1.38501	1.78962				7.82				4.87163					7.82	19.7095
7.83	3.05438	-4.76444	8.75462	1.38501	1.79974				7.83				4.73972					7.83	19.7036
7.84	3.00909	-4.78565	8.69097	1.38501	1.7973				7.84				4.63443					7.84	19.7031
7.85	3.00323	-4.75078	8.68067	1.38501	1.79766				7.85				4.47914					7.85	19.7062
7.86	2.99291	-4.6835	8.67737	1.38501	1.80469				7.86				4.45819					7.86	19.7055
7.87	2.97435	-4.61622	8.69295	1.38501	1.81011				7.87				4.4293					7.87	19.705
7.88	2.96041	-4.54894	8.70505	1.38501	1.80495				7.88				4.45406					7.88	19.6943
7.89	2.94811	-4.48292	8.71321	1.38501	1.79823				7.89				4.53123					7.89	19.7071
7.9	2.93033	-4.4153	8.72158	1.38501	1.79482				7.9				4.53627					7.9	19.7055
7.91	2.91051	-4.39065	8.71678	1.38501	1.73994				7.91				4.54075					7.91	19.7031
7.92	2.89068	-4.36659	8.77191	1.38501	1.72678				7.92				4.5962					7.92	19.7031
7.93	2.87693	-4.3378	8.83084	1.38501	1.73579				7.93				4.73234					7.93	19.7036
7.94	2.86589	-4.36614	8.83641	1.38501	1.73368				7.94				4.75982					7.94	19.7004
7.95	2.85486	-4.42689	8.84361	1.38501	1.72643				7.95				4.73635					7.95	19.7061
7.96	2.85233	-4.49399	8.83193	1.38501	1.66848				7.96				4.76831					7.96	19.7085
7.97	2.8498	-4.56109	8.75086	1.38501	1.67525				7.97				4.74657					7.97	19.7005
7.98	2.84484	-4.62622	8.67374	1.38501	1.68772				7.98				4.6443					7.98	19.7089
7.99	2.83779	-4.63944	8.60767	1.38501	1.69312				7.99				4.78226					7.99	19.7061
8	2.83279	-4.6515	8.55476	1.38501	1.69668				8				4.97191					8	19.6995

## Sheet: Fig.1g
Time	Body_bend_angle							Tilt_angle
	Trial1	Trial2	Trial3	Trial4	Trial5	Average	SD
-2	-0.664127	0.529314	-0.0726289	0.185674	-0.00458417	-0.00527046	0.390095	-0.0005133
-1.99	-0.659085	0.543694	-0.0772547	0.185674	0.0286454	0.00433461	0.392725	0.002733
-1.98	-0.659085	0.562914	-0.0724424	0.190468	0.0474541	0.0138617	0.398518	0.005898
-1.97	-0.654338	0.572524	-0.0676302	0.19988	0.0566545	0.0214182	0.400346	0.003656
-1.96	-0.654338	0.586939	-0.0626404	0.209292	0.0514312	0.0261369	0.404873	0.002517
-1.95	-0.659085	0.596549	-0.0672662	0.218881	0.0414025	0.0260963	0.410124	0.002013
-1.94	-0.663538	0.60616	-0.0670797	0.228293	0.0265602	0.026079	0.415123	0.003383
-1.93	-0.668286	0.61577	-0.0576507	0.237705	0.00691202	0.02689	0.420009	0.001121
-1.92	-0.663244	0.62538	-0.0478489	0.252088	-0.0175493	0.0297652	0.422542	0.0007358
-1.91	-0.66294	0.63499	-0.0428591	0.2615	-0.0468234	0.0287735	0.426843	0.003849
-1.9	-0.667688	0.639795	-0.0426726	0.270912	-0.0760975	0.0248499	0.431987	-0.0009821
-1.89	-0.667384	0.6446	-0.0378694	0.280501	-0.100996	0.0237703	0.435523	0.005895
-1.88	-0.652813	0.6446	-0.0188346	0.294885	-0.125064	0.0285546	0.433716	-0.001757
-1.87	-0.629078	0.6446	0.00979523	0.309269	-0.144318	0.0380536	0.429087	0.003408
-1.86	-0.614837	0.649405	0.0381863	0.319035	-0.159196	0.0465188	0.428373	0.003561
-1.85	-0.605342	0.659015	0.0809561	0.328802	-0.178903	0.0569056	0.43156	0.0006039
-1.84	-0.600594	0.668626	0.133331	0.328625	-0.193342	0.0673288	0.435491	0.003449
-1.83	-0.591394	0.678236	0.204851	0.338391	-0.202968	0.0854231	0.440666	0.004789
-1.82	-0.581899	0.683041	0.286127	0.343363	-0.217862	0.102554	0.447168	0.003223
-1.81	-0.572404	0.692651	0.376786	0.348158	-0.223121	0.124414	0.456724	-0.0006456
-1.8	-0.56796	0.702261	0.477047	0.353129	-0.228389	0.147218	0.471555	0.006025
-1.79	-0.572708	0.711871	0.577308	0.358101	-0.233657	0.168183	0.491822	0.004783
-1.78	-0.587533	0.721481	0.673323	0.36769	-0.2433	0.186332	0.517665	0.003211
-1.77	-0.616625	0.731092	0.759733	0.36769	-0.248567	0.198664	0.546179	0.00284
-1.76	-0.664361	0.740702	0.831735	0.36769	-0.253835	0.204386	0.57837	0.002291
-1.75	-0.697863	0.745507	0.903976	0.362895	-0.263478	0.210207	0.606654	0.005622
-1.74	-0.726619	0.745507	0.95704	0.362895	-0.263478	0.215069	0.627618	-0.000229
-1.73	-0.75062	0.745507	1.00051	0.372662	-0.268745	0.219863	0.646473	-0.000229
-1.72	-0.77436	0.745507	1.01523	0.372662	-0.269192	0.217969	0.657251	-0.001137
-1.71	-0.803108	0.750312	1.01077	0.377457	-0.274013	0.212285	0.666611	-0.002138
-1.7	-0.831864	0.750312	0.996741	0.377457	-0.283655	0.201798	0.673465	5.253e-05
-1.69	-0.855604	0.750312	0.963519	0.382252	-0.283655	0.191365	0.67333	0.001262
-1.68	-0.860629	0.750312	0.930297	0.387046	-0.283655	0.184674	0.667659	0.00277
-1.67	-0.860352	0.750312	0.891904	0.387046	-0.288476	0.176087	0.659796	0.001521
-1.66	-0.860352	0.750312	0.84871	0.40129	-0.288476	0.170297	0.651572	0.0004372
-1.65	-0.850872	0.750312	0.805516	0.41088	-0.288476	0.165472	0.64046	0.002911
-1.64	-0.846132	0.750312	0.757522	0.425265	-0.293296	0.158734	0.631449	0.003123
-1.63	-0.841392	0.750312	0.709524	0.425265	-0.298117	0.149118	0.621752	0.006411
-1.62	-0.831912	0.750312	0.666325	0.415675	-0.302938	0.139492	0.61095	0.003755
-1.61	-0.822415	0.750312	0.618322	0.406262	-0.31258	0.12798	0.600419	0.002469
-1.6	-0.793667	0.755117	0.575117	0.397024	-0.31258	0.124202	0.584649	0.005937
-1.59	-0.783902	0.755117	0.531913	0.38301	-0.31258	0.114712	0.573802	0.002966
-1.58	-0.783902	0.755117	0.503108	0.349889	-0.317401	0.101362	0.567383	0.007345
-1.57	-0.793122	0.755117	0.474303	0.273793	-0.322222	0.0775737	0.560876	0.002133
-1.56	-0.80262	0.759922	0.440694	0.17383	-0.322222	0.0499209	0.554522	0.004876
-1.55	-0.8121	0.764727	0.411885	0.0596461	-0.327043	0.0194233	0.551832	0.006487
-1.54	-0.82132	0.764727	0.383077	-0.0308143	-0.3275	-0.006366	0.550295	0.007606
-1.53	-0.830541	0.769532	0.35907	-0.106952	-0.3275	-0.0272782	0.552428	0.00461
-1.52	-0.839761	0.769532	0.339863	-0.1735	-0.33232	-0.0472373	0.555386	0.001876
-1.51	-0.848982	0.774337	0.320656	-0.278928	-0.33232	-0.0730473	0.562983	0.003591
-1.5	-0.863487	0.774337	0.30625	-0.403685	-0.33232	-0.103781	0.575942	-0.001116
-1.49	-0.892236	0.779142	0.296647	-0.509465	-0.33232	-0.131646	0.595732	0.002765
-1.48	-0.906741	0.783947	0.287043	-0.596099	-0.33232	-0.152834	0.611249	0.002935
-1.47	-0.911749	0.788752	0.277439	-0.648938	-0.33714	-0.166327	0.620782	0.004042
-1.46	-0.912009	0.793557	0.258231	-0.654327	-0.33714	-0.170338	0.620469	0.004584
-1.45	-0.917008	0.793557	0.248626	-0.655013	-0.33714	-0.173396	0.620456	0.004955
-1.44	-0.921749	0.793557	0.243824	-0.665295	-0.33714	-0.17736	0.622543	0.003856
-1.43	-0.931489	0.798363	0.243824	-0.699441	-0.341504	-0.18605	0.632025	0.005375
-1.42	-0.936489	0.798363	0.234219	-0.733542	-0.336683	-0.194826	0.637323	0.006604
-1.41	-0.941489	0.798363	0.229417	-0.738896	-0.331863	-0.196894	0.638542	0.002891
-1.4	-0.946489	0.798363	0.219813	-0.69099	-0.331863	-0.190233	0.630587	0.001448
-1.39	-0.95597	0.803168	0.21501	-0.705784	-0.331863	-0.195088	0.636106	0.004928
-1.38	-0.96071	0.798363	0.205405	-0.817185	-0.331863	-0.221198	0.653578	0.003493
-1.37	-0.970191	0.798363	0.195801	-0.904889	-0.327042	-0.241592	0.670961	0.003577
-1.36	-0.974932	0.798363	0.186196	-0.792819	-0.322222	-0.221083	0.649699	0.005464
-1.35	-0.984413	0.803194	0.186196	-0.478186	-0.317401	-0.158122	0.60881	0.004284
-1.34	-0.989153	0.803212	0.181394	-0.512399	-0.313037	-0.165997	0.613066	-0.000425
-1.33	-0.989153	0.80323	0.166986	-0.839283	-0.313037	-0.234252	0.660228	0.0006463
-1.32	-0.984162	0.803248	0.147776	-0.897814	-0.308673	-0.247925	0.667777	0.002759
-1.31	-0.979422	0.803265	0.142973	-0.607507	-0.308673	-0.189873	0.617904	0.002651
-1.3	-0.974681	0.817716	0.128565	-0.207548	-0.304309	-0.108051	0.585234	0.001253
-1.29	-0.969941	0.827326	0.11896	-0.387681	-0.304309	-0.143129	0.596637	0.001253
-1.28	-0.96046	0.832131	0.109354	-0.694083	-0.299489	-0.202509	0.631392	0.0002371
-1.27	-0.955719	0.827326	0.104552	-0.486766	-0.295125	-0.161146	0.600499	-0.001457
-1.26	-0.946238	0.817716	0.0949462	0.0425371	-0.299946	-0.058197	0.574088	0.00399
-1.25	-0.941498	0.808106	0.0853407	0.0555907	-0.295582	-0.0576085	0.569316	-0.0002472
-1.24	-0.932017	0.784054	0.0757353	-0.615483	-0.296039	-0.19675	0.593639	-0.0001031
-1.23	-0.922536	0.755206	0.0757353	-1.0061	-0.296039	-0.278746	0.65399	0.001971
-1.22	-0.917796	0.726393	0.0757353	-0.576626	-0.296039	-0.197666	0.565775	0.001286
-1.21	-0.913306	0.69758	0.0757353	-0.0570339	-0.296039	-0.0986127	0.523211	0.003458
-1.2	-0.913306	0.668767	0.0709324	-0.454688	-0.296496	-0.184958	0.531039	0.003599
-1.19	-0.913306	0.630327	0.0709324	-1.34165	-0.296496	-0.37004	0.698537	0.003157
-1.18	-0.908298	0.591922	0.0709324	-1.41403	-0.291675	-0.390229	0.70761	0.003609
-1.17	-0.908038	0.558286	0.0757353	-0.846449	-0.296496	-0.283392	0.555838	0.002637
-1.16	-0.907779	0.534261	0.0709324	-0.50628	-0.296496	-0.221072	0.492827	0.01131
-1.15	-0.907519	0.515041	0.0709324	-1.28526	-0.292132	-0.379788	0.649605	0.003834
-1.14	-0.902511	0.500626	0.0709324	-2.0375	-0.292132	-0.532117	0.882178	0.004833
-1.13	-0.902251	0.49582	0.0709324	-1.76765	-0.292132	-0.479056	0.79087	0.00613
-1.12	-0.897243	0.500625	0.0709324	-1.01801	-0.286854	-0.326109	0.574036	0.004691
-1.11	-0.897243	0.505395	0.0709324	-1.13615	-0.286854	-0.348785	0.605042	0.002659
-1.1	-0.892235	0.51497	0.0709324	-2.02709	-0.291218	-0.524929	0.881189	-0.001252
-1.09	-0.887227	0.52935	0.0709324	-2.39852	-0.285939	-0.59428	1.01402	6.964e-05
-1.08	-0.886967	0.543729	0.0709324	-1.83695	-0.290303	-0.479911	0.82395	-0.000175
-1.07	-0.891975	0.558109	0.0709324	-1.19622	-0.290303	-0.349892	0.634861	-0.001706
-1.06	-0.887227	0.572524	0.0709324	-1.40992	-0.285939	-0.387926	0.698168	0.004908
-1.05	-0.882478	0.586939	0.0709324	-2.20314	-0.280661	-0.541681	0.958519	0.005045
-1.04	-0.882737	0.60616	0.0709324	-2.21128	-0.280661	-0.539517	0.965901	0.005119
-1.03	-0.887746	0.61577	0.0709324	-1.57044	-0.275383	-0.409374	0.758484	-0.00357
-1.02	-0.888005	0.62538	0.0709324	-1.17849	-0.270105	-0.328058	0.649365	0.0005885
-1.01	-0.888005	0.63499	0.0661296	-1.39787	-0.270105	-0.370973	0.712045	-0.0003016
-1	-0.882997	0.6446	0.0661296	-1.56031	-0.265741	-0.399664	0.762378	-0.0001751
-0.99	-0.887746	0.649405	0.0661296	-1.42917	-0.256099	-0.371495	0.725569	-0.003263
-0.98	-0.892494	0.649405	0.0709324	-1.11551	-0.261377	-0.309808	0.64126	0.002441
-0.97	-0.882997	0.659015	0.0709324	-1.29158	-0.247352	-0.338396	0.689321	-0.001888
-0.96	-0.863449	0.66382	0.0709324	-1.70441	-0.238149	-0.41425	0.81178	0.003867
-0.95	-0.848909	0.673431	0.0709324	-1.67512	-0.228488	-0.40163	0.803851	-0.001357
-0.94	-0.839125	0.678236	0.0757353	-1.28925	-0.233766	-0.321633	0.688394	0.003261
-0.93	-0.824334	0.683041	0.0757353	-0.938931	-0.243425	-0.249583	0.596858	0.003558
-0.92	-0.814577	0.692651	0.0757353	-0.967338	-0.262708	-0.255247	0.604655	0.0009209
-0.91	-0.795324	0.702261	0.0757353	-1.30145	-0.267529	-0.317261	0.691883	0.003138
-0.9	-0.780784	0.711871	0.0807511	-1.41167	-0.257457	-0.331458	0.725628	0.005049
-0.89	-0.766244	0.716676	0.0807511	-1.22409	-0.246919	-0.287966	0.671122	0.003135
-0.88	-0.751998	0.726286	0.0807511	-0.915781	-0.23642	-0.219432	0.592167	0.003591
-0.87	-0.742501	0.731092	0.0759483	-0.75067	-0.215837	-0.180394	0.554789	0.002346
-0.86	-0.742501	0.731092	0.0759483	-0.673114	-0.190499	-0.159815	0.539118	0.00383
-0.85	-0.757041	0.735897	0.0807511	-0.677249	-0.141127	-0.151754	0.544906	0.004677
-0.84	-0.766832	0.735897	0.0809642	-0.696123	-0.072521	-0.143723	0.551851	0.005128
-0.83	-0.776616	0.745507	0.0761614	-0.696123	0.000936723	-0.130027	0.559422	0.004031
-0.82	-0.786399	0.745507	0.0809642	-0.686541	0.079245	-0.113445	0.564629	0.004018
-0.81	-0.791147	0.745507	0.0859801	-0.667379	0.161898	-0.0930282	0.568757	0.0005656
-0.8	-0.810401	0.740702	0.0955855	-0.638637	0.239708	-0.0746084	0.574806	-0.0001714
-0.79	-0.829949	0.745507	0.0905696	-0.605101	0.302624	-0.0592699	0.581887	0.005369
-0.78	-0.849238	0.750312	0.100175	-0.571565	0.370353	-0.0399926	0.591618	0.003809
-0.77	-0.858735	0.750312	0.104978	-0.53803	0.432842	-0.0217265	0.597642	0.00587
-0.76	-0.863483	0.755117	0.109781	-0.4997	0.485397	-0.00257775	0.602185	0.0003704
-0.75	-0.87324	0.755117	0.119386	-0.46616	0.514239	0.00986836	0.604692	0.00328
-0.74	-0.878248	0.755117	0.119599	-0.432621	0.523525	0.0174746	0.602584	0.005855
-0.73	-0.888005	0.759922	0.119599	-0.394286	0.513579	0.0221617	0.599518	0.009478
-0.72	-0.892754	0.755117	0.124615	-0.360743	0.513258	0.0278987	0.595385	0.0003979
-0.71	-0.888005	0.755126	0.129418	-0.327199	0.512929	0.0364535	0.589751	0.002959
-0.7	-0.878508	0.755126	0.129418	-0.293654	0.502965	0.0430693	0.581149	0.002959
-0.69	-0.85896	0.764736	0.129418	-0.255316	0.483385	0.0526525	0.569977	0.003749
-0.68	-0.849203	0.759931	0.129418	-0.22656	0.449356	0.0525882	0.55764	0.004791
-0.67	-0.849203	0.764736	0.129418	-0.197805	0.420143	0.0534577	0.5521	0.005668
-0.66	-0.858701	0.764736	0.129418	-0.164256	0.410196	0.0562785	0.551061	0.008133
-0.65	-0.858701	0.769541	0.129418	-0.145085	0.405379	0.0601103	0.550205	0.002676
-0.64	-0.839153	0.774346	0.124828	-0.116327	0.409857	0.0707104	0.543302	0.004399
-0.63	-0.814848	0.779151	0.12964	-0.0875685	0.40504	0.0822829	0.533991	0.007438
-0.62	-0.7953	0.774346	0.134229	-0.0683955	0.400223	0.0890207	0.524474	0.004778
-0.61	-0.776011	0.779151	0.138819	-0.0492224	0.385772	0.0957017	0.516525	0.005196
-0.6	-0.76622	0.783947	0.134016	-0.0300494	0.371322	0.0986033	0.51182	0.005345
-0.59	-0.761472	0.783947	0.138606	-0.0156692	0.366505	0.102384	0.509074	-0.001185
-0.58	-0.761767	0.783947	0.138606	-0.00608227	0.361689	0.103279	0.508251	-0.0007755
-0.57	-0.757018	0.788752	0.143409	0.0130925	0.370963	0.11184	0.508137	0.002306
-0.56	-0.742773	0.783947	0.143631	0.0322672	0.366148	0.116644	0.500798	-0.00116
-0.55	-0.733275	0.788752	0.143631	0.0418546	0.342066	0.116606	0.496232	-0.0003143
-0.54	-0.728803	0.783956	0.143631	0.0610293	0.317983	0.115559	0.490803	0.003955
-0.53	-0.743343	0.783956	0.143417	0.0706171	0.288702	0.10867	0.493357	-0.0001969
-0.52	-0.76264	0.783956	0.143196	0.0802049	0.269437	0.102831	0.498572	0.002823
-0.51	-0.77718	0.788761	0.138606	0.0897927	0.249796	0.0979553	0.503557	0.001074
-0.5	-0.79172	0.783965	0.138828	0.0993804	0.230148	0.0921205	0.506183	0.005135
-0.49	-0.811268	0.783965	0.143852	0.108968	0.196023	0.0843083	0.51151	0.002305
-0.48	-0.825513	0.788788	0.13905	0.12335	0.152254	0.0755858	0.516299	0.001013
-0.47	-0.839758	0.788806	0.139272	0.132938	0.132598	0.0707712	0.520964	0.003096
-0.46	-0.854003	0.788823	0.139272	0.132938	0.137424	0.0688907	0.526078	0.0009551
-0.45	-0.868508	0.793629	0.13905	0.132938	0.151524	0.0697263	0.532881	0.003702
-0.44	-0.873257	0.803239	0.13905	0.142526	0.146324	0.0715763	0.537255	0.006351
-0.43	-0.882737	0.81284	0.138838	0.142526	0.131477	0.0685886	0.542824	0.003987
-0.42	-0.887486	0.808035	0.157799	0.152115	0.107361	0.0675647	0.543561	0.002839
-0.41	-0.892235	0.798425	0.186336	0.161703	0.0977302	0.0703919	0.543914	0.003818
-0.4	-0.897243	0.779204	0.233839	0.166497	0.112554	0.0789702	0.54334	0.0002367
-0.39	-0.902251	0.755206	0.27653	0.176086	0.132549	0.0876237	0.542411	0.0003027
-0.38	-0.902251	0.73118	0.328486	0.18088	0.171838	0.102027	0.541624	0.001163
-0.37	-0.90726	0.702367	0.385467	0.185674	0.230387	0.119327	0.544313	0.00224
-0.36	-0.912009	0.673555	0.456902	0.195263	0.269631	0.136668	0.549842	-0.003286
-0.35	-0.912009	0.644742	0.547729	0.204851	0.28956	0.154975	0.557348	0.005901
-0.34	-0.912009	0.620717	0.64333	0.21444	0.309489	0.175193	0.569074	0.001487
-0.33	-0.912009	0.587081	0.743734	0.21444	0.348717	0.196393	0.583833	0.001369
-0.32	-0.912009	0.558251	0.844351	0.228823	0.397593	0.223402	0.602865	-0.001392
-0.31	-0.912009	0.53903	0.916216	0.228823	0.465444	0.247501	0.6204	-0.0007847
-0.3	-0.912009	0.524615	0.978492	0.233618	0.508792	0.266702	0.63596	-0.004108
-0.29	-0.911749	0.51981	1.03118	0.243206	0.523243	0.281138	0.648469	-0.0008207
-0.28	-0.911489	0.52458	1.07908	0.243206	0.537347	0.294545	0.660987	-0.004038
-0.27	-0.91123	0.53419	1.10814	0.252795	0.546633	0.306105	0.669011	0.00375
-0.26	-0.91097	0.54857	1.12762	0.25759	0.546304	0.313822	0.674492	-0.0006816
-0.25	-0.91123	0.562949	1.12797	0.262384	0.541166	0.316648	0.67527	0.003838
-0.24	-0.91123	0.577329	1.10402	0.267179	0.526402	0.31274	0.669622	0.00177
-0.23	-0.91123	0.586939	1.0705	0.276768	0.506822	0.305959	0.661244	0.004003
-0.22	-0.91123	0.59655	1.04211	0.286357	0.492058	0.301168	0.654646	0.003946
-0.21	-0.91123	0.60616	0.99932	0.286357	0.472477	0.290617	0.644881	-0.001242
-0.2	-0.91123	0.61577	0.956509	0.291151	0.443574	0.279155	0.635029	0.003501
-0.19	-0.91123	0.62538	0.899025	0.291151	0.419489	0.264763	0.622885	-0.004777
-0.18	-0.911489	0.63499	0.837036	0.295946	0.395405	0.250378	0.61076	-0.004777
-0.17	-0.911489	0.649405	0.779835	0.300741	0.371321	0.237963	0.600979	-0.002716
-0.16	-0.911489	0.65421	0.732212	0.300741	0.347239	0.224583	0.592245	0.003187
-0.15	-0.911489	0.659015	0.694167	0.305535	0.332789	0.216003	0.586139	-0.001098
-0.14	-0.91123	0.66382	0.646167	0.31033	0.308331	0.203484	0.578424	0.002322
-0.13	-0.91123	0.66382	0.603299	0.315125	0.289066	0.192016	0.571573	0.003052
-0.12	-0.91097	0.668626	0.555629	0.31033	0.279068	0.180536	0.565131	0.001515
-0.11	-0.91097	0.673431	0.507625	0.31033	0.259427	0.167969	0.559214	0.001033
-0.1	-0.910711	0.678236	0.483623	0.31033	0.244604	0.161216	0.556682	0.001576
-0.09	-0.910711	0.683041	0.469221	0.31033	0.229772	0.156331	0.55552	0.0001736
-0.08	-0.91546	0.687846	0.459901	0.315125	0.214941	0.15247	0.557131	0.002581
-0.07	-0.915201	0.692651	0.445497	0.31033	0.204925	0.147641	0.555902	0.001237
-0.06	-0.915201	0.687846	0.42149	0.31033	0.19491	0.139875	0.55224	-0.007451
-0.05	-0.915201	0.687846	0.407086	0.31033	0.18528	0.135068	0.55061	-0.002221
-0.04	-0.91995	0.683041	0.402285	0.300741	0.166017	0.126427	0.55005	-0.0007053
-0.03	-0.924699	0.678236	0.416688	0.305536	0.156762	0.126505	0.552559	-0.005747
-0.02	-0.924699	0.678236	0.426291	0.334307	0.147132	0.132253	0.555473	0.00187
-0.01	-0.915201	0.673422	0.435894	0.363077	0.127835	0.137005	0.554149	0.0009047
0	-0.905704	0.668617	0.435894	0.372825	0.11858	0.138042	0.550478	0.004871
0.01	-0.896207	0.668617	0.421489	0.349294	0.104108	0.12946	0.543495	0.01012
0.02	-0.881674	0.663812	0.416688	0.316211	0.0992839	0.122864	0.53404	0.01598
0.03	-0.871908	0.654201	0.435892	0.331018	0.0896363	0.127768	0.531825	0.01696
0.04	-0.86241	0.644591	0.450296	0.451046	0.0799887	0.152702	0.539493	0.02512
0.05	-0.852913	0.644591	0.469502	0.471983	0.0751647	0.161666	0.540579	0.0232
0.06	-0.843692	0.639777	0.474304	0.154895	0.0699481	0.0990463	0.514962	0.02732
0.07	-0.834194	0.644582	0.474304	-0.0650053	0.0647314	0.0568836	0.515474	0.03229
0.08	-0.839186	0.644582	0.46922	0.186292	0.0643384	0.105049	0.514501	0.03833
0.09	-0.853434	0.644574	0.473738	0.496236	0.0591217	0.164047	0.544691	0.03201
0.1	-0.872672	0.654201	0.502224	0.139013	0.0591217	0.0963777	0.532567	0.04198
0.11	-0.87742	0.66382	0.540301	-0.420016	0.0539051	-0.00788178	0.579906	0.04589
0.12	-0.877697	0.66382	0.583181	-0.241506	0.0539051	0.0363408	0.566699	0.06292
0.13	-0.892488	0.66382	0.621248	0.344053	0.0490815	0.157143	0.56929	0.08281
0.14	-0.897766	0.65421	0.640111	0.115891	0.0490815	0.112306	0.565065	0.1072
0.15	-0.907523	0.635043	0.673711	-0.581175	0.0490815	-0.0261725	0.635218	0.1259
0.16	-0.91702	0.611071	0.707312	-0.637483	0.0442579	-0.0383724	0.650478	0.1523
0.17	-0.911995	0.577445	0.750514	0.0908127	0.0442579	0.110207	0.579297	0.1922
0.18	-0.888255	0.529484	0.779316	0.319001	0.0442579	0.156761	0.575766	0.2267
0.19	-0.854773	0.476737	0.808399	-0.505354	0.0394343	-0.00711127	0.611246	0.2699
0.2	-0.812036	0.423999	0.827883	-1.45174	0.0490818	-0.192563	0.830558	0.3061
0.21	-0.773807	0.356722	0.823402	-0.899056	0.0490818	-0.0887316	0.6596	0.3552
0.22	-0.769058	0.289445	0.814129	0.229765	0.0539054	0.123637	0.513284	0.3993
0.23	-0.75899	0.231786	0.804857	-0.365488	0.063553	-0.00485645	0.531994	0.4521
0.24	-0.720418	0.188542	0.776392	-1.6568	0.0587298	-0.270711	0.84135	0.4976
0.25	-0.667581	0.154908	0.757529	-1.41163	0.0635534	-0.220645	0.747909	0.5543
0.26	-0.600481	0.14044	0.723929	-0.371805	0.0635534	-0.00887261	0.457441	0.6027
0.27	-0.553006	0.125973	0.70473	-0.730876	0.068377	-0.0769603	0.51528	0.6518
0.28	-0.519775	0.130777	0.671131	-1.78239	0.0828489	-0.283481	0.839005	0.7061
0.29	-0.519775	0.135494	0.651931	-2.32078	0.0924965	-0.392128	1.03337	0.7609
0.3	-0.481431	0.169021	0.618329	-1.74474	0.106968	-0.266369	0.817735	0.8094
0.31	-0.433574	0.192938	0.603929	-0.838312	0.111793	-0.0726453	0.505731	0.8669
0.32	-0.376628	0.236216	0.584726	-1.33436	0.126265	-0.152757	0.666236	0.9328
0.33	-0.300275	0.274654	0.570325	-2.40958	0.145563	-0.343863	1.07023	0.9931
0.34	-0.252724	0.313093	0.560724	-2.45308	0.159678	-0.334462	1.0918	1.0566
0.35	-0.233705	0.351532	0.560724	-2.03472	0.193448	-0.232543	0.938052	1.1288
0.36	-0.21469	0.389971	0.555923	-2.25759	0.222397	-0.260797	1.03085	1.187
0.37	-0.195679	0.4188	0.560724	-2.868	0.25617	-0.365596	1.27678	1.261
0.38	-0.147801	0.45724	0.555924	-2.63548	0.289945	-0.296034	1.19429	1.3275
0.39	-0.099923	0.490875	0.560724	-2.15233	0.309245	-0.178281	1.01337	1.4017
0.4	-0.0378095	0.53412	0.565525	-1.76027	0.328545	-0.0739787	0.870135	1.4788
0.41	-0.018797	0.567755	0.579927	-1.89663	0.328168	-0.0879149	0.930082	1.5525
0.42	-0.0235499	0.606195	0.589528	-2.30963	0.356798	-0.156132	1.10049	1.6245
0.43	-0.0136305	0.639795	0.60873	-2.12819	0.424371	-0.0937841	1.04359	1.7011
0.44	0.0148745	0.687846	0.627932	-1.70379	0.487124	0.0227973	0.895013	1.7782
0.45	0.0671398	0.731091	0.651931	-1.2722	0.53575	0.142742	0.743998	1.8626
0.46	0.119414	0.769532	0.685531	-0.989591	0.565003	0.229978	0.649686	1.9509
0.47	0.147926	0.817582	0.714675	-0.826855	0.59425	0.289516	0.603127	2.0242
0.48	0.152677	0.865632	0.753071	-0.688438	0.652644	0.347117	0.572221	2.1182
0.49	0.157428	0.904072	0.796265	-0.51661	0.735261	0.415283	0.533172	2.2003
0.5	0.181179	0.947317	0.834661	-0.335217	0.84206	0.494	0.495611	2.2944
0.51	0.219179	1.00017	0.873054	-0.153794	0.953543	0.578431	0.462729	2.3824
0.52	0.266683	1.04342	0.916245	0.0276642	1.06066	0.662934	0.430744	2.4737
0.53	0.323693	1.10107	0.96423	0.213924	1.1386	0.748304	0.397305	2.5653
0.54	0.361187	1.15873	1.01701	0.390654	1.22581	0.830678	0.377494	2.6595
0.55	0.375434	1.21638	1.06499	0.567406	1.34661	0.914166	0.377246	2.738
0.56	0.399174	1.27884	1.10817	0.739397	1.49153	1.00342	0.389847	2.8331
0.57	0.432413	1.3461	1.15658	0.911397	1.61694	1.09269	0.402981	2.9231
0.58	0.484646	1.42297	1.20944	1.09762	1.70865	1.18466	0.407324	3.0234
0.59	0.555872	1.52385	1.25305	1.27904	1.78565	1.27949	0.409934	3.1217
0.6	0.622341	1.63913	1.29667	1.46539	1.8673	1.37817	0.422581	3.2229
0.61	0.688783	1.7496	1.34943	1.65651	1.93922	1.47671	0.437662	3.3207
0.62	0.755211	1.85976	1.40698	1.85718	2.00647	1.57712	0.457633	3.419
0.63	0.83586	1.97472	1.45973	2.0626	2.05915	1.67841	0.477091	3.5222
0.64	0.935462	2.08965	1.51247	2.268	2.08308	1.77773	0.492072	3.6236
0.65	1.04029	2.20934	1.57051	2.49247	2.06844	1.87621	0.513794	3.7365
0.66	1.17377	2.329	1.63815	2.72168	2.05395	1.98331	0.537432	3.8457
0.67	1.31197	2.45344	1.71005	2.96039	2.0443	2.09603	0.572933	3.9689
0.68	1.46912	2.57784	1.78206	3.21335	2.06836	2.22215	0.615368	4.0771
0.69	1.63571	2.69741	1.85886	3.46158	2.11647	2.35401	0.657601	4.1895
0.7	1.81646	2.80298	1.94525	3.72408	2.14531	2.48682	0.7057	4.3147
0.71	2.00665	2.90853	2.04602	3.99108	2.15493	2.62144	0.759611	4.4252
0.72	2.20149	3.02366	2.15202	4.25799	2.18386	2.76381	0.815713	4.5504
0.73	2.39629	3.15344	2.2635	4.52478	2.24163	2.91593	0.87123	4.6424
0.74	2.60147	3.28322	2.38865	4.78195	2.32844	3.07674	0.91757	4.7877
0.75	2.82545	3.413	2.51932	5.03506	2.41524	3.24161	0.961623	4.9118
0.76	3.06825	3.53798	2.65427	5.27855	2.46829	3.40147	1.00819	5.0449
0.77	3.27722	3.66774	2.794	5.50854	2.50207	3.54991	1.05772	5.1789
0.78	3.45779	3.80228	2.93904	5.73283	2.56476	3.69934	1.10176	5.3055
0.79	3.60999	3.93681	3.08352	5.94277	2.65639	3.8459	1.13639	5.4476
0.8	3.7574	4.07133	3.23276	6.14311	2.73838	3.9886	1.16932	5.5952
0.81	3.8953	4.2013	3.38197	6.32061	2.81072	4.12198	1.19655	5.7168
0.82	4.02842	4.33055	3.53114	6.48855	2.85903	4.24754	1.22623	5.8773
0.83	4.12851	4.44612	3.68027	6.64696	2.91705	4.36378	1.25182	6.0198
0.84	4.20031	4.55209	3.82391	6.79585	2.98464	4.47136	1.2738	6.1426
0.85	4.22864	4.65881	3.96818	6.93998	3.07624	4.57437	1.29109	6.296
0.86	4.21921	4.76956	4.10691	7.07854	3.18233	4.67131	1.30724	6.442
0.87	4.20507	4.88508	4.25136	7.21231	3.27894	4.76655	1.32585	6.5869
0.88	4.21449	5.00535	4.39576	7.34518	3.34175	4.86051	1.35163	6.73
0.89	4.23334	5.11689	4.52579	7.46939	3.39961	4.949	1.3764	6.88
0.9	4.26162	5.21886	4.64625	7.58882	3.47643	5.0384	1.39528	7.0268
0.91	4.28047	5.31521	4.75712	7.7141	3.59658	5.1327	1.40882	7.1786
0.92	4.28632	5.42607	4.89771	7.84789	3.7312	5.23784	1.424	7.3263
0.93	4.30985	5.55673	5.0621	7.98162	3.88018	5.3581	1.43478	7.4756
0.94	4.36161	5.70578	5.23597	8.18404	3.99052	5.49558	1.47584	7.6214
0.95	4.43221	5.85955	5.38478	8.39676	4.12057	5.63877	1.51529	7.7847
0.96	4.52168	6.01733	5.51097	8.34446	4.2741	5.73371	1.45228	7.9316
0.97	4.60296	6.16626	5.64067	8.65422	4.46608	5.90604	1.51407	8.072
0.98	4.66066	6.31038	5.77876	9.34807	4.68262	6.1561	1.71828	8.209
0.99	4.70893	6.44967	5.93098	9.63448	4.88479	6.32177	1.77816	8.3588
1	4.79013	6.59286	6.08794	9.52443	5.0341	6.40589	1.69433	8.4926
1.01	4.89952	6.73605	6.24016	9.42302	5.17398	6.49455	1.61164	8.6394
1.02	5.02295	6.88007	6.39368	9.86586	5.31865	6.69624	1.7245	8.7891
1.03	5.14525	7.00886	6.54585	10.6386	5.46811	6.96133	1.96086	8.9328
1.04	5.23242	7.11371	6.7024	10.5796	5.59836	7.04529	1.89702	9.0764
1.05	5.28668	7.20896	6.85559	10.1041	5.70458	7.03199	1.69166	9.2279
1.06	5.36444	7.29464	7.00859	10.2366	5.75268	7.1314	1.71507	9.3924
1.07	5.49524	7.37554	7.14773	11.0552	5.78686	7.37211	1.98247	9.5282
1.08	5.66236	7.47066	7.2738	10.7623	5.80665	7.39515	1.8376	9.6919
1.09	5.83417	7.56574	7.43443	9.63063	5.83548	7.26009	1.40043	9.8397
1.1	5.9904	7.65726	7.6091	9.99097	5.89316	7.42817	1.48839	9.9927
1.11	6.10582	7.7535	7.77903	11.164	5.96527	7.75352	1.87322	10.1318
1.12	6.19307	7.8782	7.92537	11.0723	5.9989	7.81356	1.81961	10.2884
1.13	6.28496	8.02182	8.05147	10.0152	6.00851	7.67639	1.44554	10.431
1.14	6.40492	8.18101	8.15381	9.21535	6.02291	7.5956	1.19741	10.5823
1.15	6.53758	8.32596	8.22774	9.8999	6.05653	7.80954	1.37856	10.7366
1.16	6.675	8.46612	8.28599	10.0942	6.12378	7.92901	1.40963	10.8792
1.17	6.77021	8.60153	8.35049	9.13701	6.20063	7.81197	1.12702	11.0336
1.18	6.80302	8.74164	8.42771	8.06976	6.25344	7.65911	0.963335	11.1783
1.19	6.84202	8.87696	8.49076	8.33688	6.30144	7.76961	1.00837	11.3329
1.2	6.91373	9.01372	8.47657	9.36345	6.34945	8.02338	1.18451	11.4703
1.21	7.01497	9.13975	8.44825	8.27382	6.39745	7.85485	1.0008	11.6104
1.22	7.12408	9.261	8.44353	6.41741	6.45025	7.53925	1.13128	11.7576
1.23	7.23786	9.3538	8.47657	6.33673	6.49825	7.58064	1.16475	11.8939
1.24	7.3316	9.4371	8.51435	7.06376	6.54145	7.77765	1.05198	12.0527
1.25	7.42358	9.50953	8.51907	7.17991	6.58536	7.84349	1.04227	12.1911
1.26	7.54061	9.59615	8.50178	6.34639	6.63333	7.72365	1.20257	12.3326
1.27	7.68095	9.68746	8.51287	6.17575	6.68608	7.74862	1.26101	12.4848
1.28	7.84931	9.78348	8.55699	6.52464	6.74841	7.89256	1.19993	12.6383
1.29	8.03167	9.87946	8.62941	6.6381	6.81551	7.99883	1.19894	12.7961
1.3	8.189	9.97538	8.70187	6.22896	6.88739	7.99652	1.32702	12.9562
1.31	8.32012	10.0698	8.76493	5.54824	6.96884	7.93438	1.55077	13.0874
1.32	8.45115	10.1658	8.80906	5.92282	7.06943	8.08366	1.4625	13.229
1.33	8.60074	10.2555	8.88317	6.67733	7.1709	8.31752	1.27756	13.3698
1.34	8.76421	10.3545	8.99488	6.95588	7.29631	8.47316	1.23154	13.5029
1.35	8.93554	10.4488	9.11602	6.88909	7.43607	8.5651	1.27064	13.6241
1.36	9.08521	10.5477	9.22313	6.89246	7.59419	8.66853	1.29004	13.7816
1.37	9.20515	10.6388	9.32396	7.14897	7.74345	8.81207	1.23786	13.9209
1.38	9.33427	10.73	9.41995	7.53201	7.86399	8.97603	1.15961	14.0438
1.39	9.49524	10.8304	9.55991	7.97309	7.97216	9.16616	1.08463	14.1787
1.4	9.66789	10.942	9.72514	8.45866	8.13192	9.38513	1.00482	14.3075
1.41	9.84723	11.0536	9.92319	8.98128	8.3584	9.63273	0.916239	14.4362
1.42	10.0246	11.1557	10.1215	9.38251	8.60859	9.85858	0.844787	14.5568
1.43	10.1856	11.2656	10.3217	9.45202	8.80636	10.0062	0.832399	14.6678
1.44	10.3213	11.3977	10.5359	9.3525	8.96987	10.1154	0.8669	14.7844
1.45	10.4544	11.5484	10.7471	9.62217	9.13805	10.302	0.847573	14.8939
1.46	10.6177	11.7038	10.9909	10.103	9.36311	10.5557	0.792299	14.8939
1.47	10.7947	11.8518	11.2955	10.3395	9.60356	10.777	0.773647	15.1286
1.48	10.9741	12.0214	11.5909	10.5168	9.81571	10.9838	0.778162	15.2532
1.49	11.0958	12.1956	11.8929	10.6436	9.83351	11.1323	0.852762	15.3696
1.5	11.1442	12.3717	12.1621	10.7245	9.68905	11.2183	0.980716	15.478
1.51	11.2245	12.5319	12.438	10.701	10.0948	11.398	0.957246	15.5981
1.52	11.3164	12.706	12.7161	10.6155	10.6226	11.5953	0.945901	15.712
1.53	11.4473	12.8754	12.992	10.6197	10.3562	11.6581	1.10262	15.8253
1.54	11.5644	13.0655	13.2335	10.9507	9.63933	11.6907	1.34477	15.9393
1.55	11.6975	13.2303	13.4305	11.3961	9.89187	11.9293	1.29888	16.0452
1.56	11.8169	13.3902	13.6181	11.4099	10.4521	12.1375	1.20285	16.1311
1.57	11.902	13.5384	13.7961	11.1652	10.1003	12.1004	1.40411	16.237
1.58	11.9961	13.6938	13.9372	11.109	9.13762	11.9747	1.76667	16.3273
1.59	12.0925	13.8491	14.0692	11.1416	8.76696	11.9839	1.94407	16.4445
1.6	12.2279	13.9903	14.1618	11.2778	9.30722	12.193	1.80405	16.541
1.61	12.4001	14.1131	14.2289	11.4154	10.2065	12.4728	1.55137	16.6423
1.62	12.524	14.2383	14.2636	11.5437	9.40932	12.3958	1.81906	16.7279
1.63	12.6158	14.347	14.2891	11.6437	7.96672	12.1725	2.33981	16.8277
1.64	12.6801	14.4743	14.3376	11.7652	8.55581	12.3626	2.15914	16.9104
1.65	12.7626	14.59	14.3908	11.8885	9.92698	12.7118	1.71945	16.9985
1.66	12.8405	14.7082	14.3908	12.0553	9.7682	12.7526	1.78373	17.0816
1.67	12.9185	14.8123	14.3561	12.2428	8.7188	12.6097	2.15733	17.1675
1.68	12.9789	14.9142	14.3423	12.4256	8.81747	12.6957	2.13668	17.2434
1.69	13.0108	15.0114	14.3724	12.6176	10.3946	13.0814	1.60193	17.3272
1.7	13.0381	15.0947	14.4419	12.8281	10.6427	13.2091	1.53856	17.4037
1.71	13.0609	15.1779	14.4879	13.0359	9.50804	13.0541	1.9566	17.4798
1.72	13.0791	15.2589	14.4971	13.2482	8.45163	12.907	2.36881	17.5643
1.73	13.0959	15.3329	14.4879	13.4632	9.76945	13.2299	1.90012	17.6492
1.74	13.1186	15.3907	14.4971	13.6571	11.7567	13.684	1.23361	17.7309
1.75	13.1192	15.4393	14.5298	13.8229	11.1505	13.6123	1.45107	17.8065
1.76	13.1146	15.4694	14.5875	13.9728	9.77821	13.3845	1.96052	17.8904
1.77	13.1126	15.4878	14.6687	14.1041	10.3832	13.5513	1.76259	17.9644
1.78	13.1126	15.4925	14.75	14.2309	11.927	13.9026	1.25543	18.0374
1.79	13.1232	15.5109	14.7965	14.3668	12.1475	13.989	1.20429	18.1
1.8	13.1446	15.5247	14.8175	14.4981	10.9185	13.7807	1.62655	18.1653
1.81	13.1744	15.5293	14.8541	14.6155	11.4667	13.928	1.45055	18.2393
1.82	13.2231	15.5364	14.9262	14.7261	13.0371	14.2898	0.985522	18.314
1.83	13.3072	15.5481	15.0258	14.8366	13.8029	14.5041	0.824251	18.3834
1.84	13.4237	15.5665	15.1136	14.931	12.8278	14.3725	1.05576	18.4462
1.85	13.5314	15.592	15.1757	15.0278	11.3675	14.1389	1.5509	18.5035
1.86	13.6388	15.6129	15.2334	15.1245	12.3527	14.3925	1.22158	18.5612
1.87	13.7465	15.643	15.2982	15.2212	14.1281	14.8074	0.734486	18.6302
1.88	13.8589	15.6823	15.3741	15.3133	13.603	14.7663	0.858413	18.6766
1.89	13.9848	15.7401	15.4545	15.4031	12.2549	14.5675	1.3075	18.7355
1.9	14.1017	15.7932	15.5258	15.4814	12.6705	14.7145	1.18012	18.7866
1.91	14.1998	15.8442	15.5879	15.5551	13.9301	15.0234	0.793569	18.8397
1.92	14.2777	15.9044	15.6271	15.6333	14.3199	15.1525	0.704323	18.898
1.93	14.3321	15.9668	15.6966	15.707	13.7242	15.0853	0.889613	18.9504
1.94	14.3558	16.0337	15.7843	15.7668	13.3246	15.053	1.04685	19.0004
1.95	14.3603	16.0985	15.8974	15.8335	13.5285	15.1436	1.01766	19.0431
1.96	14.3676	16.1653	16.0059	15.9002	14.3392	15.3557	0.822733	19.0919
1.97	14.3721	16.2322	16.0981	15.9577	14.2087	15.3738	0.890308	19.1346
1.98	14.3657	16.2899	16.172	16.006	13.6282	15.2923	1.08684	19.1755
1.99	14.3359	16.3475	16.2368	16.0542	13.8307	15.361	1.05958	19.2153
2	14.2879	16.3914	16.2925	16.0979	14.3751	15.4889	0.950183	19.2512
2.01	14.2616	16.4215	16.3391	16.137	14.1433	15.4605	1.03203	19.2879
2.02	14.2526	16.4491	16.3783	16.1762	13.5898	15.3692	1.20406	19.3213
2.03	14.2526	16.4674	16.4039	16.2016	12.8986	15.2448	1.43129	19.3593
2.04	14.2435	16.4766	16.3828	16.2315	12.8514	15.2372	1.45028	19.3905
2.05	14.2254	16.4766	16.3317	16.2569	13.1388	15.2859	1.35564	19.4194
2.06	14.1881	16.472	16.2624	16.2731	13.2745	15.294	1.31036	19.4491
2.07	14.1419	16.4628	16.1839	16.2847	13.0724	15.2292	1.36976	19.4802
2.08	14.0958	16.4537	16.1009	16.2893	12.6937	15.1267	1.4862	19.5096
2.09	14.0541	16.4399	16.006	16.2893	12.4375	15.0454	1.56193	19.5341
2.1	14.0151	16.4216	15.9111	16.2801	12.3108	14.9877	1.59314	19.5596
2.11	13.9645	16.4032	15.8116	16.2618	12.2856	14.9453	1.5903	19.574
2.12	13.8966	16.3894	15.712	16.2318	12.2776	14.9015	1.58338	19.602
2.13	13.8186	16.3711	15.6199	16.1927	12.2823	14.8569	1.57263	19.6134
2.14	13.7277	16.3527	15.5132	16.1443	12.2776	14.8031	1.56455	19.6407
2.15	13.6452	16.3344	15.4228	16.089	12.2618	14.7506	1.55996	19.6513
2.16	13.5704	16.3114	15.3351	16.0199	12.2335	14.6941	1.55573	19.6609
2.17	13.4908	16.2813	15.2521	15.9462	12.2053	14.6351	1.5507	19.6712
2.18	13.4205	16.2512	15.1689	15.8679	12.1706	14.5758	1.54583	19.6879
2.19	13.3502	16.2211	15.0812	15.7852	12.1266	14.5128	1.54312	19.6975
2.2	13.2813	16.191	15.0027	15.6932	12.0778	14.4492	1.54111	19.71
2.21	13.2125	16.1655	14.9241	15.6012	12.0243	14.3855	1.54192	19.7194
2.22	13.1491	16.1353	14.8455	15.5091	11.966	14.321	1.54258	19.7144
2.23	13.0857	16.1006	14.7644	15.417	11.9047	14.2545	1.54319	19.7258
2.24	13.0214	16.0659	14.6786	15.3272	11.8465	14.1879	1.54331	19.7319
2.25	12.9727	16.0312	14.6073	15.2374	11.7882	14.1274	1.54222	19.7262
2.26	12.9245	15.9919	14.5241	15.1362	11.7363	14.0626	1.53588	19.7295
2.27	12.8708	15.9546	14.4363	15.0348	11.6843	13.9962	1.53098	19.7293
2.28	12.8177	15.9061	14.3368	14.9313	11.6323	13.9248	1.52247	19.7196
2.29	12.7711	15.8576	14.2372	14.8231	11.5647	13.8507	1.51751	19.7183
2.3	12.7133	15.7999	14.1376	14.7125	11.5017	13.773	1.51034	19.7268
2.31	12.6536	15.7376	14.0244	14.6019	11.4388	13.6912	1.50186	19.7207
2.32	12.603	15.6728	13.9065	14.4845	11.3806	13.6095	1.48944	19.7267
2.33	12.5541	15.5988	13.7885	14.3671	11.3223	13.5262	1.47469	19.7306
2.34	12.5006	15.5248	13.6614	14.2497	11.2594	13.4392	1.46208	19.7232
2.35	12.4385	15.4461	13.5343	14.1252	11.1917	13.3472	1.45036	19.7343
2.36	12.3718	15.3536	13.4025	14.0032	11.1287	13.252	1.43435	19.7253
2.37	12.3006	15.2587	13.2707	13.8905	11.0609	13.1563	1.42091	19.737
2.38	12.2227	15.157	13.1318	13.7777	10.9979	13.0574	1.40506	19.7231
2.39	12.1517	15.0598	13	13.6624	10.9302	12.9608	1.39125	19.7283
2.4	12.0692	14.9534	12.8681	13.5517	10.8686	12.8622	1.37491	19.7219
2.41	11.9933	14.8493	12.7362	13.4502	10.807	12.7672	1.3597	19.72
2.42	11.9154	14.7359	12.6158	13.3487	10.7393	12.671	1.34375	19.7173
2.43	11.8352	14.6109	12.4979	13.2519	10.6717	12.5735	1.32509	19.7252
2.44	11.7435	14.4905	12.3752	13.1505	10.5992	12.4718	1.31014	19.7149
2.45	11.6609	14.3633	12.2641	13.0536	10.541	12.3766	1.28839	19.7298
2.46	11.5761	14.2407	12.153	12.9614	10.4828	12.2828	1.26887	19.7165
2.47	11.489	14.1226	12.0464	12.8665	10.415	12.1879	1.25339	19.7215
2.48	11.4019	14.0021	11.9397	12.7669	10.352	12.0925	1.23538	19.7171
2.49	11.3194	13.8702	11.8518	12.6794	10.289	12.002	1.21423	19.7329
2.5	11.2322	13.7335	11.7546	12.5919	10.226	11.9076	1.19243	19.7171
2.51	11.1475	13.5854	11.6666	12.5044	10.163	11.8134	1.16674	19.7273
2.52	11.0627	13.4116	11.5786	12.4168	10.1	11.7139	1.13342	19.7276
2.53	10.9756	13.2309	11.4838	12.3292	10.0478	11.6135	1.09577	19.731
2.54	10.8862	13.0455	11.3913	12.2389	9.98606	11.5096	1.05969	19.7253
2.55	10.8036	12.8535	11.3033	12.1578	9.93383	11.4104	1.01991	19.7312
2.56	10.7164	12.6589	11.22	12.072	9.88159	11.3098	0.979897	19.7242
2.57	10.6317	12.4596	11.1366	11.9909	9.82458	11.2087	0.941313	19.7283
2.58	10.5538	12.2649	11.0532	11.9127	9.77707	11.1123	0.901912	19.7213
2.59	10.4713	12.0794	10.9745	11.8438	9.72478	11.0188	0.869688	19.7254
2.6	10.3933	11.9053	10.8979	11.7674	9.67248	10.9273	0.839384	19.7239
2.61	10.3154	11.7387	10.8258	11.7003	9.62017	10.8401	0.813789	19.7227
2.62	10.2442	11.5881	10.7425	11.6332	9.57736	10.7571	0.789079	19.7291
2.63	10.1729	11.4608	10.6686	11.5661	9.52979	10.6796	0.771367	19.7293
2.64	10.1043	11.3541	10.6059	11.5036	9.47631	10.6088	0.760692	19.7251
2.65	10.0402	11.2614	10.5386	11.4412	9.42871	10.542	0.750629	19.724
2.66	9.97615	11.1799	10.4806	11.3833	9.3811	10.4802	0.743953	19.7255
2.67	9.91668	11.1031	10.4179	11.3302	9.3335	10.4203	0.73876	19.7229
2.68	9.86391	11.0309	10.3599	11.277	9.28587	10.3635	0.733599	19.7272
2.69	9.80651	10.9587	10.3018	11.2302	9.23348	10.3061	0.732127	19.7249
2.7	9.75832	10.8865	10.2437	11.1741	9.1906	10.2506	0.724313	19.7286
2.71	9.7055	10.819	10.181	11.1272	9.14772	10.1961	0.72042	19.716
2.72	9.66192	10.761	10.1229	11.0788	9.10959	10.1468	0.715174	19.718
2.73	9.61371	10.7029	10.0714	11.0304	9.06193	10.0961	0.713306	19.7149
2.74	9.57011	10.6496	10.0134	10.9867	9.02271	10.0485	0.710467	19.7151
2.75	9.52851	10.5962	9.96002	10.9429	8.99047	10.0036	0.705354	19.7223
2.76	9.48228	10.5381	9.91603	10.9039	8.95708	9.95949	0.701594	19.7162
2.77	9.44065	10.4848	9.86267	10.8648	8.91311	9.91321	0.701189	19.7225
2.78	9.40365	10.4314	9.81868	10.8258	8.86913	9.86972	0.700069	19.7257
2.79	9.3759	10.3827	9.76999	10.7867	8.83469	9.82999	0.695871	19.7252
2.8	9.34351	10.334	9.72598	10.7429	8.80502	9.79029	0.68959	19.728
2.81	9.31574	10.2853	9.68666	10.7085	8.77058	9.75337	0.686613	19.7255
2.82	9.29259	10.2366	9.64733	10.6695	8.73614	9.71643	0.681801	19.7279
2.83	9.2629	10.1801	9.61269	10.6273	8.70273	9.67714	0.675421	19.7243
2.84	9.23047	10.1283	9.58275	10.5945	8.67783	9.64276	0.670246	19.7314
2.85	9.19152	10.0812	9.5546	10.5569	8.64447	9.60574	0.667693	19.7263
2.86	9.15719	10.0294	9.52176	10.5194	8.60627	9.5668	0.66541	19.7213
2.87	9.11637	9.98693	9.48892	10.4866	8.56706	9.52917	0.666906	19.7246
2.88	9.08019	9.943	9.46546	10.449	8.53368	9.49427	0.664522	19.7215
2.89	9.02084	9.90848	9.43729	10.4162	8.50029	9.45662	0.667797	19.7217
2.9	8.95222	9.87397	9.40912	10.3786	8.46116	9.41502	0.672785	19.7167
2.91	8.8975	9.83474	9.38564	10.3457	8.41727	9.37618	0.678093	19.7189
2.92	8.84278	9.80022	9.36216	10.3129	8.37243	9.33809	0.684422	19.7189
2.93	8.78343	9.77042	9.33397	10.28	8.32284	9.29813	0.693469	19.7249
2.94	8.72598	9.75005	9.30578	10.2471	8.27698	9.26118	0.702582	19.7194
2.95	8.66661	9.72497	9.27758	10.2128	8.2369	9.22377	0.709441	19.7266
2.96	8.61376	9.69988	9.24938	10.1831	8.20159	9.18955	0.715375	19.7245
2.97	8.55626	9.68423	9.21478	10.1502	8.17483	9.15606	0.720187	19.7244
2.98	8.50524	9.66858	9.18657	10.1159	8.14524	9.1243	0.72459	19.721
2.99	8.45422	9.64973	9.15197	10.0816	8.1109	9.08967	0.729818	19.7234
3	8.41708	9.63087	9.12207	10.0472	8.06611	9.05667	0.735588	19.7204
3.01	8.38282	9.60729	9.09687	10.0176	8.02319	9.02555	0.741006	19.7221
3.02	8.33465	9.59314	9.06864	9.98795	7.98504	8.99388	0.749028	19.7182
3.03	8.28183	9.57899	9.04041	9.95361	7.94306	8.95958	0.757755	19.7161
3.04	8.22436	9.56484	9.01521	9.91928	7.91059	8.92686	0.764987	19.7197
3.05	8.16687	9.54597	8.99	9.88964	7.8582	8.89014	0.77809	19.7179
3.06	8.11867	9.53182	8.9648	9.85204	7.80666	8.8548	0.78809	19.7188
3.07	8.07046	9.51294	8.9396	9.81444	7.74558	8.8166	0.799941	19.7198
3.08	8.02224	9.49407	8.9255	9.78951	7.68449	8.78316	0.81541	19.7145
3.09	7.97401	9.4752	8.90029	9.76131	7.62722	8.7476	0.828735	19.7215
3.1	7.92578	9.46104	8.87678	9.7378	7.5747	8.71522	0.842853	19.7168
3.11	7.87755	9.44688	8.85326	9.70487	7.53262	8.68304	0.851921	19.716
3.12	7.82641	9.428	8.82504	9.66119	7.48882	8.64589	0.858484	19.7209
3.13	7.78921	9.40911	8.79513	9.60811	7.44584	8.60948	0.860003	19.7168
3.14	7.752	9.39023	8.76522	9.55031	7.40762	8.57307	0.859311	19.716
3.15	7.72408	9.37134	8.74169	9.48779	7.36941	8.53886	0.856285	19.7186
3.16	7.6915	9.35718	8.71815	9.42057	7.3368	8.50484	0.852805	19.7208
3.17	7.65891	9.34301	8.69462	9.35804	7.30335	8.47159	0.850898	19.7255
3.18	7.61699	9.33356	8.67108	9.29551	7.27468	8.43836	0.850773	19.7234
3.19	7.57971	9.32412	8.64754	9.22828	7.246	8.40513	0.849208	19.721
3.2	7.5471	9.30995	8.624	9.16575	7.2221	8.37378	0.845695	19.7216
3.21	7.50355	9.29105	8.60516	9.10322	7.19342	8.33928	0.845177	19.7155
3.22	7.46465	9.27216	8.58632	9.0501	7.17429	8.30951	0.843123	19.7245
3.23	7.42576	9.27688	8.57218	9.01244	7.1512	8.28769	0.850792	19.7254
3.24	7.3822	9.27688	8.56276	8.98419	7.12729	8.26667	0.860638	19.7256
3.25	7.33398	9.27688	8.55334	8.96535	7.10817	8.24754	0.871902	19.7182
3.26	7.29042	9.26271	8.54392	8.95593	7.08904	8.2284	0.880519	19.7174
3.27	7.25152	9.23769	8.53449	8.96064	7.07948	8.21276	0.885621	19.7182
3.28	7.20795	9.1985	8.51564	8.96535	7.05556	8.1886	0.891698	19.7162
3.29	7.1737	9.14985	8.5015	8.97477	7.03643	8.16725	0.893891	19.7183
3.3	7.13946	9.08702	8.48736	8.98419	7.0173	8.14306	0.893495	19.7184
3.31	7.10054	9.01944	8.47793	8.99361	6.99817	8.11794	0.894215	19.7206
3.32	7.07101	8.9566	8.4685	8.99833	6.98381	8.09565	0.892314	19.7116
3.33	7.03836	8.88901	8.45907	9.00304	6.96468	8.07083	0.892044	19.7215
3.34	7.01037	8.80252	8.44964	9.01246	6.95511	8.04602	0.886775	19.717
3.35	6.97771	8.72075	8.44021	9.01717	6.94076	8.01932	0.884658	19.7188
3.36	6.95437	8.64372	8.43078	9.02188	6.92162	7.99448	0.883206	19.7156
3.37	6.92637	8.58086	8.42136	9.02659	6.90249	7.97153	0.885663	19.7138
3.38	6.90304	8.53358	8.41193	9.02188	6.88335	7.95076	0.887328	19.7152
3.39	6.87351	8.50047	8.40721	9.02315	6.87378	7.93562	0.892163	19.7174
3.4	6.84865	8.48155	8.39778	9.01373	6.86421	7.92118	0.894689	19.7145
3.41	6.82378	8.47682	8.39148	9.00902	6.85464	7.91115	0.900511	19.72
3.42	6.80359	8.48155	8.38205	8.9996	6.84507	7.90237	0.904948	19.7195
3.43	6.78494	8.48629	8.37261	8.99017	6.8355	7.8939	0.909056	19.7227
3.44	6.76941	8.49575	8.36318	8.98075	6.82114	7.88605	0.914185	19.7151
3.45	6.7554	8.51469	8.35374	8.96661	6.80678	7.87945	0.919186	19.7137
3.46	6.74454	8.53363	8.34431	8.95719	6.79243	7.87442	0.92467	19.719
3.47	6.73052	8.54783	8.33015	8.94777	6.78285	7.86782	0.928767	19.7197
3.48	6.71967	8.56203	8.32072	8.93834	6.76849	7.86185	0.933772	19.7195
3.49	6.70881	8.57622	8.30656	8.92892	6.75892	7.85589	0.937284	19.7167
3.5	6.70881	8.58569	8.29713	8.91822	6.74456	7.85088	0.938783	19.719
3.51	6.70565	8.59515	8.29241	8.9088	6.7302	7.84644	0.941855	19.7183
3.52	6.70249	8.61068	8.28455	8.89937	6.71105	7.84163	0.946815	19.7192
3.53	6.69932	8.62621	8.27511	8.89466	6.6919	7.83744	0.952783	19.7224
3.54	6.69616	8.64985	8.2594	8.88994	6.67754	7.83458	0.958507	19.7175
3.55	6.68683	8.66538	8.24369	8.88523	6.66318	7.82886	0.964451	19.7172
3.56	6.67748	8.6843	8.22799	8.88523	6.64881	7.82476	0.972121	19.7203
3.57	6.66815	8.70321	8.21228	8.8758	6.63924	7.81974	0.976691	19.7206
3.58	6.66197	8.71401	8.20129	8.86637	6.62966	7.81466	0.979521	19.7187
3.59	6.65264	8.73293	8.18558	8.85694	6.62487	7.81059	0.983152	19.7116
3.6	6.64331	8.74711	8.17459	8.84752	6.61051	7.80461	0.98867	19.7156
3.61	6.63397	8.76603	8.16515	8.83809	6.60572	7.80179	0.992982	19.7175
3.62	6.6278	8.77209	8.15571	8.83337	6.60093	7.79798	0.995101	19.7139
3.63	6.62313	8.78021	8.14154	8.82394	6.59136	7.79204	0.997142	19.7169
3.64	6.61696	8.78834	8.13209	8.8098	6.59614	7.78867	0.99549	19.7197
3.65	6.61079	8.78834	8.12266	8.80508	6.59136	7.78364	0.996476	19.7228
3.66	6.61079	8.79646	8.11323	8.80037	6.57699	7.77957	0.999968	19.7183
3.67	6.60929	8.79781	8.1038	8.78622	6.55783	7.77099	1.00171	19.723
3.68	6.60929	8.79916	8.09437	8.78151	6.54346	7.76556	1.0039	19.7174
3.69	6.61546	8.80863	8.08493	8.77679	6.53388	7.76394	1.00522	19.717
3.7	6.62163	8.80998	8.0755	8.76736	6.52772	7.76044	1.00311	19.7169
3.71	6.62313	8.81133	8.06135	8.7532	6.52157	7.75412	1.00086	19.7152
3.72	6.61527	8.81268	8.05037	8.73433	6.51541	7.74561	1.00002	19.7187
3.73	6.60741	8.82216	8.0394	8.71666	6.50924	7.73897	1.00121	19.7132
3.74	6.58723	8.82351	8.02842	8.69779	6.5229	7.73197	0.998442	19.713
3.75	6.56855	8.82486	8.02217	8.68364	6.53175	7.72619	0.997818	19.7155
3.76	6.54519	8.82621	8.01745	8.66477	6.55018	7.72076	0.99533	19.7117
3.77	6.52183	8.82756	8.00802	8.64589	6.57891	7.71644	0.990409	19.7139
3.78	6.48913	8.82756	7.99858	8.63174	6.6117	7.71174	0.987784	19.7075
3.79	6.45174	8.82756	7.98914	8.61286	6.63565	7.70339	0.987851	19.7092
3.8	6.4035	8.82756	7.9797	8.59399	6.65001	7.69095	0.993157	19.7138
3.81	6.36462	8.82756	7.97026	8.57983	6.65618	7.67969	0.998926	19.7087
3.82	6.33977	8.82756	7.96555	8.57039	6.66233	7.67312	1.00228	19.7138
3.83	6.32427	8.83229	7.95611	8.56567	6.65891	7.66745	1.0068	19.713
3.84	6.3041	8.83703	7.94195	8.55975	6.6555	7.65966	1.01212	19.7159
3.85	6.29007	8.83229	7.93723	8.55503	6.63705	7.65033	1.01733	19.7113
3.86	6.27605	8.82282	7.91835	8.55031	6.60425	7.63436	1.02354	19.7172
3.87	6.25734	8.80728	7.90891	8.54558	6.57146	7.61811	1.03015	19.7087
3.88	6.24799	8.78702	7.89947	8.54086	6.53314	7.6017	1.03441	19.7138
3.89	6.25734	8.76675	7.89002	8.53614	6.49556	7.58916	1.0338	19.7189
3.9	6.27137	8.74175	7.8853	8.53614	6.45724	7.57836	1.03249	19.7139
3.91	6.2854	8.70728	7.87586	8.53142	6.42371	7.56473	1.02716	19.7166
3.92	6.2854	8.66334	7.86642	8.5267	6.39497	7.54737	1.02243	19.7186
3.93	6.27605	8.61466	7.85697	8.5267	6.36622	7.52812	1.02015	19.7167
3.94	6.2667	8.56125	7.84753	8.5267	6.33747	7.50793	1.01719	19.7165
3.95	6.25735	8.50784	7.84281	8.5267	6.30872	7.48868	1.0149	19.7184
3.96	6.24799	8.4639	7.83336	8.51253	6.28476	7.46851	1.01043	19.714
3.97	6.23863	8.42469	7.83336	8.4972	6.26559	7.4519	1.00636	19.7111
3.98	6.23395	8.39629	7.82864	8.463	6.24643	7.43366	0.999102	19.7114
3.99	6.21523	8.37261	7.82392	8.41824	6.23205	7.41241	0.992927	19.7146
4	6.18716	8.35368	7.81447	8.3557	6.21767	7.38574	0.986155	19.7111
4.01	6.15909	8.34421	7.79557	8.28265	6.20809	7.35792	0.977623	19.7132
4.02	6.13101	8.34421	7.79234	8.20959	6.1985	7.33513	0.973015	19.7114
4.03	6.10761	8.35368	7.79856	8.13654	6.18412	7.3161	0.972038	19.7179
4.04	6.08421	8.36789	7.79856	8.06349	6.17453	7.29774	0.971254	19.7157
4.05	6.06081	8.39157	7.78911	7.99043	6.17453	7.28129	0.970359	19.7125
4.06	6.04208	8.41525	7.77021	7.91371	6.16974	7.2622	0.968939	19.7153
4.07	6.02335	8.44024	7.76549	7.85482	6.16495	7.24977	0.972646	19.7135
4.08	6.00462	8.46865	7.77965	7.80288	6.16015	7.24319	0.980797	19.7165
4.09	5.99057	8.49364	7.80325	7.76982	6.15057	7.24157	0.991714	19.7189
4.1	5.98121	8.51731	7.82213	7.75203	6.14577	7.24369	1.00144	19.7079
4.11	5.97184	8.5423	7.82686	7.75676	6.13618	7.24679	1.0133	19.7174
4.12	5.96247	8.56256	7.82067	7.77672	6.13139	7.25076	1.02322	19.7121
4.13	5.95779	8.58755	7.83807	7.8014	6.1266	7.26228	1.03634	19.718
4.14	5.9531	8.61255	7.86487	7.82608	6.1266	7.27664	1.04947	19.7093
4.15	5.94842	8.63754	7.90261	7.84714	6.1266	7.29246	1.06347	19.7124
4.16	5.94374	8.65307	7.93566	7.87655	6.11701	7.30521	1.0776	19.71
4.17	5.93905	8.6686	7.95928	7.90963	6.11222	7.31776	1.09003	19.7105
4.18	5.93905	8.68281	7.95928	7.93904	6.10742	7.32552	1.09785	19.7104
4.19	5.93905	8.69361	7.93095	7.96377	6.10742	7.32696	1.10015	19.7124
4.2	5.93905	8.70309	7.89317	7.98851	6.10742	7.32625	1.10141	19.7141
4.21	5.94374	8.71388	7.86484	8.01325	6.10742	7.32862	1.10313	19.7099
4.22	5.94842	8.71862	7.83647	8.03326	6.10742	7.32884	1.10298	19.713
4.23	5.94842	8.72336	7.80813	8.04855	6.10263	7.32622	1.10467	19.7101
4.24	5.94373	8.72336	7.73107	8.06384	6.10263	7.31293	1.10159	19.7145
4.25	5.93436	8.72336	7.62569	8.07913	6.10263	7.29303	1.09886	19.7122
4.26	5.92968	8.72336	7.52979	8.09332	6.10263	7.27576	1.09697	19.7172
4.27	5.92499	8.72336	7.46363	8.1039	6.10742	7.26466	1.09596	19.7179
4.28	5.91893	8.72336	7.40688	8.11447	6.10263	7.25325	1.09826	19.7195
4.29	5.90351	8.72336	7.33451	8.12504	6.10742	7.23877	1.10105	19.7128
4.3	5.88341	8.72336	7.25739	8.1345	6.11701	7.22313	1.10461	19.7141
4.31	5.85394	8.72336	7.17078	8.14396	6.12118	7.20264	1.11249	19.7126
4.32	5.81511	8.72336	7.09839	8.14869	6.11995	7.1811	1.12371	19.709
4.33	5.79501	8.72336	7.04966	8.15342	6.1235	7.16899	1.12963	19.7122
4.34	5.79969	8.72336	7.01653	8.15815	6.16526	7.1726	1.12251	19.7062
4.35	5.80906	8.72336	6.98338	8.16287	6.23083	7.1819	1.11059	19.7121
4.36	5.81237	8.72336	6.94547	8.1676	6.2964	7.18904	1.10119	19.7122
4.37	5.81237	8.72336	6.88388	8.17233	6.35244	7.18888	1.09629	19.7078
4.38	5.81237	8.72809	6.82565	8.17233	6.39894	7.18748	1.09426	19.7109
4.39	5.80301	8.72809	6.78639	8.17706	6.43661	7.18623	1.09491	19.7088
4.4	5.80301	8.72336	6.77691	8.17706	6.47425	7.19092	1.08923	19.7133
4.41	5.80769	8.71862	6.77691	8.17706	6.51665	7.19939	1.08123	19.7077
4.42	5.81706	8.71862	6.77691	8.18179	6.56925	7.21273	1.07319	19.7083
4.43	5.82174	8.72335	6.75795	8.18652	6.60882	7.21968	1.07111	19.7058
4.44	5.81238	8.72809	6.739	8.19124	6.6388	7.2219	1.07407	19.7131
4.45	5.77355	8.72809	6.72478	8.19597	6.61623	7.20772	1.08886	19.7061
4.46	5.73003	8.72203	6.72952	8.2007	6.56024	7.1885	1.10533	19.7206
4.47	5.69725	8.70177	6.73901	8.20543	6.51863	7.17242	1.11332	19.713
4.48	5.65841	8.67204	6.7485	8.21016	6.49134	7.15609	1.11895	19.7181
4.49	5.61489	8.62683	6.72003	8.21488	6.46881	7.12909	1.12413	19.7097
4.5	5.5821	8.57217	6.68683	8.21488	6.4551	7.10222	1.12257	19.7182
4.51	5.54931	8.51751	6.67261	8.22434	6.41746	7.07625	1.12462	19.7071
4.52	5.51651	8.44865	6.66919	8.22907	6.36069	7.04482	1.1241	19.7151
4.53	5.4884	8.37504	6.65971	8.22907	6.30391	7.01123	1.12125	19.7053
4.54	5.46028	8.30144	6.62998	8.22907	6.25539	6.97523	1.11923	19.7138
4.55	5.42747	8.2243	6.58129	8.22907	6.21705	6.93583	1.11804	19.7077
4.56	5.40403	8.15664	6.54208	8.22907	6.18828	6.90402	1.11517	19.7152
4.57	5.38528	8.10331	6.50761	8.22907	6.15952	6.87696	1.11431	19.704
4.58	5.36652	8.06417	6.48736	8.22907	6.11637	6.8527	1.11771	19.7076
4.59	5.35245	8.03573	6.4766	8.22907	6.06364	6.8315	1.12308	19.708
4.6	5.34307	8.02277	6.48482	8.22907	6.01034	6.81801	1.12972	19.7051
4.61	5.33369	8.02401	6.48829	8.22907	5.96239	6.80749	1.13921	19.7075
4.62	5.32431	8.02998	6.46804	8.22434	5.92882	6.7951	1.14789	19.7092
4.63	5.31494	8.0549	6.44173	8.22434	5.8947	6.78612	1.1624	19.7076
4.64	5.30556	8.07982	6.42149	8.21961	5.86112	6.77752	1.17549	19.7068
4.65	5.30556	8.10474	6.42623	8.21961	5.83295	6.77782	1.1852	19.7143
4.66	5.30086	8.1332	6.43572	8.21488	5.80417	6.77777	1.19571	19.712
4.67	5.30086	8.15691	6.42623	8.21488	5.77538	6.77486	1.20639	19.7179
4.68	5.31024	8.17237	6.40253	8.21016	5.7514	6.76934	1.21195	19.7123
4.69	5.32431	8.18782	6.36933	8.21016	5.72741	6.76381	1.21833	19.7146
4.7	5.34307	8.20204	6.3314	8.21016	5.70822	6.75898	1.22312	19.7154
4.71	5.35713	8.21626	6.28872	8.21016	5.69439	6.75333	1.22875	19.7102
4.72	5.36781	8.23048	6.24128	8.20543	5.6656	6.74212	1.23733	19.7058
4.73	5.3738	8.24944	6.19385	8.20543	5.6224	6.72898	1.25213	19.7106
4.74	5.38787	8.26366	6.14167	8.20543	5.59415	6.71855	1.26222	19.7031
4.75	5.41131	8.27788	6.09422	8.21016	5.59895	6.7185	1.26559	19.7169
4.76	5.43475	8.28736	6.04676	8.2043	5.62234	6.7191	1.26252	19.7047
4.77	5.45819	8.29683	6.00404	8.19845	5.64036	6.71957	1.26036	19.7148
4.78	5.46757	8.30631	5.96131	8.16425	5.6584	6.71157	1.25484	19.7001
4.79	5.45819	8.31579	5.92332	8.12427	5.66689	6.69769	1.25315	19.7093
4.8	5.44412	8.33	5.89007	8.07484	5.68015	6.68384	1.25053	19.7076
4.81	5.43475	8.34422	5.85682	8.01597	5.70297	6.67095	1.24394	19.7105
4.82	5.43006	8.35369	5.82832	7.94765	5.72998	6.65794	1.23256	19.7106
4.83	5.42876	8.36445	5.79981	7.88406	5.772	6.64982	1.22044	19.7099
4.84	5.43216	8.37521	5.7713	7.81574	5.81887	6.64266	1.20674	19.7129
4.85	5.42278	8.39072	5.74753	7.74743	5.85135	6.63196	1.19927	19.7114
4.86	5.39934	8.40623	5.72852	7.68383	5.83589	6.61076	1.20179	19.7138
4.87	5.37121	8.42043	5.70951	7.62712	5.83111	6.59188	1.20522	19.7086
4.88	5.34776	8.43594	5.69049	7.57986	5.86519	6.58385	1.20538	19.7122
4.89	5.33369	8.45145	5.67623	7.56568	5.89926	6.58526	1.2089	19.712
4.9	5.32431	8.4717	5.65721	7.56201	5.92793	6.58863	1.21622	19.7109
4.91	5.31492	8.48721	5.63819	7.56306	5.94705	6.59008	1.22404	19.7107
4.92	5.29146	8.50746	5.62392	7.57828	5.94763	6.58975	1.2398	19.7084
4.93	5.26801	8.52771	5.60966	7.60295	5.93923	6.58951	1.25802	19.708
4.94	5.24455	8.55142	5.60014	7.62868	5.9404	6.59304	1.27578	19.7036
4.95	5.2164	8.57513	5.59063	7.65441	5.95054	6.59742	1.29367	19.7036
4.96	5.19293	8.59409	5.58112	7.68014	5.96067	6.60179	1.30918	19.7105
4.97	5.17416	8.61778	5.57161	7.71061	5.98036	6.6109	1.32506	19.7063
4.98	5.16477	8.64278	5.5621	7.74007	5.97078	6.6161	1.34197	19.7031
4.99	5.14476	8.66648	5.55734	7.76479	5.91813	6.6103	1.36355	19.7067
5	5.12128	8.69018	5.54782	7.78005	5.86547	6.60096	1.38525	19.7046
5.01	5.1025	8.7186	5.54307	7.79531	5.82299	6.59649	1.40574	19.71
5.02	5.09781	8.74703	5.53355	7.81057	5.7757	6.59293	1.42466	19.7131
5.03	5.11657	8.76598	5.52403	7.82111	5.73738	6.59302	1.4342	19.7055
5.04	5.14472	8.78966	5.51452	7.83164	5.70386	6.59688	1.44296	19.7142
5.05	5.16349	8.80861	5.505	7.84111	5.66496	6.59663	1.45294	19.7134
5.06	5.18226	8.82282	5.49549	7.85058	5.62664	6.59556	1.46165	19.7101
5.07	5.19634	8.83702	5.48597	7.86005	5.58403	6.59268	1.47209	19.7105
5.08	5.21042	8.84649	5.47645	7.86005	5.5462	6.58792	1.47902	19.7082
5.09	5.22919	8.85596	5.46694	7.86005	5.49829	6.58209	1.48676	19.7073
5.1	5.25859	8.86543	5.45742	7.86005	5.45996	6.58029	1.49148	19.7131
5.11	5.28676	8.8749	5.45266	7.86005	5.42642	6.58016	1.49527	19.7044
5.12	5.31023	8.8749	5.4479	7.86005	5.39288	6.57719	1.49722	19.7122
5.13	5.31493	8.8749	5.4479	7.86005	5.36366	6.57229	1.50109	19.71
5.14	5.29616	8.88437	5.44314	7.86005	5.3349	6.56373	1.5125	19.708
5.15	5.26332	8.88437	5.43838	7.86005	5.30615	6.55045	1.52341	19.7066
5.16	5.24455	8.88437	5.43363	7.85532	5.27739	6.53905	1.53118	19.7079
5.17	5.23516	8.88437	5.42887	7.85532	5.24863	6.53047	1.53822	19.7094
5.18	5.22578	8.88911	5.42411	7.85532	5.22897	6.52465	1.54521	19.7072
5.19	5.2117	8.89384	5.41935	7.85058	5.20976	6.51704	1.55212	19.7024
5.2	5.18823	8.89857	5.41459	7.84585	5.19583	6.50861	1.55973	19.7085
5.21	5.15883	8.8891	5.40983	7.84111	5.18624	6.49702	1.5633	19.7068
5.22	5.13537	8.87489	5.40507	7.83638	5.17231	6.4848	1.56517	19.7074
5.23	5.11659	8.85462	5.40031	7.82691	5.15837	6.47136	1.56358	19.6956
5.24	5.1025	8.82489	5.39555	7.82217	5.15883	6.46079	1.55673	19.7115
5.25	5.09311	8.78095	5.39079	7.8127	5.15449	6.44641	1.54478	19.7055
5.26	5.08372	8.73228	5.39079	7.80323	5.14534	6.43107	1.5316	19.7033
5.27	5.06963	8.6836	5.39079	7.79849	5.1362	6.41574	1.5202	19.7084
5.28	5.05085	8.63019	5.39079	7.78902	5.12661	6.39749	1.50754	19.7105
5.29	5.03676	8.57678	5.39079	7.77955	5.11746	6.38027	1.49408	19.7088
5.3	5.02145	8.52338	5.39079	7.77482	5.10786	6.36366	1.48194	19.7085
5.31	5.01205	8.46523	5.38603	7.77008	5.10305	6.34729	1.46731	19.7157
5.32	5.00859	8.42603	5.38603	7.76534	5.09391	6.33598	1.45729	19.7097
5.33	5.0039	8.39156	5.39079	7.76061	5.0891	6.32719	1.44756	19.7106
5.34	4.9992	8.36316	5.38603	7.76061	5.0843	6.31866	1.44178	19.7066
5.35	4.9945	8.34421	5.38603	7.75587	5.07515	6.31115	1.43789	19.7063
5.36	4.98388	8.33948	5.38603	7.75587	5.07035	6.30712	1.43933	19.7057
5.37	4.98388	8.34422	5.38603	7.75587	5.06555	6.30711	1.44149	19.709
5.38	4.98388	8.34895	5.38603	7.75587	5.06555	6.30806	1.44283	19.7091
5.39	4.98388	8.35971	5.38127	7.75587	5.06119	6.30838	1.44724	19.7107
5.4	4.98388	8.36573	5.3765	7.75587	5.06119	6.30864	1.44956	19.7064
5.41	4.98981	8.37175	5.37174	7.75114	5.06119	6.30912	1.44986	19.7089
5.42	4.98981	8.38251	5.37174	7.75114	5.05638	6.31031	1.45375	19.7024
5.43	4.98981	8.39327	5.36698	7.7464	5.05158	6.30961	1.45733	19.7076
5.44	4.98981	8.40404	5.35746	7.74166	5.04197	6.30699	1.46238	19.7068
5.45	4.98981	8.41954	5.35746	7.73692	5.04197	6.30914	1.46591	19.7085
5.46	4.98981	8.43505	5.3527	7.73219	5.03236	6.30842	1.47174	19.7073
5.47	4.99573	8.44582	5.3527	7.72745	5.02275	6.30889	1.47456	19.7065
5.48	4.99573	8.45659	5.34794	7.72271	5.01795	6.30818	1.47823	19.7063
5.49	4.99573	8.46736	5.34318	7.71798	5.00354	6.30556	1.4836	19.7079
5.5	4.99573	8.47685	5.34318	7.71324	5.00354	6.30651	1.48547	19.7098
5.51	4.99573	8.48633	5.34318	7.7085	5.00834	6.30842	1.48651	19.7076
5.52	4.99573	8.49582	5.34318	7.7085	5.01314	6.31127	1.48846	19.7037
5.53	4.99573	8.50531	5.34318	7.70377	5.02275	6.31415	1.48869	19.7104
5.54	4.99573	8.51479	5.34318	7.69903	5.02275	6.3151	1.4906	19.7075
5.55	4.99573	8.51954	5.34318	7.69903	5.01795	6.31508	1.49284	19.7046
5.56	4.99573	8.52428	5.33842	7.69903	5.01272	6.31403	1.49577	19.6986
5.57	4.99573	8.52428	5.3289	7.69429	5.03101	6.31484	1.49297	19.7071
5.58	4.99573	8.52428	5.31937	7.68955	5.05409	6.3166	1.48943	19.7074
5.59	4.99573	8.52902	5.30985	7.68955	5.07717	6.32026	1.48823	19.7109
5.6	4.99573	8.53376	5.30509	7.69429	5.10505	6.32678	1.48654	19.707
5.61	4.99573	8.5385	5.29556	7.70376	5.12333	6.33138	1.48803	19.7063
5.62	4.99573	8.54325	5.28604	7.7085	5.15592	6.33788	1.48641	19.7091
5.63	4.99573	8.54799	5.27651	7.7085	5.20763	6.34727	1.48109	19.7109
5.64	5.00042	8.55273	5.26699	7.69799	5.2689	6.35741	1.47186	19.7096
5.65	5.00512	8.54799	5.25746	7.69221	5.33501	6.36756	1.46039	19.707
5.66	5.00982	8.55273	5.24794	7.67594	5.39637	6.37656	1.45097	19.708
5.67	5.00982	8.55273	5.24318	7.6455	5.4438	6.379	1.44003	19.7096
5.68	5.01451	8.55747	5.24318	7.59142	5.4778	6.37688	1.42687	19.7132
5.69	5.01451	8.56695	5.24318	7.52223	5.53041	6.37546	1.41181	19.7086
5.7	5.01451	8.56695	5.24318	7.42939	5.59257	6.36932	1.38999	19.707
5.71	5.01921	8.56221	5.23841	7.34126	5.64518	6.36126	1.36962	19.71
5.72	5.02391	8.55747	5.23841	7.25404	5.68877	6.35252	1.35067	19.7088
5.73	5.02391	8.55273	5.23841	7.18103	5.69407	6.33803	1.33913	19.7066
5.74	5.02391	8.54669	5.23841	7.10328	5.67546	6.31755	1.32942	19.7092
5.75	5.01921	8.53591	5.23841	7.02184	5.65207	6.29349	1.31965	19.7027
5.76	5.01451	8.5204	5.23841	6.94513	5.63826	6.27135	1.3084	19.7089
5.77	5.00982	8.49542	5.23841	6.88365	5.62921	6.2513	1.29539	19.7124
5.78	5.01921	8.46095	5.23841	6.85528	5.62493	6.23976	1.2793	19.7067
5.79	5.02391	8.43122	5.23841	6.86947	5.60097	6.2328	1.27184	19.7024
5.8	5.0333	8.39676	5.23841	6.89878	5.54358	6.22217	1.26715	19.7034
5.81	5.04269	8.36703	5.23841	6.9328	5.48188	6.21257	1.26585	19.7044
5.82	5.04739	8.35152	5.23841	6.95737	5.42495	6.20393	1.26937	19.7065
5.83	5.04739	8.33602	5.23841	6.98577	5.37703	6.19692	1.27361	19.7095
5.84	5.06617	8.32525	5.23841	7.01513	5.34349	6.19769	1.27475	19.713
5.85	5.08965	8.31706	5.23841	7.06343	5.31473	6.20466	1.27817	19.7085
5.86	5.10843	8.32309	5.23841	7.13068	5.27204	6.21453	1.29228	19.7139
5.87	5.11782	8.34334	5.23841	7.17898	5.22455	6.22062	1.31129	19.7048
5.88	5.11782	8.36833	5.23841	7.21781	5.18185	6.22485	1.33168	19.7097
5.89	5.10843	8.41228	5.23841	7.23298	5.1387	6.22616	1.35649	19.706
5.9	5.10843	8.45148	5.23841	7.23869	5.11036	6.22948	1.37457	19.7098
5.91	5.11312	8.49543	5.23841	7.24913	5.09164	6.23755	1.39263	19.7085
5.92	5.10719	8.54411	5.23841	7.27377	5.04848	6.24239	1.42012	19.7096
5.93	5.10249	8.58331	5.23841	7.2842	4.99609	6.2409	1.44401	19.7065
5.94	5.0978	8.62252	5.23841	7.27568	4.9533	6.23754	1.46372	19.7072
5.95	5.07309	8.65698	5.23841	7.27095	4.95857	6.2396	1.47727	19.708
5.96	5.04492	8.69017	5.23841	7.26721	4.99264	6.24667	1.48631	19.7066
5.97	5.02022	8.7186	5.23841	7.2777	5.03585	6.25816	1.49396	19.708
5.98	5.0049	8.74229	5.23841	7.29766	5.03105	6.26286	1.50783	19.7024
5.99	4.99898	8.76598	5.23841	7.29864	4.99261	6.25893	1.52308	19.7075
6	4.98959	8.7802	5.23841	7.29864	4.98342	6.25805	1.53084	19.7077
6.01	4.96609	8.79441	5.23841	7.29391	5.03624	6.26581	1.53019	19.7094
6.02	4.93791	8.80388	5.23841	7.28917	5.1225	6.27837	1.52409	19.7072
6.03	4.91565	8.80862	5.23841	7.28818	5.22315	6.2948	1.51476	19.7062
6.04	4.89565	8.80996	5.23365	7.28722	5.27508	6.30031	1.51223	19.7082
6.05	4.88973	8.8147	5.23365	7.26734	5.28868	6.29882	1.51051	19.7108
6.06	4.88625	8.81943	5.23365	7.21429	5.28342	6.28741	1.50678	19.7058
6.07	4.87685	8.82417	5.22889	7.14131	5.34577	6.2834	1.49406	19.7069
6.08	4.85808	8.82417	5.22412	7.04462	5.49907	6.29001	1.46993	19.7042
6.09	4.83579	8.82417	5.22412	6.95266	5.6717	6.30169	1.44869	19.7086
6.1	4.80763	8.82417	5.21936	6.87968	5.78159	6.30249	1.44022	19.7073
6.11	4.79823	8.82417	5.2146	6.81716	5.80081	6.29099	1.43674	19.7097
6.12	4.79823	8.82417	5.2146	6.75464	5.82	6.28233	1.43111	19.7045
6.13	4.79353	8.82078	5.2146	6.69687	5.86785	6.27872	1.42435	19.7042
6.14	4.78412	8.81265	5.20983	6.64955	5.93482	6.27819	1.41795	19.7053
6.15	4.76181	8.81604	5.20983	6.61643	6.04063	6.28895	1.41787	19.7101
6.16	4.73011	8.8079	5.20507	6.62116	6.14586	6.30202	1.41985	19.7036
6.17	4.70542	8.79977	5.20031	6.64484	6.18419	6.30691	1.42358	19.7074
6.18	4.68191	8.79977	5.20507	6.67892	6.13144	6.29942	1.43094	19.7071
6.19	4.66898	8.79977	5.20507	6.72722	6.00635	6.28148	1.44048	19.7045
6.2	4.65371	8.79977	5.20031	6.78026	5.91475	6.26976	1.4521	19.7076
6.21	4.63961	8.79977	5.20031	6.83331	5.90996	6.27659	1.45937	19.7058
6.22	4.61023	8.79977	5.20031	6.88161	5.96224	6.29083	1.46734	19.7058
6.23	4.58085	8.79977	5.19554	6.93465	5.93773	6.28971	1.48038	19.7064
6.24	4.56557	8.79502	5.18601	6.98672	5.8324	6.27314	1.49405	19.7095
6.25	4.56908	8.80316	5.18125	7.02555	5.71752	6.25931	1.50804	19.7097
6.26	4.57849	8.79502	5.17649	7.06912	5.63134	6.25009	1.51507	19.7072
6.27	4.5832	8.79502	5.17172	7.10322	5.56488	6.24361	1.52415	19.7039
6.28	4.58437	8.79502	5.17172	7.13731	5.53134	6.24395	1.53087	19.7065
6.29	4.5879	8.78555	5.17172	7.17523	5.48767	6.24161	1.53565	19.7065
6.3	4.5879	8.77608	5.17648	7.20365	5.41624	6.23207	1.54266	19.7021
6.31	4.5926	8.7666	5.17172	7.22834	5.32999	6.21785	1.55186	19.7024
6.32	4.6067	8.76187	5.16696	7.25203	5.2581	6.20913	1.55965	19.7024
6.33	4.62079	8.75239	5.15743	7.27671	5.18661	6.19879	1.56728	19.7078
6.34	4.62549	8.74292	5.15637	7.29665	5.12949	6.19018	1.57371	19.7015
6.35	4.6161	8.74158	5.18018	7.30809	5.08193	6.18558	1.58021	19.7029
6.36	4.59731	8.73345	5.2113	7.32804	5.02957	6.17993	1.58776	19.7046
6.37	4.58204	8.73345	5.22927	7.34326	4.96724	6.17105	1.60007	19.7046
6.38	4.56677	8.73345	5.24724	7.35746	4.90969	6.16292	1.61191	19.7073
6.39	4.5468	8.73345	5.25569	7.37268	4.85693	6.15311	1.62549	19.7105
6.4	4.5374	8.73479	5.30327	7.3879	4.80897	6.15447	1.63274	19.7046
6.41	4.52684	8.73613	5.38884	7.39838	4.76573	6.16318	1.63559	19.7048
6.42	4.51388	8.73746	5.49343	7.41261	4.72735	6.17695	1.63814	19.7039
6.43	4.49508	8.73273	5.57904	7.42783	4.68897	6.18473	1.64296	19.7115
6.44	4.47159	8.73273	5.65041	7.44206	4.66013	6.19138	1.65031	19.7066
6.45	4.45749	8.73406	5.69431	7.45629	4.63129	6.19469	1.65846	19.7056
6.46	4.44809	8.7354	5.72285	7.47526	4.60726	6.19777	1.66663	19.7088
6.47	4.43983	8.73406	5.74409	7.48474	4.58323	6.19719	1.67284	19.7014
6.48	4.42572	8.73406	5.77372	7.49422	4.56919	6.19938	1.67844	19.7042
6.49	4.41632	8.73406	5.78432	7.50472	4.56475	6.20083	1.68239	19.7008
6.5	4.41162	8.73406	5.77481	7.5142	4.56475	6.19989	1.68533	19.7082
6.51	4.39752	8.73406	5.70238	7.51894	4.54556	6.17969	1.69663	19.6961
6.52	4.39282	8.73273	5.60728	7.52842	4.52152	6.15655	1.70906	19.7066
6.53	4.38698	8.73273	5.54554	7.53316	4.49721	6.13912	1.71979	19.7015
6.54	4.37757	8.73406	5.5218	7.5379	4.47291	6.12885	1.72917	19.7043
6.55	4.37757	8.7354	5.49803	7.54264	4.46741	6.12421	1.7331	19.7043
6.56	4.37287	8.7354	5.45996	7.54738	4.47149	6.11742	1.73686	19.7036
6.57	4.36817	8.7354	5.38376	7.55212	4.48996	6.10588	1.74117	19.7064
6.58	4.35763	8.73674	5.3028	7.55212	4.50842	6.09154	1.7473	19.7034
6.59	4.35763	8.73674	5.25043	7.55686	4.52687	6.08571	1.74964	19.7038
6.6	4.35763	8.73674	5.22186	7.5616	4.5453	6.08463	1.74995	19.7056
6.61	4.35763	8.7354	5.19909	7.56634	4.55451	6.08259	1.751	19.7023
6.62	4.36233	8.7354	5.17626	7.56634	4.58291	6.08465	1.7475	19.7125
6.63	4.35763	8.73674	5.1133	7.56634	4.6158	6.07796	1.75	19.7038
6.64	4.36347	8.73674	5.01798	7.57108	4.65412	6.06868	1.75434	19.7039
6.65	4.36817	8.73674	4.93705	7.57108	4.68765	6.06014	1.75812	19.7056
6.66	4.37287	8.73674	4.88944	7.57582	4.70202	6.05538	1.762	19.7024
6.67	4.37757	8.73674	4.86085	7.58056	4.70202	6.05155	1.76575	19.7064
6.68	4.37757	8.73674	4.84653	7.58056	4.68765	6.04581	1.76988	19.6995
6.69	4.38227	8.73674	4.81789	7.5853	4.6637	6.03718	1.77742	19.7044
6.7	4.38227	8.73674	4.76541	7.5853	4.63497	6.02094	1.78915	19.6953
6.71	4.38812	8.73674	4.72726	7.5853	4.60178	6.00784	1.79865	19.7004
6.72	4.38812	8.73808	4.71772	7.5853	4.56346	5.99854	1.80645	19.6972
6.73	4.38925	8.73808	4.7215	7.59004	4.52514	5.9928	1.81269	19.7076
6.74	4.39038	8.73808	4.74057	7.59478	4.49161	5.99109	1.81616	19.6957
6.75	4.38925	8.73333	4.74915	7.59478	4.45808	5.98492	1.81934	19.7036
6.76	4.39509	8.73333	4.72909	7.59952	4.42934	5.97727	1.82674	19.7053
6.77	4.40564	8.73333	4.68899	7.59952	4.39612	5.96472	1.83611	19.7039
6.78	4.4162	8.74147	4.6632	7.59952	4.36769	5.95761	1.84527	19.707
6.79	4.4303	8.74487	4.65649	7.59952	4.34405	5.95504	1.84899	19.7089
6.8	4.4397	8.72457	4.66887	7.59952	4.32518	5.95157	1.8429	19.706
6.81	4.44554	8.68876	4.6765	7.59952	4.30152	5.94237	1.83435	19.7024
6.82	4.44554	8.63874	4.66028	7.60426	4.27752	5.92527	1.82684	19.7002
6.83	4.45609	8.58397	4.63451	7.609	4.25864	5.90844	1.81683	19.6993
6.84	4.4608	8.52921	4.61069	7.61848	4.23975	5.89179	1.80862	19.7049
6.85	4.46437	8.46496	4.59069	7.62321	4.22087	5.87282	1.79664	19.6958
6.86	4.46551	8.39122	4.57069	7.62795	4.20199	5.85147	1.7826	19.7003
6.87	4.45967	8.30323	4.53641	7.63743	4.1831	5.82397	1.76901	19.6976
6.88	4.44441	8.21524	4.504	7.64691	4.1687	5.79585	1.75629	19.7059
6.89	4.42916	8.12387	4.47159	7.65165	4.1543	5.76611	1.74215	19.7034
6.9	4.41975	8.04198	4.42964	7.65638	4.1399	5.73753	1.73159	19.7058
6.91	4.41505	7.98854	4.38769	7.66112	4.1303	5.71654	1.72738	19.7074
6.92	4.41392	7.94586	4.34484	7.6706	4.1255	5.70014	1.72607	19.6988
6.93	4.40808	7.91739	4.30286	7.68008	4.11617	5.68491	1.73009	19.7042
6.94	4.39753	7.89842	4.26088	7.69062	4.11617	5.67272	1.73597	19.7052
6.95	4.37757	7.88418	4.22271	7.69167	4.11165	5.65756	1.74255	19.7028
6.96	4.36817	7.88418	4.18461	7.69167	4.11165	5.64806	1.75026	19.7019
6.97	4.36233	7.90317	4.13697	7.68694	4.11165	5.64021	1.76291	19.706
6.98	4.36703	7.93164	4.09886	7.68694	4.10204	5.6373	1.77778	19.7036
6.99	4.36703	7.96012	4.0646	7.69641	4.09244	5.63612	1.79494	19.7033
7	4.37173	7.99459	4.03118	7.71535	4.08284	5.63914	1.81509	19.7067
7.01	4.36703	8.0243	4.00169	7.70958	4.07831	5.63618	1.82819	19.7025
7.02	4.36233	8.04927	3.97698	7.67915	4.06898	5.62734	1.83456	19.7072
7.03	4.34822	8.08373	3.94837	7.63925	4.06445	5.6168	1.84276	19.7073
7.04	4.33881	8.12294	3.92367	7.58516	4.05964	5.60604	1.84821	19.7027
7.05	4.33881	8.15741	3.89896	7.53	4.0503	5.5951	1.85207	19.7094
7.06	4.34822	8.18713	3.87425	7.47959	4.04523	5.58688	1.85406	19.6992
7.07	4.34351	8.21685	3.85518	7.43024	4.0407	5.5773	1.8574	19.7095
7.08	4.33411	8.24182	3.84564	7.37617	4.03137	5.56582	1.85844	19.7036
7.09	4.32	8.2668	3.8361	7.30789	4.03137	5.55243	1.85622	19.7031
7.1	4.30118	8.29177	3.82262	7.24433	4.03163	5.53831	1.85668	19.7062
7.11	4.29178	8.30602	3.80829	7.1855	4.0319	5.5247	1.85411	19.7055
7.12	4.31174	8.32026	3.79398	7.1571	4.02709	5.52203	1.85415	19.705
7.13	4.33641	8.33925	3.7749	7.15335	4.02682	5.52615	1.85966	19.6943
7.14	4.35992	8.34874	3.76536	7.15434	4.02175	5.53002	1.86235	19.7071
7.15	4.38343	8.33925	3.75582	7.16478	4.02175	5.533	1.86019	19.7055
7.16	4.38927	8.325	3.74628	7.17521	4.02148	5.53145	1.85889	19.7031
7.17	4.39397	8.32025	3.73674	7.18565	4.02175	5.53167	1.86053	19.7031
7.18	4.40338	8.32025	3.72323	7.20655	4.01694	5.53407	1.86651	19.7036
7.19	4.41278	8.32974	3.70415	7.23592	4.01694	5.53991	1.87721	19.7004
7.2	4.41749	8.32499	3.68507	7.27102	4.01694	5.5431	1.88537	19.7061
7.21	4.42219	8.30476	3.67551	7.3014	4.01694	5.54416	1.88637	19.7085
7.22	4.39866	8.27504	3.66037	7.32233	4.01694	5.53467	1.88745	19.7005
7.23	4.34576	8.23108	3.65083	7.33754	4.01694	5.51643	1.88601	19.7089
7.24	4.30227	8.18238	3.64129	7.35276	4.0172	5.49918	1.88234	19.7061
7.25	4.27406	8.12893	3.63175	7.36798	4.01266	5.48307	1.87641	19.6995
7.26	4.24585	8.08971	3.6222	7.38319	4.01239	5.47067	1.87407	19.6982
7.27	4.22119	8.0505	3.61266	7.41263	4.01239	5.46187	1.87437	19.7021
7.28	4.19767	8.00179	3.60312	7.42785	4.01239	5.44856	1.8692	19.7009
7.29	4.17885	7.94833	3.59754	7.38987	4.01213	5.42534	1.85022	19.7071
7.3	4.16474	7.89014	3.59754	7.32436	4.01213	5.39778	1.82235	19.7042
7.31	4.15063	7.85093	3.59754	7.27597	4.01239	5.37749	1.80328	19.7052
7.32	4.14592	7.8272	3.59197	7.25699	4.01239	5.3669	1.79451	19.7068
7.33	4.15534	7.81297	3.59276	7.25801	4.01239	5.36629	1.78939	19.7077
7.34	4.16946	7.8272	3.59356	7.20671	4.01239	5.36186	1.78052	19.7006
7.35	4.16946	7.84144	3.59435	7.0116	4.01239	5.32585	1.7453	19.7043
7.36	4.17417	7.86992	3.59435	6.76507	4.0172	5.28414	1.70716	19.7043
7.37	4.17417	7.8984	3.59435	6.82608	4.01747	5.30209	1.7264	19.7021
7.38	4.18358	7.93163	3.59514	7.14193	4.01773	5.374	1.79376	19.7001
7.39	4.19299	7.96609	3.59514	7.05478	4.01773	5.36535	1.78562	19.7063
7.4	4.2024	7.99457	3.59514	6.67718	4.018	5.29746	1.72697	19.7049
7.41	4.2071	8.02428	3.59514	6.58806	4.018	5.28652	1.72188	19.7019
7.42	4.21651	8.04925	3.59514	6.94344	4.02281	5.36543	1.78603	19.706
7.43	4.22592	8.07896	3.59514	7.17539	4.02281	5.41965	1.83627	19.7036
7.44	4.24474	8.10868	3.60389	6.8068	4.02762	5.35835	1.7749	19.7033
7.45	4.2694	8.1289	3.61345	6.32952	4.03243	5.27474	1.7072	19.7067
7.46	4.28821	8.15387	3.61823	6.66495	4.03724	5.3525	1.7573	19.7025
7.47	4.29762	8.1741	3.62381	7.42126	4.04205	5.51177	1.89382	19.7072
7.48	4.31173	8.19433	3.63416	7.03476	4.05167	5.44533	1.82159	19.7073
7.49	4.32584	8.21931	3.64372	6.01122	4.05648	5.25131	1.68849	19.7027
7.5	4.33995	8.24305	3.65408	6.02363	4.0661	5.26536	1.69307	19.7094
7.51	4.3599	8.26803	3.66921	6.7681	4.08053	5.42916	1.7839	19.6992
7.52	4.38457	8.29177	3.67956	6.80408	4.09496	5.45099	1.78969	19.7095
7.53	4.40452	8.30602	3.68992	5.83888	4.09496	5.26686	1.68329	19.7036
7.54	4.42803	8.31551	3.69946	5.40148	4.1043	5.18976	1.661	19.7031
7.55	4.44213	8.3345	3.71066	6.10625	4.11392	5.34149	1.70402	19.7062
7.56	4.45039	8.34399	3.71066	6.51909	4.12354	5.42953	1.74929	19.7055
7.57	4.47507	8.35349	3.725	5.68774	4.13796	5.27585	1.67228	19.705
7.58	4.49974	8.36772	3.73934	4.87678	4.15239	5.12719	1.66336	19.6943
7.59	4.52911	8.38196	3.74889	5.40425	4.16201	5.24524	1.6607	19.7071
7.6	4.55378	8.40093	3.76323	6.53227	4.17644	5.48533	1.74031	19.7055
7.61	4.57846	8.41991	3.77278	6.06348	4.19087	5.4051	1.69379	19.7031
7.62	4.59728	8.44362	3.77756	5.00955	4.19087	5.20378	1.67106	19.7031
7.63	4.6114	8.46259	3.78712	5.19754	4.18606	5.24894	1.67352	19.7036
7.64	4.63493	8.49579	3.79668	6.30485	4.19059	5.48457	1.73122	19.7004
7.65	4.65372	8.53507	3.80705	6.3041	4.19509	5.49901	1.7403	19.7061
7.66	4.6784	8.56486	3.81099	5.42778	4.1993	5.33627	1.70201	19.7085
7.67	4.70778	8.58514	3.8301	4.92847	4.20321	5.25094	1.7107	19.7005
7.68	4.72659	8.58989	3.83966	5.19066	4.19752	5.30886	1.70363	19.7089
7.69	4.7454	8.59594	3.83966	5.15807	4.18734	5.30528	1.70654	19.7061
7.7	4.75951	8.61964	3.84444	4.67397	4.20557	5.22062	1.73142	19.6995
7.71	4.77832	8.64469	3.84921	3.96681	4.27159	5.10213	1.80017	19.7019
7.72	4.79713	8.67785	3.85877	4.23297	4.35192	5.18373	1.77255	19.706
7.73	4.81594	8.68258	3.86832	4.68964	4.44186	5.29967	1.72249	19.7036
7.74	4.83475	8.6576	3.87788	4.35342	4.53229	5.25118	1.73123	19.7033
7.75	4.84885	8.62787	3.88743	3.65496	4.60385	5.12459	1.80613	19.7067
7.76	4.87354	8.5968	3.9074	3.6123	4.69963	5.13793	1.79262	19.7025
7.77	4.88295	8.56573	3.9226	3.90208	4.81452	5.21758	1.72581	19.7072
7.78	4.89704	8.53943	3.94169	4.27313	4.93982	5.31822	1.65432	19.7073
7.79	4.91114	8.50374	3.95125	4.47223	5.03109	5.37389	1.61025	19.7027
7.8	4.93463	8.44899	3.99035	4.58102	5.10336	5.41167	1.56576	19.7094
7.81	4.94873	8.37184	4.01511	4.65245	5.12322	5.42227	1.52226	19.6992
7.82	4.96283	8.2981	4.03987	4.72861	5.13845	5.43357	1.48011	19.7095
7.83	4.98162	8.22573	4.06941	4.80955	5.16333	5.44993	1.43683	19.7036
7.84	4.99102	8.17704	4.0894	4.90525	5.17384	5.46731	1.405	19.7031
7.85	5.00511	8.1486	4.12372	5.00521	5.17429	5.49138	1.37874	19.7062
7.86	5.0286	8.11541	4.15805	5.0914	5.16511	5.51171	1.35217	19.7055
7.87	5.03329	8.07748	4.17239	5.19133	5.10323	5.51554	1.33231	19.705
7.88	5.04739	8.05378	4.19152	5.28227	5.04621	5.52423	1.31827	19.6943
7.89	5.05209	8.04904	4.20675	5.36861	5.00787	5.53687	1.31327	19.7071
7.9	5.06148	8.06923	4.23152	5.45019	5.00833	5.56415	1.31346	19.7055
7.91	5.06148	8.09895	4.2363	5.53102	4.99874	5.5853	1.3236	19.7031
7.92	5.06618	8.1369	4.24586	5.59356	4.97954	5.60441	1.33712	19.7031
7.93	5.06618	8.1606	4.25542	5.64659	4.9031	5.60638	1.35183	19.7036
7.94	5.06148	8.17609	4.25452	5.70438	4.82193	5.60368	1.36768	19.7004
7.95	5.06618	8.19158	4.26409	5.75266	4.79316	5.61353	1.37545	19.7061
7.96	5.06148	8.21655	4.25931	5.80094	4.78881	5.62542	1.38773	19.7085
7.97	5.05209	8.24627	4.25931	5.83971	4.77479	5.63443	1.40235	19.7005
7.98	5.05209	8.27599	4.26887	5.87848	4.73668	5.64242	1.41753	19.7089
7.99	5.05209	8.29147	4.27365	5.91251	4.64092	5.63413	1.43632	19.7061
8	5.05209	8.29748	4.27365	5.94581	4.60855	5.63551	1.44444	19.6995

## Sheet: Fig.2c,d
Time	Head_roll_angle							Time	Body_bend_angle							Time	Tilt_angle
	Trial1	Trial2	Trial3	Trial4	Trial5	Trial6 (d)			Trial1	Trial2	Trial3	Trial4	Trial5	Trial6 (d)
-2	8.41212	6.84649	-6.6356	6.67216	-4.16547	2.85523		-2	2.50837	-0.673013	-1.39562	0.600835	-3.40015	0.52875		-2	-0.0005133
-1.99	8.31912	6.84772	-6.59395	6.64371	-4.15775	2.93631		-1.99	2.51305	-0.711199	-1.37741	0.587252	-3.39593	0.508164		-1.99	0.002733
-1.98	8.25928	6.79389	-6.64838	6.55247	-4.15201	3.01866		-1.98	2.49845	-0.744106	-1.34787	0.584714	-3.38428	0.472094		-1.98	0.005898
-1.97	8.26423	6.79609	-6.64867	6.4648	-4.15643	3.09474		-1.97	2.5404	-0.724116	-1.39356	0.568217	-3.39765	0.460272		-1.97	0.003656
-1.96	8.21121	6.79691	-6.63895	6.42901	-4.16247	3.20943		-1.96	2.47372	-0.70017	-1.40607	0.575488	-3.39695	0.441657		-1.96	0.002517
-1.95	8.11083	6.79964	-6.64033	6.36353	-4.22669	3.28789		-1.95	2.42527	-0.735578	-1.40712	0.549954	-3.40388	0.41862		-1.95	0.002013
-1.94	8.06563	6.79605	-6.68165	6.35037	-4.29395	3.30076		-1.94	2.44037	-0.766805	-1.39232	0.560665	-3.40289	0.426164		-1.94	0.003383
-1.93	8.06693	6.78972	-6.63119	6.34834	-4.35161	3.31621		-1.93	2.42448	-0.817245	-1.39358	0.573883	-3.40413	0.431348		-1.93	0.001121
-1.92	8.05302	6.8374	-6.6228	6.3828	-4.41154	3.38342		-1.92	2.41273	-0.852478	-1.39257	0.590339	-3.40185	0.446843		-1.92	0.0007358
-1.91	8.04156	6.84224	-6.65265	6.37672	-4.47387	3.39001		-1.91	2.42092	-0.856857	-1.38151	0.580616	-3.42378	0.453417		-1.91	0.003849
-1.9	8.08581	6.84538	-6.68919	6.38833	-4.5389	3.35299		-1.9	2.42425	-0.809067	-1.3803	0.604239	-3.42865	0.470556		-1.9	-0.0009821
-1.89	8.08945	6.90033	-6.67637	6.46142	-4.59155	3.35789		-1.89	2.40603	-0.774962	-1.3996	0.616087	-3.44629	0.481457		-1.89	0.005895
-1.88	8.03792	6.85588	-6.7127	6.53212	-4.64272	3.36659		-1.88	2.36178	-0.782985	-1.38822	0.596412	-3.39642	0.485615		-1.88	-0.001757
-1.87	8.0394	6.81326	-6.70823	6.62375	-4.64527	3.37777		-1.87	2.39043	-0.813873	-1.36632	0.584821	-3.41061	0.473792		-1.87	0.003408
-1.86	8.03209	6.77396	-6.75378	6.77088	-4.6463	3.38522		-1.86	2.39531	-0.820957	-1.3719	0.542798	-3.41561	0.495587		-1.86	0.003561
-1.85	8.02249	6.78491	-6.69748	6.8655	-4.58998	3.38325		-1.85	2.38626	-0.872723	-1.39558	0.507003	-3.41885	0.48333		-1.85	0.0006039
-1.84	7.96178	6.74026	-6.69981	6.94084	-4.53951	3.38643		-1.84	2.38214	-0.864036	-1.3675	0.491839	-3.39745	0.470681		-1.84	0.003449
-1.83	7.95583	6.74306	-6.74636	6.96083	-4.48443	3.37459		-1.83	2.38147	-0.8607	-1.40351	0.51653	-3.40216	0.465851		-1.83	0.004789
-1.82	8.01128	6.74613	-6.70307	7.03257	-4.42824	3.36118		-1.82	2.37646	-0.829899	-1.42487	0.484103	-3.40425	0.488927		-1.82	0.003223
-1.81	8.00313	6.73089	-6.65265	7.04488	-4.3729	3.39727		-1.81	2.3714	-0.849061	-1.44055	0.513431	-3.3838	0.519699		-1.81	-0.0006456
-1.8	8.03606	6.73255	-6.65437	7.05702	-4.32311	3.39079		-1.8	2.41732	-0.887197	-1.45514	0.506899	-3.35133	0.544288		-1.8	0.006025
-1.79	8.08148	6.78301	-6.60752	7.06999	-4.27244	3.38552		-1.79	2.41774	-0.886394	-1.49134	0.552431	-3.38139	0.542027		-1.79	0.004783
-1.78	8.12497	6.82947	-6.6083	7.07021	-4.26998	3.3749		-1.78	2.43554	-0.902463	-1.53781	0.562693	-3.37421	0.563932		-1.78	0.003211
-1.77	8.23372	6.88143	-6.56211	7.06822	-4.21168	3.36505		-1.77	2.44479	-0.891031	-1.54251	0.619038	-3.38961	0.55212		-1.77	0.00284
-1.76	8.361	6.87693	-6.5665	7.06641	-4.20378	3.35615		-1.76	2.4625	-0.855251	-1.5133	0.639769	-3.40589	0.566472		-1.76	0.002291
-1.75	8.50182	6.93905	-6.57355	7.08131	-4.19569	3.34552		-1.75	2.4764	-0.872831	-1.55129	0.642967	-3.42047	0.596467		-1.75	0.005622
-1.74	8.69694	6.94625	-6.53421	7.09033	-4.19288	3.34188		-1.74	2.48414	-0.845084	-1.54079	0.631801	-3.45796	0.611808		-1.74	-0.000229
-1.73	8.86162	6.95017	-6.53969	7.10071	-4.18843	3.3365		-1.73	2.49766	-0.882824	-1.54229	0.585717	-3.46838	0.620744		-1.73	-0.000229
-1.72	9.07963	6.96762	-6.54622	7.10089	-4.18151	3.41237		-1.72	2.47674	-0.898074	-1.53187	0.567291	-3.48452	0.619801		-1.72	-0.001137
-1.71	9.32978	6.96772	-6.50156	7.11468	-4.177	3.49121		-1.71	2.48532	-0.878818	-1.5087	0.576302	-3.50098	0.594098		-1.71	-0.002138
-1.7	9.56602	6.96062	-6.51456	7.11884	-4.17235	3.57641		-1.7	2.5216	-0.899844	-1.49635	0.544563	-3.53261	0.608746		-1.7	5.253e-05
-1.69	9.86155	6.96255	-6.5088	7.13042	-4.09326	3.52436		-1.69	2.56211	-0.872858	-1.5017	0.537746	-3.55421	0.623933		-1.69	0.001262
-1.68	10.1109	6.95397	-6.44496	7.14213	-4.09022	3.46914		-1.68	2.66849	-0.871036	-1.52197	0.513932	-3.55531	0.667514		-1.68	0.00277
-1.67	10.3254	6.96075	-6.3576	7.14121	-4.09004	3.42584		-1.67	2.68573	-0.794895	-1.5724	0.535509	-3.57032	0.690367		-1.67	0.001521
-1.66	10.5381	6.95907	-6.27497	7.13567	-4.09411	3.45092		-1.66	2.75609	-0.767739	-1.5973	0.541595	-3.58804	0.694468		-1.66	0.0004372
-1.65	10.6382	6.96608	-6.20951	7.13327	-4.08859	3.54941		-1.65		-0.751324	-1.61488	0.520294	-3.54758	0.659249		-1.65	0.002911
-1.64	10.7234	6.97078	-6.21798	7.12976	-4.03385	3.57598		-1.64		-0.755711	-1.6075	0.595946	-3.52834	0.653467		-1.64	0.003123
-1.63	10.7501	6.97246	-6.24683	7.1414	-4.02309	3.42763		-1.63	3.0361	-0.787957	-1.61895	0.585047	-3.55672	0.648582		-1.63	0.006411
-1.62	10.7461	6.97338	-6.2536	7.14189	-4.00687	3.13149		-1.62		-0.8034	-1.63498	0.576807	-3.58163	0.66225		-1.62	0.003755
-1.61	10.7409	6.98505	-6.22379	7.144	-3.98443	2.88653		-1.61	3.16256	-0.785104	-1.62627	0.606904	-3.55603	0.634185		-1.61	0.002469
-1.6	10.6237	6.99184	-6.20518	7.13871	-4.04297	2.86956		-1.6	3.22166	-0.779972	-1.6369	0.593695	-3.55242	0.570609		-1.6	0.005937
-1.59	10.5409	6.99635	-6.24277	7.14168	-4.02352	2.93154		-1.59	3.2098	-0.764245	-1.62256	0.590868	-3.5209	0.511718		-1.59	0.002966
-1.58	10.4816	6.99588	-6.30182	7.2122	-3.93847	2.97829		-1.58	3.27252	-0.816496	-1.60653	0.578252	-3.52272	0.450988		-1.58	0.007345
-1.57	10.3959	6.98991	-6.30613	7.27338	-3.91528	2.81917		-1.57	3.29791	-0.783144	-1.58226	0.56261	-3.49154	0.398333		-1.57	0.002133
-1.56	10.3636	6.98336	-6.35084	7.3357	-3.8648	2.58283		-1.56	3.31954	-0.763254	-1.56026	0.545766	-3.49152	0.37446		-1.56	0.004876
-1.55	10.2739	6.98051	-6.33144	7.40644	-3.9117	2.57337		-1.55	3.31076	-0.735537	-1.56889	0.523268	-3.50365	0.347451		-1.55	0.006487
-1.54	10.1957	6.97819	-6.28997	7.46933	-3.91285	2.65547		-1.54	3.33232	-0.71354	-1.59298	0.514402	-3.48006	0.288931		-1.54	0.007606
-1.53	10.122	6.98362	-6.28872	7.51856	-3.93346	2.8817		-1.53	3.35977	-0.670083	-1.58167	0.504237	-3.45705	0.270671		-1.53	0.00461
-1.52	10.0374	6.98657	-6.31252	7.57357	-4.01664	2.96703		-1.52	3.34668	-0.694692	-1.56826	0.452794	-3.45322	0.255823		-1.52	0.001876
-1.51	10.011	6.9832	-6.34271	7.63106	-4.08926	2.89874		-1.51	3.34936	-0.695724	-1.52888	0.479201	-3.43421	0.299506		-1.51	0.003591
-1.5	9.93347	6.98811	-6.37075	7.68358	-4.10936	2.89959		-1.5	3.33777	-0.684093	-1.54504	0.487856	-3.43911	0.315691		-1.5	-0.001116
-1.49	9.84543	6.98956	-6.44834	7.62115	-4.1866	2.90486		-1.49	3.30684	-0.657433	-1.52517	0.478733	-3.43149	0.33177		-1.49	0.002765
-1.48	9.77525	6.99682	-6.56554	7.61936	-4.20261	3.05732		-1.48	3.27645	-0.640253	-1.51549	0.490532	-3.44132	0.333267		-1.48	0.002935
-1.47	9.70773	7.00042	-6.61769	7.61391	-4.25336	3.20778		-1.47	3.24446	-0.694632	-1.51918	0.492149	-3.43066	0.368841		-1.47	0.004042
-1.46	9.69968	6.99971	-6.65823	7.60006	-4.26065	3.06992		-1.46	3.2023	-0.700423	-1.48586	0.517122	-3.42248	0.368292		-1.46	0.004584
-1.45	9.67354	6.99856	-6.69877	7.58831	-4.26773	2.91328		-1.45	3.17766	-0.710497	-1.47063	0.531913	-3.44352	0.371707		-1.45	0.004955
-1.44	9.65615	6.99596	-6.67851	7.58727	-4.2635	2.75798		-1.44	3.13567	-0.696378	-1.48337	0.517869	-3.46338	0.355187		-1.44	0.003856
-1.43	9.60816	6.9942	-6.71061	7.58437	-4.20196	2.69704		-1.43	3.14187	-0.717268	-1.48515	0.533871	-3.49068	0.33025		-1.43	0.005375
-1.42	9.5527	6.99567	-6.75062	7.45486	-4.14258	2.83276		-1.42	3.08783	-0.690229	-1.51033	0.500265	-3.48524	0.293572		-1.42	0.006604
-1.41	9.50789	6.98978	-6.78434	7.25936	-4.1411	2.76636		-1.41	3.0608	-0.750344	-1.46958	0.522454	-3.49869	0.274667		-1.41	0.002891
-1.4	9.4583	6.98761	-6.77455	7.09487	-4.14903	2.62007		-1.4	3.05736	-0.757274	-1.46458	0.528452	-3.46972	0.244517		-1.4	0.001448
-1.39	9.40981	6.98149	-6.75485	6.93435	-4.14865	2.44848		-1.39	3.04099	-0.781026	-1.45159	0.53805	-3.46964	0.245688		-1.39	0.004928
-1.38	9.36614	6.97697	-6.70554	6.78806	-4.14844	2.36138		-1.38	3.01376	-0.754814	-1.43205	0.585996	-3.46422	0.215417		-1.38	0.003493
-1.37	9.30743	6.97999	-6.66125	6.65789	-4.15171	2.42742		-1.37	2.98498	-0.749961	-1.47343	0.595159	-3.45894	0.187868		-1.37	0.003577
-1.36	9.2574	6.98879	-6.61696	6.57604	-4.21325	2.58294		-1.36	2.95816	-0.733943	-1.43718	0.60537	-3.41254	0.169006		-1.36	0.005464
-1.35	9.20709	6.99002	-6.66998	6.43848	-4.21908	2.73397		-1.35	2.9144	-0.769402	-1.42321	0.641797	-3.39156	0.158567		-1.35	0.004284
-1.34	9.18839	6.98379	-6.67022	6.29971	-4.27708	2.87398		-1.34	2.87627	-0.682664	-1.43473	0.644722	-3.33694	0.159723		-1.34	-0.000425
-1.33	9.17315	6.98871	-6.66756	6.28565	-4.34886	2.87081		-1.33	2.84711	-0.715038	-1.42327	0.652581	-3.32757	0.139422		-1.33	0.0006463
-1.32	9.15759	7.00145	-6.66443	6.33462	-4.41213	2.9355		-1.32	2.81426	-0.672862	-1.43684	0.624614	-3.31811	0.111705		-1.32	0.002759
-1.31	9.15163	7.00869	-6.66001	6.4661	-4.47199	3.08096		-1.31	2.76709	-0.694065	-1.43717	0.608709	-3.31594	0.113106		-1.31	0.002651
-1.3	9.14142	7.00906	-6.6671	6.48918	-4.53548	3.29606		-1.3	2.7371	-0.689948	-1.41632	0.592814	-3.31656	0.0903961		-1.3	0.001253
-1.29	9.11979	7.00725	-6.71442	6.5602	-4.6033	3.38011		-1.29	2.7653	-0.643346	-1.43851	0.570289	-3.30942	0.0845289		-1.29	0.001253
-1.28	9.11047	7.00428	-6.76221	6.61343	-4.67507	3.44867		-1.28	2.7713	-0.613756	-1.43718	0.553192	-3.33667	0.0960277		-1.28	0.0002371
-1.27	9.10375	6.9985	-6.81335	6.61726	-4.70312	3.50445		-1.27	2.733	-0.590368	-1.44427	0.501158	-3.35613	0.102546		-1.27	-0.001457
-1.26	9.08626	6.99577	-6.81692	6.69427	-4.79408	3.57261		-1.26	2.78107	-0.575151	-1.46611	0.453011	-3.36436	0.0863347		-1.26	0.00399
-1.25	9.08287	6.99465	-6.81745	6.77104	-4.82965	3.63992		-1.25	2.78185	-0.590936	-1.47456	0.450343	-3.38669	0.0879687		-1.25	-0.0002472
-1.24	9.08256	6.99226	-6.81673	6.85116	-4.84675	3.71505		-1.24	2.82837	-0.55002	-1.47017	0.452242	-3.40291	0.0891905		-1.24	-0.0001031
-1.23	9.02926	6.98821	-6.83251	6.92687	-4.85234	3.72079		-1.23	2.82602	-0.565757	-1.47877	0.488079	-3.44318	0.10191		-1.23	0.001971
-1.22	8.97507	6.9849	-6.83846	6.95211	-4.80841	3.72591		-1.22	2.84283	-0.558663	-1.49383	0.494913	-3.49323	0.110573		-1.22	0.001286
-1.21	8.92131	6.99159	-6.83972	7.01966	-4.83698	3.67986		-1.21	2.83575	-0.563539	-1.53307	0.473871	-3.52181	0.122457		-1.21	0.003458
-1.2	8.87237	6.98729	-6.8407	7.03265	-4.93897	3.68599		-1.2	2.8177	-0.566202	-1.49782	0.461516	-3.53999	0.128742		-1.2	0.003599
-1.19	8.81402	6.99235	-6.85284	7.04651	-4.96674	3.69018		-1.19	2.79264	-0.548925	-1.49871	0.476547	-3.50419	0.128746		-1.19	0.003157
-1.18	8.77444	6.99508	-6.84938	7.06294	-4.96266	3.63822		-1.18	2.83471	-0.49389	-1.48732	0.515623	-3.50925	0.151219		-1.18	0.003609
-1.17	8.76266	6.99248	-6.86159	7.05638	-4.86341	3.57516		-1.17	2.79263	-0.445038	-1.46663	0.531357	-3.54726	0.170471		-1.17	0.002637
-1.16	8.7598	7.00288	-6.86503	7.05617	-4.70086	3.51535		-1.16	2.78493	-0.40274	-1.44883	0.545339	-3.5883	0.187707		-1.16	0.01131
-1.15	8.75796	6.99442	-6.87408	7.05306	-4.67398	3.45848		-1.15	2.76337	-0.383685	-1.41326	0.553502	-3.59026	0.200769		-1.15	0.003834
-1.14	8.79131	6.98724	-6.86838	7.0535	-4.67616	3.51134		-1.14	2.756	-0.335994	-1.40438	0.541305	-3.53431	0.215244		-1.14	0.004833
-1.13	8.82195	6.98758	-6.8266	7.04861	-4.74835	3.57001		-1.13	2.76044	-0.298017	-1.37102	0.545613	-3.48975	0.222955		-1.13	0.00613
-1.12	8.86359	6.98795	-6.83486	7.0484	-4.73939	3.62153		-1.12	2.79915	-0.271041	-1.34929	0.574599	-3.45358	0.224757		-1.12	0.004691
-1.11	8.90805	6.9931	-6.83966	7.04371	-4.66977	3.68297		-1.11	2.79537	-0.292671	-1.34961	0.558595	-3.43506	0.216708		-1.11	0.002659
-1.1	8.95512	6.98801	-6.83669	7.03772	-4.7133	3.74862		-1.1	2.79143	-0.247247	-1.30404	0.567427	-3.42962	0.21714		-1.1	-0.001252
-1.09	8.97564	6.98165	-6.84912	7.03515	-4.77621	3.75807		-1.09	2.73726	-0.242594	-1.31299	0.559411	-3.43237	0.208206		-1.09	6.964e-05
-1.08	8.98171	6.98952	-6.79426	7.03714	-4.93113	3.76413		-1.08	2.72995	-0.264985	-1.32256	0.579159	-3.38278	0.20271		-1.08	-0.000175
-1.07	8.98691	6.97676	-6.75299	7.04207	-5.16156	3.76833		-1.07	2.72384	-0.306937	-1.35646	0.598418	-3.34723	0.197632		-1.07	-0.001706
-1.06	8.96795	6.97954	-6.70001	7.04574	-5.25405	3.76931		-1.06	2.66532	-0.337758	-1.40851	0.606512	-3.32716	0.20617		-1.06	0.004908
-1.05	8.96625	6.98147	-6.69577	7.05154	-5.34582	3.72074		-1.05	2.65926	-0.319194	-1.41312	0.606705	-3.33064	0.197622		-1.05	0.005045
-1.04	8.96228	6.9864	-6.68864	7.05762	-5.41912	3.6611		-1.04	2.65906	-0.312281	-1.43347	0.631608	-3.31581	0.198798		-1.04	0.005119
-1.03	8.96071	6.97964	-6.63146	7.06606	-5.49901	3.60927		-1.03	2.60978	-0.332223	-1.43641	0.632755	-3.2842	0.194563		-1.03	-0.00357
-1.02	8.95034	6.9809	-6.6289	7.07176	-5.56879	3.54601		-1.02	2.56082	-0.311703	-1.46587	0.670829	-3.28955	0.199432		-1.02	0.0005885
-1.01	8.94051	6.97849	-6.56871	7.09047	-5.57843	3.48288		-1.01	2.52175	-0.359564	-1.47368	0.640308	-3.27529	0.202521		-1.01	-0.0003016
-1	8.93078	6.98416	-6.56323	7.09259	-5.59637	3.53135		-1	2.49631	-0.340817	-1.50953	0.636557	-3.24084	0.217802		-1	-0.0001751
-0.99	8.92319	6.97952	-6.60274	7.09471	-5.60259	3.58389		-0.99	2.49527	-0.337783	-1.49262	0.634745	-3.23726	0.199374		-0.99	-0.003263
-0.98	8.90801	6.99287	-6.64224	7.10523	-5.60225	3.64088		-0.98	2.47277	-0.311397	-1.47244	0.606272	-3.1987	0.208398		-0.98	0.002441
-0.97	8.9042	6.99961	-6.68578	7.17005	-5.61562	3.70349		-0.97	2.49524	-0.317238	-1.47121	0.584157	-3.19075	0.218081		-0.97	-0.001888
-0.96	8.89867	7.00158	-6.69002	7.18196	-5.6149	3.76408		-0.96	2.47929	-0.334477	-1.46221	0.515109	-3.18233	0.224719		-0.96	0.003867
-0.95	8.90317	6.99457	-6.74173	7.24048	-5.61638	3.77287		-0.95	2.43704	-0.326249	-1.44432	0.476906	-3.16188	0.226373		-0.95	-0.001357
-0.94	8.88689	6.99829	-6.79343	7.25456	-5.60979	3.78252		-0.94	2.42371	-0.311568	-1.45534	0.45564	-3.19098	0.2387		-0.94	0.003261
-0.93	8.88387	7.0058	-6.7979	7.3179	-5.60564	3.78921		-0.93	2.43787	-0.293417	-1.43953	0.44381	-3.19939	0.248252		-0.93	0.003558
-0.92	8.87924	6.97177	-6.8525	7.37227	-5.59835	3.78833		-0.92	2.45253	-0.300567	-1.45709	0.446986	-3.22597	0.255702		-0.92	0.0009209
-0.91	8.84487	6.9643	-6.84333	7.42924	-5.5478	3.72927		-0.91	2.45934	-0.30275	-1.48252	0.461551	-3.26151	0.238149		-0.91	0.003138
-0.9	8.83794	6.97198	-6.84915	7.48621	-5.55304	3.66612		-0.9	2.41685	-0.244974	-1.48224	0.437044	-3.26923	0.254971		-0.9	0.005049
-0.89	8.79616	6.96583	-6.85496	7.54272	-5.54799	3.58855		-0.89	2.41946	-0.212693	-1.4733	0.460807	-3.30528	0.24631		-0.89	0.003135
-0.88	8.79792	6.96382	-6.84875	7.54516	-5.5922	3.51465		-0.88	2.42026	-0.163062	-1.48608	0.465224	-3.32863	0.234599		-0.88	0.003591
-0.87	8.75573	6.95569	-6.85182	7.59661	-5.59145	3.51814		-0.87	2.39715	-0.135421	-1.47887	0.499275	-3.33882	0.243351		-0.87	0.002346
-0.86	8.70293	6.95326	-6.80455	7.60016	-5.5238	3.57859		-0.86	2.40162	-0.164843	-1.48959	0.511385	-3.35837	0.238262		-0.86	0.00383
-0.85	8.66836	6.94969	-6.80848	7.64303	-5.51793	3.55751		-0.85	2.39989	-0.129296	-1.47805	0.477075	-3.363	0.222339		-0.85	0.004677
-0.84	8.61848	6.94349	-6.80354	7.65305	-5.51855	3.5412		-0.84	2.34004	-0.167922	-1.51185	0.491042	-3.36838	0.217272		-0.84	0.005128
-0.83	8.56819	6.93496	-6.75052	7.6539	-5.53061	3.53148		-0.83	2.31959	-0.146216	-1.51899	0.477511	-3.36938	0.245133		-0.83	0.004031
-0.82	8.55276	6.93157	-6.76543	7.65896	-5.57377	3.45821		-0.82	2.32102	-0.15931	-1.48534	0.468124	-3.35321	0.278591		-0.82	0.004018
-0.81	8.50101	6.92736	-6.75617	7.66714	-5.57292	3.43862		-0.81	2.31383	-0.217992	-1.51582	0.489078	-3.36748	0.317427		-0.81	0.0005656
-0.8	8.48129	6.88476	-6.70816	7.6703	-5.58687	3.44207		-0.8	2.32255	-0.261967	-1.52245	0.463162	-3.36515	0.322552		-0.8	-0.0001714
-0.79	8.43187	6.8382	-6.60914	7.669	-5.53793	3.43884		-0.79	2.30725	-0.28751	-1.49765	0.448919	-3.35157	0.327246		-0.79	0.005369
-0.78	8.41413	6.80941	-6.54083	7.66607	-5.53874	3.36853		-0.78	2.31846	-0.290971	-1.53444	0.474326	-3.36389	0.312977		-0.78	0.003809
-0.77	8.3978	6.80563	-6.53141	7.66822	-5.60441	3.29813		-0.77	2.32179	-0.299494	-1.54104	0.49675	-3.36566	0.314661		-0.77	0.00587
-0.76	8.35732	6.7993	-6.47434	7.66637	-5.62098	3.30342		-0.76	2.27359	-0.345325	-1.57403	0.521203	-3.36281	0.327422		-0.76	0.0003704
-0.75	8.32055	6.79724	-6.42573	7.65301	-5.6203	3.38259		-0.75	2.32666	-0.367419	-1.54219	0.483073	-3.35789	0.319052		-0.75	0.00328
-0.74	8.16749	6.84047	-6.44842	7.65301	-5.62001	3.46004		-0.74	2.32035	-0.360927	-1.51249	0.507232	-3.34028	0.273745		-0.74	0.005855
-0.73	8.01655	6.85452	-6.38191	7.65313	-5.5546	3.60004		-0.73	2.3194	-0.368674	-1.50716	0.513213	-3.34151	0.242415		-0.73	0.009478
-0.72	7.92498	6.81863	-6.3471	7.65013	-5.46868	3.68957		-0.72	2.33783	-0.320823	-1.4672	0.483663	-3.35706	0.206268		-0.72	0.0003979
-0.71	7.76492	6.86254	-6.34538	7.64062	-5.30951	3.76403		-0.71	2.32888	-0.295487	-1.48674	0.488655	-3.35525	0.187497		-0.71	0.002959
-0.7	7.67362	6.91577	-6.40611	7.63933	-5.24259	3.84618		-0.7	2.35213	-0.368642	-1.49483	0.531885	-3.37351	0.179173		-0.7	0.002959
-0.69	7.66055	6.94838	-6.42034	7.64158	-5.24566	3.91987		-0.69	2.32471	-0.355521	-1.46386	0.531838	-3.33932	0.173878		-0.69	0.003749
-0.68	7.71521	6.91006	-6.43173	7.63651	-5.24699	4.00657		-0.68	2.21099	-0.414232	-1.46796	0.500444	-3.3538	0.150616		-0.68	0.004791
-0.67	7.81963	6.86433	-6.47352	7.64502	-5.17695	4.0975		-0.67	2.17024	-0.360241	-1.44501	0.524683	-3.35632	0.138461		-0.67	0.005668
-0.66	7.99957	6.84805	-6.51531	7.63775	-5.01541	4.10718		-0.66	2.1079	-0.289208	-1.43733	0.542298	-3.36273	0.13585		-0.66	0.008133
-0.65	8.3491	6.82417	-6.5542	7.64239	-4.91951	4.11607		-0.65	2.15014	-0.293299	-1.43838	0.490598	-3.39387	0.160166		-0.65	0.002676
-0.64	8.77921	6.79087	-6.62752	7.64239	-4.82821	4.12699		-0.64	2.13359	-0.289799	-1.43173	0.496992	-3.3912	0.152017		-0.64	0.004399
-0.63	9.10099	6.79644	-6.63202	7.64227	-4.80948	4.13317		-0.63	2.11114	-0.330978	-1.43289	0.512003	-3.36219	0.143518		-0.63	0.007438
-0.62	9.56091	6.70324	-6.64219	7.64227	-4.8705	4.13999		-0.62	2.0502	-0.311084	-1.39838	0.530997	-3.35579	0.159226		-0.62	0.004778
-0.61	9.92846	6.60407	-6.66006	7.64314	-4.85053	4.14336		-0.61	2.00699	-0.223222	-1.38426	0.522969	-3.3377	0.145597		-0.61	0.005196
-0.6	10.2334	6.51487	-6.72372	7.64333	-4.76052	4.14412		-0.6	2.02077	-0.201999	-1.36567	0.4829	-3.35905	0.153898		-0.6	0.005345
-0.59	10.4804	6.4706	-6.78853	7.64754	-4.73718	4.13368		-0.59	2.10535	-0.0631726	-1.33103	0.496175	-3.34324	0.175082		-0.59	-0.001185
-0.58	10.6904	6.43696	-6.81939	7.51446	-4.73122	4.17179		-0.58		-0.0621632	-1.3005	0.502459	-3.30544	0.185381		-0.58	-0.0007755
-0.57	10.8298	6.3606	-6.85373	7.37834	-4.87672	4.22554		-0.57	2.31936	-0.0918049	-1.30343	0.52387	-3.27598	0.202849		-0.57	0.002306
-0.56	10.8631	6.30016	-6.86817	7.23438	-4.97143	4.28028		-0.56	2.3451	-0.0297004	-1.33385	0.602524	-3.24701	0.199601		-0.56	-0.00116
-0.55	10.8195	6.23903	-6.85554	7.16946	-5.13668	4.28407		-0.55		-0.0539812	-1.36987	0.627435	-3.21982	0.217718		-0.55	-0.0003143
-0.54	10.8879	6.1853	-6.91104	7.04329	-5.23632	4.29344		-0.54	2.47963	0.00547878	-1.38284	0.670279	-3.20475	0.231767		-0.54	0.003955
-0.53	10.8129	6.13417	-6.96159	6.97371	-5.33158	4.30513		-0.53	2.59175	-0.0501395	-1.40501	0.674951	-3.19979	0.239694		-0.53	-0.0001969
-0.52	10.7595	6.09395	-7.00865	6.90461	-5.41954	4.31418		-0.52	2.64099	-0.0517292	-1.41013	0.650119	-3.18335	0.248055		-0.52	0.002823
-0.51	10.6694	6.04664	-7.01206	6.83792	-5.50519	4.3215		-0.51	2.72297	-0.100253	-1.4436	0.650234	-3.15223	0.245629		-0.51	0.001074
-0.5	10.5774	5.99846	-6.99381	6.77082	-5.53249	4.32997		-0.5		-0.175897	-1.50829	0.62002	-3.16187	0.237901		-0.5	0.005135
-0.49	10.4301	5.93889	-6.99482	6.83201	-5.60468	4.28139		-0.49	2.79892	-0.192912	-1.55048	0.594223	-3.16459	0.228593		-0.49	0.002305
-0.48	10.2864	5.94109	-6.97573	6.9043	-5.61764	4.22578		-0.48	2.77105	-0.191123	-1.55529	0.57789	-3.15342	0.207531		-0.48	0.001013
-0.47	10.1875	5.92706	-6.95665	6.96593	-5.6168	4.16846		-0.47	2.75039	-0.245984	-1.56516	0.528843	-3.1551	0.186557		-0.47	0.003096
-0.46	10.0826	5.92579	-6.95214	6.97237	-5.61314	4.15378		-0.46	2.72906	-0.234054	-1.53867	0.492016	-3.16922	0.168516		-0.46	0.0009551
-0.45	9.91782	5.91344	-6.94111	7.03104	-5.67324	4.00705		-0.45	2.70577	-0.28148	-1.57836	0.457338	-3.17343	0.157661		-0.45	0.003702
-0.44	9.77453	5.95657	-6.93966	7.0377	-5.62115	3.93194		-0.44	2.66272	-0.259702	-1.58665	0.443424	-3.1826	0.136496		-0.44	0.006351
-0.43	9.63773	5.99806	-6.93284	7.03531	-5.62923	3.92792		-0.43	2.65922	-0.250452	-1.59185	0.482156	-3.18619	0.145409		-0.43	0.003987
-0.42	9.51903	6.04367	-6.92377	7.04272	-5.62903	3.93404		-0.42	2.61798	-0.276073	-1.62686	0.506611	-3.18488	0.13142		-0.42	0.002839
-0.41	9.39563	6.03816	-6.92763	7.10067	-5.63071	3.91907		-0.41	2.59621	-0.245608	-1.59499	0.542319	-3.2104	0.13016		-0.41	0.003818
-0.4	9.33378	6.04498	-6.91223	7.1709	-5.6344	3.83716		-0.4	2.55751	-0.247034	-1.55436	0.556103	-3.21246	0.134743		-0.4	0.0002367
-0.39	9.27744	5.99485	-6.91128	7.23876	-5.63748	3.75624		-0.39	2.55304	-0.267205	-1.54893	0.524116	-3.25784	0.12278		-0.39	0.0003027
-0.38	9.21647	5.95116	-6.91033	7.30815	-5.64546	3.80075		-0.38	2.52761	-0.287203	-1.53889	0.553125	-3.28174	0.109161		-0.38	0.001163
-0.37	9.16241	5.90288	-6.92393	7.30282	-5.64697	3.87325		-0.37	2.49098	-0.326043	-1.53245	0.546743	-3.28851	0.0717312		-0.37	0.00224
-0.36	9.09994	5.85294	-6.92325	7.3076	-5.59146	4.08214		-0.36	2.4827	-0.353349	-1.54431	0.517878	-3.29087	0.048543		-0.36	-0.003286
-0.35	9.08407	5.80749	-6.91931	7.31815	-5.64284	4.16029		-0.35	2.45839	-0.3704	-1.53069	0.503042	-3.25303	0.0380905		-0.35	0.005901
-0.34	9.06824	5.75982	-6.90646	7.32943	-5.63742	4.15282		-0.34	2.44164	-0.425861	-1.55049	0.477331	-3.25295	0.0409775		-0.34	0.001487
-0.33	9.06654	5.70832	-6.89588	7.3244	-5.64624	4.06562		-0.33	2.44088	-0.420525	-1.52303	0.452328	-3.27236	0.0714403		-0.33	0.001369
-0.32	9.06426	5.70815	-6.89576	7.28038	-5.64029	3.99509		-0.32	2.42817	-0.416154	-1.50723	0.453473	-3.23188	0.0726155		-0.32	-0.001392
-0.31	9.05157	5.71043	-6.8949	7.2229	-5.63428	4.06962		-0.31	2.40977	-0.430919	-1.52683	0.455027	-3.25665	0.067933		-0.31	-0.0007847
-0.3	9.04283	5.7193	-6.8436	7.17165	-5.63294	4.14686		-0.3	2.38115	-0.439709	-1.52775	0.506109	-3.23321	0.0924792		-0.3	-0.004108
-0.29	9.0406	5.72345	-6.8438	7.12664	-5.62816	4.16727		-0.29	2.37826	-0.427713	-1.52107	0.490799	-3.19576	0.113034		-0.29	-0.0008207
-0.28	9.03274	5.72117	-6.83469	7.13253	-5.62933	4.18007		-0.28	2.38595	-0.408815	-1.53204	0.492484	-3.18761	0.139708		-0.28	-0.004038
-0.27	9.02402	5.72866	-6.82238	7.14041	-5.63074	4.18693		-0.27	2.40427	-0.380513	-1.52218	0.547408	-3.18033	0.147382		-0.27	0.00375
-0.26	9.01989	5.73908	-6.80773	7.13672	-5.63257	4.25009		-0.26	2.40925	-0.386922	-1.52616	0.552453	-3.21167	0.158193		-0.26	-0.0006816
-0.25	9.01412	5.7404	-6.80402	7.14158	-5.63257	4.31799		-0.25	2.41251	-0.343732	-1.51513	0.548591	-3.22776	0.140521		-0.25	0.003838
-0.24	9.0049	5.74731	-6.81243	7.13987	-5.55486	4.46607		-0.24	2.4038	-0.346361	-1.51363	0.579516	-3.2475	0.106772		-0.24	0.00177
-0.23	8.99146	5.7516	-6.81358	7.1387	-5.46653	4.61808		-0.23	2.4192	-0.373941	-1.53929	0.565024	-3.28798	0.0970692		-0.23	0.004003
-0.22	8.9869	5.74741	-6.8034	7.14705	-5.46938	4.69713		-0.22	2.42626	-0.362821	-1.52128	0.54296	-3.29953	0.0957769		-0.22	0.003946
-0.21	8.96209	5.74931	-6.85494	7.16018	-5.46424	4.77672		-0.21	2.45064	-0.329163	-1.53018	0.507312	-3.31688	0.078877		-0.21	-0.001242
-0.2	8.95101	5.74942	-6.79686	7.155	-5.46455	4.79483		-0.2	2.43825	-0.341806	-1.5428	0.526826	-3.365	0.0667516		-0.2	0.003501
-0.19	8.94209	5.75191	-6.78965	7.21509	-5.44973	4.79531		-0.19	2.43695	-0.312334	-1.55339	0.532697	-3.37816	0.0923836		-0.19	-0.004777
-0.18	8.89228	5.75306	-6.78965	7.21396	-5.42662	4.80496		-0.18	2.40079	-0.361275	-1.55307	0.513122	-3.40977	0.0920302		-0.18	-0.004777
-0.17	8.89057	5.74804	-6.74689	7.22015	-5.34453	4.81193		-0.17	2.39078	-0.359329	-1.53498	0.532477	-3.39858	0.0820301		-0.17	-0.002716
-0.16	8.89371	5.75153	-6.74918	7.27783	-5.31244	4.82454		-0.16	2.34928	-0.367603	-1.52457	0.53381	-3.40186	0.081841		-0.16	0.003187
-0.15	8.883	5.80485	-6.69426	7.28656	-5.29492	4.83008		-0.15	2.3552	-0.337221	-1.53395	0.554496	-3.39	0.0914187		-0.15	-0.001098
-0.14	8.83723	5.86417	-6.63933	7.29553	-5.29468	4.83074		-0.14	2.33845	-0.340443	-1.5381	0.571914	-3.34224	0.114933		-0.14	0.002322
-0.13	8.82205	5.87415	-6.64466	7.34497	-5.2683	4.83568		-0.13	2.3562	-0.350037	-1.55917	0.572056	-3.34446	0.10331		-0.13	0.003052
-0.12	8.78594	5.87797	-6.64702	7.34187	-5.19111	4.83244		-0.12	2.31586	-0.361572	-1.58689	0.584588	-3.33767	0.103689		-0.12	0.001515
-0.11	8.73443	5.87479	-6.69856	7.40308	-5.1086	4.81733		-0.11	2.30092	-0.350735	-1.57456	0.555107	-3.29438	0.108913		-0.11	0.001033
-0.1	8.68718	5.87958	-6.69898	7.40731	-5.05967	4.81067		-0.1	2.28904	-0.39143	-1.57604	0.572597	-3.29159	0.0830402		-0.1	0.001576
-0.09	8.68534	5.88871	-6.70304	7.46873	-5.07428	4.74525		-0.09	2.27596	-0.372896	-1.55137	0.566274	-3.24808	0.0922815		-0.09	0.0001736
-0.08	8.65052	5.9467	-6.75485	7.52157	-5.1499	4.68511		-0.08	2.28152	-0.33701	-1.56933	0.538322	-3.2701	0.121639		-0.08	0.002581
-0.07	8.58572	6.00001	-6.70886	7.51803	-5.181	4.61783		-0.07	2.32636	-0.333903	-1.55868	0.556325	-3.27895	0.127726		-0.07	0.001237
-0.06	8.53423	5.94566	-6.76156	7.56979	-5.27198	4.55388		-0.06	2.31593	-0.341365	-1.51205	0.552688	-3.27033	0.161352		-0.06	-0.007451
-0.05	8.53134	5.95063	-6.814	7.60893	-5.35422	4.4967		-0.05	2.31008	-0.330479	-1.51256	0.571264	-3.31376	0.150992		-0.05	-0.002221
-0.04	8.55542	5.95505	-6.81641	7.60364	-5.38126	4.48975		-0.04	2.29448	-0.337363	-1.52066	0.549526	-3.30023	0.169521		-0.04	-0.0007053
-0.03	8.55304	6.00088	-6.80375	7.65458	-5.45912	4.488		-0.03	2.32574	-0.315609	-1.52088	0.555455	-3.28272	0.19674		-0.03	-0.005747
-0.02	8.5533	6.01065	-6.8052	7.64629	-5.54519	4.48868		-0.02	2.32767	-0.353064	-1.51335	0.531896	-3.29337	0.207019		-0.02	0.00187
-0.01	8.55065	6.01416	-6.76403	7.6412	-5.60232	4.48668		-0.01	2.3343	-0.368537	-1.50915	0.528453	-3.296	0.232677		-0.01	0.0009047
0	8.54825	6.06164	-6.7155	7.63607	-5.65705	4.55157		0	2.35907	-0.333083	-1.50853	0.50619	-3.31142	0.245627		0	0.004871
0.01	8.58568	6.07053	-6.71415	7.55332	-5.60483	4.61509		0.01	2.34379	-0.367909	-1.50338	0.571299	-3.31238	0.229348		0.01	0.01012
0.02	8.58505	6.07991	-6.70963	7.41239	-5.59848	4.67356		0.02	2.31382	-0.34607	-1.50813	0.595456	-3.30967	0.234357		0.02	0.01598
0.03	8.58342	6.09679	-6.59631	7.20802	-5.53316	4.66428		0.03	2.29796	-0.32607	-1.55981	0.593696	-3.31712	0.219187		0.03	0.01696
0.04	8.63105	6.10726	-6.4551	6.99991	-5.5231	4.58431		0.04	2.29116	-0.331538	-1.59509	0.6028	-3.29011	0.239422		0.04	0.02512
0.05	8.62805	6.17295	-6.31353	6.85714	-5.44687	4.44401		0.05	2.25541	-0.312013	-1.61463	0.695103	-3.31523	0.281417		0.05	0.0232
0.06	8.6653	6.18827	-6.26881	6.71194	-5.38182	4.36329		0.06	2.25265	-0.314559	-1.59888	0.725138	-3.31871	0.303543		0.06	0.02732
0.07	8.71994	6.25771	-6.1674	6.64424	-5.30753	4.30408		0.07	2.26568	-0.275498	-1.61565	0.757074	-3.30681	0.316623		0.07	0.03229
0.08	8.77874	6.32934	-6.15778	6.56364	-5.23692	4.31175		0.08	2.20632	-0.245714	-1.59941	0.746575	-3.32913	0.300944		0.08	0.03833
0.09	8.83257	6.34858	-6.14724	6.49259	-5.12134	4.30569		0.09	2.14897	-0.2722	-1.60632	0.77244	-3.34194	0.301537		0.09	0.03201
0.1	8.84667	6.40569	-6.07867	6.43902	-5.10917	4.30268		0.1	2.13885	-0.254375	-1.62902	0.692133	-3.34617	0.280015		0.1	0.04198
0.11	8.90417	6.4652	-5.99841	6.49329	-5.04746	4.3021		0.11	2.10789	-0.259109	-1.64233	0.606892	-3.30427	0.291419		0.11	0.04589
0.12	8.96762	6.51906	-5.96726	6.56416	-5.04004	4.35335		0.12	2.08305	-0.298875	-1.63732	0.558774	-3.30298	0.310687		0.12	0.06292
0.13	8.98015	6.57698	-5.96407	6.64584	-4.98447	4.4607		0.13	2.08426	-0.296393	-1.60504	0.528141	-3.3067	0.30862		0.13	0.08281
0.14	8.98445	6.63135	-5.98747	6.73311	-4.98676	4.53043		0.14	2.06842	-0.307221	-1.53219	0.465376	-3.28636	0.284218		0.14	0.1072
0.15	9.00701	6.68855	-5.97634	6.81174	-4.98121	4.53646		0.15	2.05063	-0.282004	-1.50112	0.416481	-3.30269	0.25654		0.15	0.1259
0.16	9.02395	6.74714	-6.03238	6.88005	-4.98249	4.5971		0.16	2.06236	-0.27044	-1.46051	0.376238	-3.31833	0.250259		0.16	0.1523
0.17	9.02827	6.79731	-6.03181	6.96395	-4.98193	4.53789		0.17	2.12713	-0.255431	-1.41095	0.325158	-3.30333	0.261541		0.17	0.1922
0.18	9.03914	6.85319	-6.04358	6.99124	-4.97326	4.54117		0.18	2.18705	-0.233831	-1.35494	0.282328	-3.29905	0.269246		0.18	0.2267
0.19	9.02999	6.86578	-6.06208	7.14635	-4.96859	4.54055		0.19	2.22917	-0.232893	-1.28847	0.265746	-3.28233	0.303187		0.19	0.2699
0.2	9.04324	6.88514	-6.16101	7.25263	-4.95738	4.55288		0.2	2.28766	-0.255303	-1.22338	0.277767	-3.29851	0.297175		0.2	0.3061
0.21	9.05877	6.95231	-6.26264	7.40769	-4.94919	4.5765		0.21	2.31558	-0.251873	-1.14408	0.275669	-3.27325	0.286173		0.21	0.3552
0.22	9.0757	6.96513	-6.3701	7.55434	-4.93902	4.61604		0.22	2.37698	-0.197219	-1.05795	0.241142	-3.25085	0.282573		0.22	0.3993
0.23	9.0763	6.9806	-6.43956	7.62659	-4.93177	4.75815		0.23	2.45757	-0.16945	-1.05442	0.232474	-3.22491	0.265986		0.23	0.4521
0.24	9.08371	7.00084	-6.45556	7.70265	-4.93388	4.90869		0.24	2.49235	-0.161938	-1.00272	0.240317	-3.18975	0.264666		0.24	0.4976
0.25	9.09464	7.02871	-6.45243	7.71688	-4.92398	4.98979		0.25	2.53499	-0.108425	-0.93335	0.285114	-3.15499	0.273906		0.25	0.5543
0.26	9.11094	7.05421	-6.40505	7.73273	-4.92609	5.1283		0.26	2.5368	-0.10268	-0.89315	0.328403	-3.12444	0.282527		0.26	0.6027
0.27	9.13253	7.09006	-6.3961	7.79767	-4.91956	5.20178		0.27	2.55583	-0.0915928	-0.867872	0.368036	-3.1	0.301257		0.27	0.6518
0.28	9.15921	7.1293	-6.38723	7.81214	-4.91235	5.27849		0.28	2.55352	-0.0398889	-0.850746	0.424595	-3.09622	0.310689		0.28	0.7061
0.29	9.17485	7.19427	-6.31382	7.82775	-4.89502	5.35617		0.29	2.55237	0.00474613	-0.805878	0.431372	-3.08627	0.31547		0.29	0.7609
0.3	9.19337	7.25357	-6.25311	7.85393	-4.7533	5.43149		0.3	2.5854	0.0666789	-0.775283	0.42074	-3.10616	0.306147		0.3	0.8094
0.31	9.19349	7.27414	-6.1806	7.86236	-4.61088	5.5029		0.31	2.56231	0.0713064	-0.758404	0.449257	-3.11098	0.322019		0.31	0.8669
0.32	9.27473	7.30643	-6.11593	7.88115	-4.61041	5.51909		0.32	2.55381	0.0976454	-0.738997	0.488143	-3.10461	0.361928		0.32	0.9328
0.33	9.41147	7.37745	-6.05126	7.90788	-4.53341	5.52404		0.33	2.57467	0.13989	-0.74148	0.532845	-3.11143	0.380659		0.33	0.9931
0.34	9.53067	7.45485	-5.99472	7.98933	-4.45326	5.52204		0.34	2.56342	0.181268	-0.776898	0.561038	-3.13586	0.393496		0.34	1.0566
0.35	9.66373	7.53868	-5.98874	8.05922	-4.30716	5.52235		0.35	2.6148	0.292834	-0.816388	0.596374	-3.10724	0.418977		0.35	1.1288
0.36	9.79589	7.65489	-5.93984	8.13253	-4.15409	5.5207		0.36	2.6349	0.388553	-0.78312	0.639283	-3.1169	0.430496		0.36	1.187
0.37	9.92426	7.72392	-5.89014	8.19173	-3.98748	5.51962		0.37	2.69488	0.415527	-0.747592	0.654696	-3.08522	0.445043		0.37	1.261
0.38	10.0542	7.78666	-5.8878	8.24463	-3.84299	5.51332		0.38	2.766	0.494136	-0.786579	0.731326	-3.07778	0.482323		0.38	1.3275
0.39	10.1561	7.85792	-5.87589	8.29448	-3.8197	5.51513		0.39	2.7912	0.611172	-0.76905	0.825801	-3.06754	0.524612		0.39	1.4017
0.4	10.2834	7.95333	-5.87033	8.36361	-3.78633	5.57065		0.4	2.88211	0.743774	-0.736458	0.887802	-3.05026	0.549935		0.4	1.4788
0.41	10.341	7.99367	-5.85229	8.42552	-3.62179	5.63773		0.41	2.95068	0.842538	-0.713657	0.930271	-3.04779	0.554984		0.41	1.5525
0.42	10.3465	7.96746	-5.83425	8.47438	-3.53418	5.64423		0.42	3.03263	0.924213	-0.697499	0.901912	-3.00678	0.601656		0.42	1.6245
0.43	10.3685	7.9317	-5.80086	8.47829	-3.51133	5.57727		0.43	3.10354	0.959929	-0.608727	0.9342	-2.93118	0.664016		0.43	1.7011
0.44	10.3755	7.83522	-5.76562	8.48233	-3.51544	5.48724		0.44	3.17443	1.0025	-0.520688	0.954999	-2.88935	0.730011		0.44	1.7782
0.45	10.3904	7.68623	-5.72956	8.48201	-3.52534	5.34829		0.45	3.24877	1.07945	-0.532476	0.985133	-2.81279	0.794721		0.45	1.8626
0.46	10.4037	7.58617	-5.69954	8.4867	-3.61179	5.35877		0.46	3.33768	1.19385	-0.498875	1.05675	-2.76115	0.83349		0.46	1.9509
0.47	10.4357	7.50191	-5.67116	8.491	-3.69513	5.44568		0.47	3.39459	1.27213	-0.418532	1.06621	-2.70888	0.840011		0.47	2.0242
0.48	10.4939	7.41913	-5.64745	8.49534	-3.7798	5.52712		0.48	3.52141	1.31255	-0.389784	1.08971	-2.60716	0.861592		0.48	2.1182
0.49	10.5889	7.30838	-5.61971	8.50322	-3.8754	5.41122		0.49	3.56589	1.31023	-0.358344	1.09584	-2.5611	0.907854		0.49	2.2003
0.5	10.6785	7.23323	-5.60583	8.50653	-3.96111	5.17746		0.5	3.64036	1.38004	-0.282359	1.08814	-2.52431	0.972643		0.5	2.2944
0.51	10.7425	7.19048	-5.59194	8.5151	-4.034	5.0144		0.51	3.6823	1.41022	-0.201503	1.17299	-2.49333	1.0098		0.51	2.3824
0.52	10.7493	7.15664	-5.59059	8.52053	-4.04932	5.0708		0.52	3.77632	1.46876	-0.200332	1.16572	-2.46147	0.982552		0.52	2.4737
0.53	10.7496	7.17672	-5.59057	8.53649	-4.10294	5.22448		0.53	3.85606	1.52785	-0.133577	1.2046	-2.41877	0.930041		0.53	2.5653
0.54	10.7546	7.2395	-5.53066	8.5628	-4.15765	5.43741		0.54	3.90706	1.56351	-0.073095	1.21413	-2.40256	0.887102		0.54	2.6595
0.55	10.8323	7.30477	-5.37525	8.63591	-4.09627	5.49297		0.55	3.95911	1.5492	-0.0489776	1.21035	-2.37223	0.857891		0.55	2.738
0.56	10.822	7.32163	-5.21908	8.7198	-4.02905	5.47073		0.56	4.05666	1.54625	-0.0602784	1.23925	-2.33272	0.859459		0.56	2.8331
0.57	10.8873	7.33668	-4.99284	8.79557	-3.95822	5.39434		0.57	4.07418	1.55837	-0.0405586	1.26483	-2.33284	0.859906		0.57	2.9231
0.58	10.9846	7.41155	-4.84497	8.86898	-3.81253	5.52803		0.58	4.08962	1.58572	-0.0630027	1.28449	-2.33666	0.830556		0.58	3.0234
0.59	11.1763	7.49045	-4.70241	8.86484	-3.67689	5.76539		0.59	4.07966	1.57397	-0.0559945	1.31977	-2.27402	0.803739		0.59	3.1217
0.6	11.4325	7.56829	-4.56611	8.85972	-3.53916	6.00496		0.6	4.07346	1.59277	-0.0737444	1.34691	-2.19429	0.781181		0.6	3.2229
0.61	11.7429	7.63715	-4.42222	8.85146	-3.40027	6.17481		0.61	4.07615	1.6003	-0.0302434	1.39869	-2.1809	0.779172		0.61	3.3207
0.62	12.117	7.74965	-4.26816	8.84758	-3.25372	6.25777		0.62	4.14687	1.5902	-0.021826	1.42173	-2.20257	0.813319		0.62	3.419
0.63	12.5122	7.83979	-4.10965	8.90898	-3.11671	6.34087		0.63	4.23649	1.56543	0.0552982	1.4577	-2.16745	0.841162		0.63	3.5222
0.64	12.9022	7.93056	-4.09321	8.90022	-3.03013	6.43652		0.64	4.25378	1.5764	0.13329	1.47714	-2.15068	0.896793		0.64	3.6236
0.65	13.3309	8.02013	-4.08181	8.88515	-2.94701	6.59716		0.65	4.26826	1.56936	0.259001	1.50234	-2.15743	0.946461		0.65	3.7365
0.66	13.6857	8.12073	-4.13022	8.7834	-2.86487	6.81421		0.66	4.3761	1.54764	0.35212	1.5132	-2.13108	0.979083		0.66	3.8457
0.67	13.8752	8.20221	-4.06141	8.62573	-2.85814	6.97535		0.67	4.59357	1.55245	0.499839	1.53562	-2.0917	1.00947		0.67	3.9689
0.68	14.0172	8.28923	-4.00995	8.68297	-2.8428	7.13385		0.68	4.81081	1.53837	0.598291	1.56726	-2.11864	1.03463		0.68	4.0771
0.69	14.1515	8.38314	-3.98554	8.74082	-2.8361	7.28362		0.69	4.99309	1.51478	0.742354	1.55476	-2.14468	1.06584		0.69	4.1895
0.7	14.1548	8.46922	-3.98325	8.81297	-2.83166	7.35936		0.7	5.13065	1.50343	0.863571	1.54603	-2.13844	1.13304		0.7	4.3147
0.71	14.0984	8.58597	-3.97744	8.92605	-2.81428	7.45112		0.71	5.14117	1.50748	0.975588	1.54852	-2.09996	1.16834		0.71	4.4252
0.72	13.9606	8.68913	-4.05338	8.92555	-2.79637	7.60232		0.72	5.18485	1.50361	1.02983	1.56213	-2.07131	1.19733		0.72	4.5504
0.73	13.7304	8.82636	-4.02741	9.00356	-2.71435	7.73925		0.73	5.24523	1.52556	1.0762	1.57393	-2.06183	1.2164		0.73	4.6424
0.74	13.6007	8.98752	-3.99274	9.07805	-2.63322	7.81028		0.74	5.30902	1.56718	1.14268	1.60424	-1.99579	1.24776		0.74	4.7877
0.75	13.3967	9.12903	-3.96389	9.3065	-2.61989	7.84481		0.75	5.28813	1.60097	1.2204	1.6406	-1.97501	1.28127		0.75	4.9118
0.76	13.282	9.29811	-4.02389	9.53741	-2.48331	7.87125		0.76	5.15087	1.60838	1.23469	1.68889	-1.85049	1.30604		0.76	5.0449
0.77	13.0513	9.4652	-4.05431	9.69414	-2.34277	7.89695		0.77	5.0299	1.64773	1.28663	1.72827	-1.76287	1.36093		0.77	5.1789
0.78	12.7097	9.62485	-4.0452	9.84031	-2.19592	7.92138		0.78	4.91535	1.70704	1.29715	1.79645	-1.75792	1.40314		0.78	5.3055
0.79	12.5364	9.8079	-3.97109	9.93613	-2.06079	8.00233		0.79	4.78544	1.7454	1.31163	1.86483	-1.6997	1.44157		0.79	5.4476
0.8	12.3676	9.93262	-3.90746	9.97586	-1.94135	8.07859		0.8	4.70345	1.78576	1.29303	1.94687	-1.65306	1.47325		0.8	5.5952
0.81	12.253	10.1455	-3.82242	10.0554	-1.80512	8.08679		0.81	4.50917	1.85591		2.01042	-1.54401	1.53088		0.81	5.7168
0.82	12.0927	10.3194	-3.78952	10.0841	-1.74853	8.10075		0.82	4.30643	1.91463		2.10644	-1.44515	1.59486		0.82	5.8773
0.83	11.788	10.4766	-3.75486	10.1578	-1.67696	8.12438		0.83	4.05624	1.9808		2.2074	-1.3486	1.65693		0.83	6.0198
0.84	11.4755	10.6205	-3.7155	10.1663	-1.54102	8.19263		0.84	3.85995	2.06765		2.30551	-1.25934	1.71069		0.84	6.1426
0.85	11.1617	10.7206	-3.62735	10.214	-1.52576	8.25513		0.85	3.66421	2.1531		2.40055	-1.23587	1.79287		0.85	6.296
0.86	11.0693	10.7948	-3.55878	10.2081	-1.51266	8.32306		0.86	3.46074	2.21517		2.49408	-1.15604	1.83968		0.86	6.442
0.87	11.1334	10.8286	-3.48935	10.1758	-1.50577	8.45067		0.87	3.27418	2.30984		2.60476	-1.01145	1.89225		0.87	6.5869
0.88	11.1763	10.8952	-3.41659	10.1766	-1.48624	8.5304		0.88	3.10987	2.47061		2.72239	-0.89422	1.93535		0.88	6.73
0.89	11.2789	10.9936	-3.34857	10.1702	-1.38586	8.59973		0.89	2.94675	2.60522		2.81988	-0.78461	1.99569		0.89	6.88
0.9	11.4528	10.9542	-3.28369	10.1632	-1.29384	8.67927		0.9	2.89385	2.78564		2.92087	-0.734583	2.04393		0.9	7.0268
0.91	11.7687	10.9182	-3.2089	10.1576	-1.18637	8.75077		0.91	2.95455	2.9987		3.00449	-0.65047	2.08469		0.91	7.1786
0.92	12.1705	10.9238	-3.13642	10.1165	-1.03554	8.69171		0.92	3.0889	3.13065		3.0738	-0.564564	2.13669		0.92	7.3263
0.93	12.7275	10.9658	-3.06543	10.1321	-0.950609	8.73791		0.93	3.20621	3.23819		3.14375	-0.415517	2.19873		0.93	7.4756
0.94	13.2851	11.0262	-2.99445	10.1597	-0.863441	8.82358		0.94	3.39386	3.34789		3.20202	-0.338218	2.22104		0.94	7.6214
0.95	13.7703	11.1205	-2.86345	10.189	-0.716439	8.92195		0.95	3.60898	3.43327		3.27169	-0.210006	2.23835		0.95	7.7847
0.96	14.2595	10.9832	-2.73131	10.2348	-0.557501	8.93178		0.96	3.85038	3.37767		3.31866	-0.0527028	2.30023		0.96	7.9316
0.97	14.7242	10.7158	-2.65021	10.2865	-0.331689	8.84844		0.97	4.1487	3.22122		3.38052	0.00261626	2.37833		0.97	8.072
0.98	15.1507	10.4076	-2.56573	10.347	-0.245963	8.77126		0.98	4.48413	3.05215		3.40527	0.146313	2.45974		0.98	8.209
0.99	15.5774	10.0621	-2.47888	10.4085	-0.122919	8.74108		0.99	4.83117	2.85751		3.45072	0.210023	2.51437		0.99	8.3588
1	15.9372	9.70829	-2.3998	10.4588	-0.0570845	8.74834		1	5.10227	2.70381		3.49971	0.330593	2.5614		1	8.4926
1.01	16.3126	9.30876	-2.26618	10.5277	-0.0479415	8.93946		1.01	5.34882	2.63672		3.53484	0.453133	2.58587		1.01	8.6394
1.02	16.6651	8.8886	-2.13517	10.5898	0.0142364	8.98004		1.02	5.59718	2.5525		3.57953	0.575389	2.63905		1.02	8.7891
1.03	16.9179	8.46426	-1.99665	10.6519	0.0224349	8.95939		1.03	5.8229	2.52303		3.62962	0.684269	2.71183		1.03	8.9328
1.04	17.0994	8.03964	-1.90506	10.7139	-0.0390104	8.93424		1.04	6.01922	2.72044		3.67272	0.819918	2.78193		1.04	9.0764
1.05	17.1808	7.89566	-1.81964	10.7927	-0.110357	8.94676		1.05	6.25847	3.04118		3.71998	0.828006	2.80489		1.05	9.2279
1.06	17.2784	7.79571	-1.73562	10.871	-0.195243	9.06834		1.06	6.41716	3.24409		3.77231	0.982722	2.8147		1.06	9.3924
1.07	17.3726	7.6945	-1.65571	10.9544	-0.213357	9.23625		1.07	6.54258	3.5171		3.83343		2.82009		1.07	9.5282
1.08	17.4106	7.68319	-1.57502	10.9803	-0.278273	9.35083		1.08	6.63525	3.9302		3.87558		2.81349		1.08	9.6919
1.09	17.4363	7.67562	-1.49381	11.0199	-0.280808	9.45501		1.09	6.74446	4.17664		3.92988		2.82538		1.09	9.8397
1.1	17.4851	7.67433	-1.47253	11.0471	-0.281507	9.60373		1.1	6.83388	4.48311		3.98679		2.84055		1.1	9.9927
1.11	17.4653	7.68971	-1.44995	11.0724	-0.270085	9.79257		1.11	6.9267	4.84488		4.05795		2.84594		1.11	10.1318
1.12	17.5604	7.71796	-1.43254	11.1004	-0.151289	10.0047		1.12	7.01329	5.16292		4.12705		2.8428		1.12	10.2884
1.13	17.6509	7.73957	-1.4177	11.1174	-0.0133369	10.2044		1.13	7.10117	5.30922		4.17485		2.85557		1.13	10.431
1.14	17.7617	7.79591	-1.39805	11.1491	0.129387	10.3689		1.14	7.15052	5.44471		4.21234		2.88558		1.14	10.5823
1.15	17.8651	7.89411	-1.3811	11.1583	0.216928	10.5103		1.15	7.24199	5.77738		4.23931		2.91875		1.15	10.7366
1.16	17.9649	7.99647	-1.31001	11.1644	0.296763	10.6535		1.16	7.32557	6.07837		4.30861		2.97525		1.16	10.8792
1.17	18.0822	8.14979	-1.18953	11.2193	0.380028	10.7917		1.17	7.44532	6.15965		4.38648		3.06152		1.17	11.0336
1.18	18.2172	8.30966	-1.06895	11.2724	0.459979	10.9064		1.18	7.53034	6.37795		4.45208		3.16808		1.18	11.1783
1.19	18.2959	8.467	-0.933946	11.3217	0.545376	10.9099		1.19	7.59277	6.52531		4.4938		3.23638		1.19	11.3329
1.2	18.3961	8.6264	-0.800399	11.3788	0.681088	10.9229		1.2	7.66433	6.62096		4.52729		3.30949		1.2	11.4703
1.21	18.4831	8.77179	-0.678312	11.4339	0.770391	10.9323		1.21	7.76364	6.72497		4.57533		3.39296		1.21	11.6104
1.22	18.5636	8.97131	-0.549688	11.4939	0.851433	10.9431		1.22	7.85717	6.80963		4.64514		3.47049		1.22	11.7576
1.23	18.6479	9.12342	-0.41516	11.5417	0.929413	11.045		1.23	7.96584	6.86153		4.70042		3.55039		1.23	11.8939
1.24	18.7311	9.32713	-0.277563	11.6062	0.94945	11.1027		1.24	8.05974	6.87618		4.75682		3.6595		1.24	12.0527
1.25	18.8692	9.54135	-0.187343	11.6231	0.973003	11.1125		1.25	8.18728	6.89583		4.81797		3.73983		1.25	12.1911
1.26	19.0162	9.70284	-0.143954	11.644	0.988917	11.1279		1.26	8.28254	6.94604		4.87971		3.82833		1.26	12.3326
1.27	19.1592	9.86468	-0.105178	11.649	1.00796	11.1486		1.27	8.37349	6.98532		4.96029		3.90961		1.27	12.4848
1.28	19.3142	10.0346	-0.0715641	11.6615	1.00723	11.1847		1.28	8.46361	7.00104		5.06905		4.02324		1.28	12.6383
1.29	19.4529	10.2536	0.0104384	11.6612	0.964744	11.1746		1.29	8.57121	7.05954		5.1468		4.11589		1.29	12.7961
1.3	19.6045	10.4708	0.0974208	11.6014	0.965658	11.1931		1.3	8.64604	7.10467		5.23131		4.20068		1.3	12.9562
1.31	19.7714	10.6364	0.175568	11.489	0.961172	11.1982		1.31	8.76685	7.10476		5.32094		4.29762		1.31	13.0874
1.32	19.9411	10.862	0.244139	11.418	0.967993	11.167		1.32	8.86534	7.14646		5.42963		4.37662		1.32	13.229
1.33	20.1867	11.015	0.313948	11.4	1.0317	11.2187		1.33	8.99818	7.21623		5.52185		4.43762		1.33	13.3698
1.34	20.3453	11.1757	0.382422	11.3843	1.09639	11.2715		1.34	9.0999	7.2975		5.56705		4.53981		1.34	13.5029
1.35	20.4528	11.3416	0.450449	11.4163	1.16013	11.3282		1.35	9.18097	7.37985		5.64134		4.63029		1.35	13.6241
1.36	20.5671	11.5047	0.525176	11.373	1.22213	11.3919		1.36	9.35342	7.43213		5.64231		4.71746		1.36	13.7816
1.37	20.6744	11.6515	0.658666	11.319	1.2997	11.4347		1.37	9.5304	7.51947		5.70142		4.79362		1.37	13.9209
1.38	20.8036	11.7567	0.809215	11.2328	1.36791	11.5155		1.38	9.6856	7.61012		5.75988		4.86801		1.38	14.0438
1.39	20.8986	11.8455	0.976841	11.2286	1.38856	11.562		1.39	9.8489	7.65036		5.79707		5.01949		1.39	14.1787
1.4	20.9952	11.9465	1.14747	11.3345	1.41453	11.5715		1.4	9.9928	7.72247		5.82648		5.12508		1.4	14.3075
1.41	21.0956	11.9825	1.301	11.428	1.48109	11.5679		1.41	10.1275	7.80372		5.85318		5.26896		1.41	14.4362
1.42	21.0962	12.1375	1.44606	11.4565	1.56044	11.5636		1.42	10.2265	7.86848		5.86977		5.37386		1.42	14.5568
1.43	21.2064	12.2706	1.54158	11.6045	1.63594	11.5793		1.43	10.3413	7.89207		5.91119		5.42261		1.43	14.6678
1.44	21.3136	12.3925	1.70018	11.6996	1.71617	11.593		1.44	10.4711	7.95231		5.92913		5.44159		1.44	14.7844
1.45	21.419	12.5155	1.85133	11.8892	1.79398	11.5026		1.45	10.5325	8.05503		6.02334		5.52449		1.45	14.8939
1.46	21.5165	12.6573	1.94318	12.0534	1.86742	11.4451		1.46	10.6106	8.14351		6.03392		5.69566		1.46	14.8939
1.47	21.5916	12.7882	2.02941	12.2052	1.94102	11.3495		1.47	10.6749	8.1809		6.07528		5.86049		1.47	15.1286
1.48	21.6753	12.9287	2.10062	12.3459	2.00962	11.2582		1.48	10.7237	8.32159		6.0936		5.95994		1.48	15.2532
1.49	21.7599	13.0626	2.10866	12.4475	2.08501	11.217		1.49	10.777	8.43203		6.12248		6.06502		1.49	15.3696
1.5	21.8266	13.1973	2.17453	12.5673	2.10125	11.2381		1.5	10.8146	8.55291		6.17329		6.0797		1.5	15.478
1.51	22.0175	13.2151	2.20861	12.6576	2.1082	11.2663		1.51	10.8685	8.6576		6.22637		6.07924		1.51	15.5981
1.52	22.0955	13.2355	2.28369	12.6667	2.11977	11.3346		1.52	10.9024	8.78379		6.30277		6.08894		1.52	15.712
1.53	22.1994	13.2589	2.3478	12.6806	2.19506	11.4022		1.53	10.9449	8.88132		6.35998		6.09975		1.53	15.8253
1.54	22.2896	13.2757	2.36161	12.6879	2.27483	11.5731		1.54	11.0145	8.91618		6.39628		6.09647		1.54	15.9393
1.55	22.3928	13.2868	2.4244	12.7563	2.35243	11.781		1.55	11.102	8.96791		6.47483		5.9922		1.55	16.0452
1.56	22.5466	13.2905	2.37098	12.7899	2.43383	12.0238		1.56	11.1973	9.09331		6.55354		5.8951		1.56	16.1311
1.57	22.7096	13.3088	2.31903	12.7939	2.51557	12.2762		1.57	11.2629	9.09828		6.62892		5.78128		1.57	16.237
1.58	22.8233	13.3229	2.33018	12.7691	2.59089	12.5376		1.58	11.358	9.21029		6.73802		5.71559		1.58	16.3273
1.59	22.9743	13.3408	2.29746	12.7085	2.66862	12.7348		1.59	11.4689	9.24694		6.79883		5.72639		1.59	16.4445
1.6	22.9724	13.3582	2.36068	12.6911	2.74433	12.8957		1.6	11.5723	9.28743		6.91932		5.77865		1.6	16.541
1.61	22.8958	13.3712	2.42693	12.6732	2.81645	12.9714		1.61	11.6756	9.29697		6.97048		5.85929		1.61	16.6423
1.62	22.7112	13.4571	2.43584	12.6532	2.8726	13.0389		1.62	11.7504	9.35766		7.0529		5.98559		1.62	16.7279
1.63	22.5395	13.5318	2.50398	12.6343	2.94225	13.095		1.63	11.8168	9.41265		7.14638		6.00251		1.63	16.8277
1.64	22.3082	13.6083	2.5179	12.5741	3.08707	13.0989		1.64	11.8197	9.46378		7.2101		6.10626		1.64	16.9104
1.65	22.0041	13.702	2.5755	12.5434	3.30782	13.1037		1.65	11.7644	9.49267		7.23857		6.20521		1.65	16.9985
1.66	21.7056	13.789	2.63244	12.5414	3.53644	13.107		1.66	11.7395	9.5517		7.31685		6.32093		1.66	17.0816
1.67	21.3645	13.9204	2.75479	12.5536	3.69666	13.0927		1.67	11.6386	9.52979		7.34724		6.40199		1.67	17.1675
1.68	21.0812	14.0484	2.86522	12.5528	3.83375	13.0673		1.68	11.5009	9.60618		7.38985		6.45109		1.68	17.2434
1.69	20.9144	14.1815	2.92412	12.5628	3.99551	13.0407		1.69	11.3664	9.64121		7.41628		6.51026		1.69	17.3272
1.7	20.9228	14.3242	2.98398	12.6202	4.29841	13.0451		1.7	11.2012	9.65866		7.48212		6.56099		1.7	17.4037
1.71	21.0976	14.3835	3.0441	12.6878	4.63736	13.0574		1.71	11.0429	9.65213		7.52413		6.60037		1.71	17.4798
1.72	21.3314	14.4669	3.09579	12.7557	4.93283	13.1211		1.72	10.8882	9.59157		7.56034		6.73059		1.72	17.5643
1.73	21.6484	14.5312	3.14366	12.8207	5.0244	13.1757		1.73	10.829	9.54932		7.62364		6.77612		1.73	17.6492
1.74	22.118	14.586	3.20452	12.8997	5.03495	13.2394		1.74	10.8498	9.49166		7.67904		6.79749		1.74	17.7309
1.75	22.6378	14.6306	3.21671	12.9608	5.11261	13.2973		1.75	10.8973	9.50533		7.72225		6.84835		1.75	17.8065
1.76	23.1551	14.6269	3.16469	13.0136	5.38141	13.3188		1.76	10.9547	9.48971		7.77396		6.88625		1.76	17.8904
1.77	23.513	14.6333	3.12399	13.0713	5.62524	13.3419		1.77	11.0599	9.40846		7.85189		6.95466		1.77	17.9644
1.78	23.734	14.6409	3.07788	13.1132	5.77255	13.3492		1.78	11.159	9.36953		7.92035		7.02944		1.78	18.0374
1.79	23.8755	14.6434	3.03335	13.0623	5.75303	13.3449		1.79	11.3731	9.35988		8.01382		7.08729		1.79	18.1
1.8	23.9695	14.6764	2.98822	12.9984	5.66271	13.3339		1.8	11.562	9.35087		8.06158		7.17792		1.8	18.1653
1.81	23.8649	14.5975	2.94843	12.9286	5.66645	13.2786		1.81	11.7152	9.39907		8.11043		7.20202		1.81	18.2393
1.82	23.7445	14.5346	2.91421	12.8686	5.83118	13.2318		1.82	11.7819	9.4192		8.1308		7.24618		1.82	18.314
1.83	23.3454	14.479	2.87518	12.8048	5.96921	13.179		1.83	11.8169	9.40982		8.19556		7.32123		1.83	18.3834
1.84	22.7956	14.4299	2.88403	12.7284	5.97745	13.1299		1.84	11.8209	9.40014		8.23535		7.38428		1.84	18.4462
1.85	22.3547	14.3298	2.88681	12.6644	5.84675	13.1244		1.85	11.8218	9.4155		8.28957		7.44432		1.85	18.5035
1.86	22.0032	14.205	2.89749	12.6147	5.85092	13.1007		1.86	11.7522	9.40164		8.3216		7.48801		1.86	18.5612
1.87	21.7051	14.0683	2.90817	12.5601	6.004	13.0546		1.87	11.6613	9.39223		8.33751		7.53545		1.87	18.6302
1.88	21.456	13.9056	2.91447	12.6027	6.18702	13.0618		1.88	11.4357	9.43375		8.32042		7.60298		1.88	18.6766
1.89	21.1131	13.7204	2.92361	12.666	6.33329	13.0275		1.89	11.2372	9.41775		8.36505		7.57844		1.89	18.7355
1.9	20.8111	13.4901	2.93613	12.7357	6.40966	12.9847		1.9	11.0541	9.4121		8.39125		7.60246		1.9	18.7866
1.91	20.4936	13.2445	2.94112	12.7966	6.32841	12.988		1.91	10.8888	9.39132		8.41383		7.60316		1.91	18.8397
1.92	20.3361	12.9824	2.95022	12.7695	6.40859	12.9938		1.92	10.6379	9.38265		8.43341		7.62453		1.92	18.898
1.93	20.2597	12.7279	2.95874	12.7665	6.56273	12.9911		1.93	10.3807	9.31432		8.49492		7.63136		1.93	18.9504
1.94	20.1801	12.5824	3.02622	12.7718	6.71398	12.9699		1.94	10.1658	9.25424		8.5315		7.66748		1.94	19.0004
1.95	19.999	12.4522	3.08579	12.775	6.71696	12.9566		1.95	9.99478	9.22892		8.54126		7.75447		1.95	19.0431
1.96	19.81	12.3325	3.15293	12.787	6.62709	12.9065		1.96	9.87541	9.17527		8.55353		7.81829		1.96	19.0919
1.97	19.498	12.2434	3.22114	12.7346	6.53356	12.8222		1.97	9.7906	9.0818		8.56772		7.86822		1.97	19.1346
1.98	19.295	12.1704	3.28999	12.6462	6.46015	12.8473		1.98	9.65943	9.01448		8.58819		7.92917		1.98	19.1755
1.99	19.2112	12.2441	3.35196	12.4731	6.39156	12.8883		1.99	9.47081	8.94821		8.66626		7.94615		1.99	19.2153
2	19.1647	12.3893	3.41598	12.3152	6.45675	12.8781		2	9.30319	8.88204		8.76402		8.01097		2	19.2512
2.01	19.1203	12.5382	3.55329	12.2954	6.39326	12.8595		2.01	9.21452	8.80172		8.82429		8.07355		2.01	19.2879
2.02	19.0703	12.6946	3.6967	12.2847	6.3663	12.8427		2.02	9.12838	8.73476		8.85056		8.11861		2.02	19.3213
2.03	18.9842	12.7832	3.85005	12.3354	6.29719	12.8535		2.03	9.05033	8.67503		8.83392		8.16699		2.03	19.3593
2.04	19.0378	12.8819	4.00876	12.3126	6.35232	12.8679		2.04	8.9708	8.59349		8.84034		8.15004		2.04	19.3905
2.05	19.113	12.9707	4.14652	12.3594	6.41108	13.0165		2.05	8.86688	8.52243		8.8235		8.10967		2.05	19.4194
2.06	19.2699	13.0605	4.28779	12.4909	6.41564	13.1546		2.06	8.77993	8.43987		8.81769		8.05465		2.06	19.4491
2.07	19.3058	13.1208	4.56011	12.598	6.42826	13.2466		2.07	8.79543	8.34949		8.78225		8.02804		2.07	19.4802
2.08	19.3097	13.1787	4.84216	12.7754	6.48768	13.3267		2.08	8.80422	8.2654		8.68064		8.00828		2.08	19.5096
2.09	19.2787	13.1835	5.12129	13.0071	6.54516	13.4125		2.09	8.81296	8.15853		8.55954		7.96944		2.09	19.5341
2.1	19.2565	13.1745	5.26076	13.188	6.54997	13.4868		2.1	8.80447	8.0295		8.49694		7.90079		2.1	19.5596
2.11	19.3054	13.1668	5.39636	13.352	6.49409	13.5666		2.11	8.8136	7.90905		8.41352		7.86322		2.11	19.574
2.12	19.3068	13.1065	5.465	13.381	6.49687	13.6494		2.12	8.80853	7.7858		8.37966		7.7924		2.12	19.602
2.13	19.1783	13.0266	5.58212	13.4822	6.43117	13.6974		2.13	8.80673	7.68078		8.38374		7.76197		2.13	19.6134
2.14	19.1036	12.9604	5.71762	13.5533	6.3748	13.6636		2.14	8.78772	7.55087		8.38374		7.7411		2.14	19.6407
2.15	18.9494	12.8834	5.85085	13.5645	6.37233	13.6438		2.15	8.84242	7.42093		8.37125		7.70803		2.15	19.6513
2.16	18.8522	12.8152	5.81206	13.629	6.37357	13.6409		2.16	8.77116	7.32209		8.38916		7.74887		2.16	19.6609
2.17	18.708	12.7341	5.80187	13.6908	6.36804	13.6384		2.17	8.78452	7.18171		8.3932		7.7763		2.17	19.6712
2.18	18.5162	12.644	5.75783	13.6855	6.36257	13.64		2.18	8.86814	7.05681		8.42506		7.80664		2.18	19.6879
2.19	18.2707	12.568	5.78017	13.6802	6.4064	13.6542		2.19	8.97058	6.95644		8.44604		7.85571		2.19	19.6975
2.2	18.0511	12.4823	5.80028	13.682	6.45777	13.6415		2.2	9.00075	6.85934		8.47666		7.86855		2.2	19.71
2.21	17.8625	12.3998	5.80419	13.6827	6.50713	13.6183		2.21	9.02301	6.73781		8.51202		7.92299		2.21	19.7194
2.22	17.8188	12.3204	5.70437	13.7173	6.56458	13.6091		2.22	9.0558	6.60344		8.50318		7.93524		2.22	19.7144
2.23	17.7769	12.2432	5.60234	13.6762	6.6278	13.6145		2.23	9.03834	6.49388		8.53946		7.94694		2.23	19.7258
2.24	17.866	12.1198	5.49927	13.6288	6.63788	13.597		2.24	8.88968	6.39407		8.55877		8.01823		2.24	19.7319
2.25	18.0095	11.9971	5.49125	13.5705	6.63069	13.5434		2.25	8.80561	6.31112		8.5784		7.99459		2.25	19.7262
2.26	18.294	11.8905	5.38536	13.5185	6.57981	13.4971		2.26	8.71949	6.21978		8.601		7.99454		2.26	19.7295
2.27	18.7079	11.7849	5.36812	13.4611	6.52791	13.4998		2.27	8.54443	6.12556		8.59849		8.01726		2.27	19.7293
2.28	19.1636	11.6532	5.34803	13.4004	6.47312	13.4472		2.28	8.39971	6.03629		8.58951		8.01484		2.28	19.7196
2.29	19.6043	11.5166	5.31842	13.3389	6.4115	13.4678		2.29	8.31714	5.96686		8.58052		8.0157		2.29	19.7183
2.3	20.0902	11.4224	5.30917	13.3449	6.35422	13.4987		2.3	8.21218	5.89962		8.55403		8.00306		2.3	19.7268
2.31	20.5022	11.3457	5.35963	13.3059	6.29574	13.5552		2.31	8.11835	5.80795		8.53693		8.00166		2.31	19.7207
2.32	20.8567	11.2562	5.40893	13.2933	6.23136	13.6088		2.32	8.09474	5.74098		8.53214		8.0267		2.32	19.7267
2.33	21.1506	11.1484	5.4498	13.2944	6.21524	13.6658		2.33	8.15954	5.66837		8.54103		8.02139		2.33	19.7306
2.34	21.3982	11.0599	5.43088	13.3466	6.21651	13.7247		2.34	8.21062	5.54572		8.5414		8.06874		2.34	19.7232
2.35	21.5616	10.9594	5.47224	13.3612	6.21009	13.7791		2.35	8.2583	5.45988		8.54997		8.09022		2.35	19.7343
2.36	21.6367	10.8535	5.46432	13.3794	6.20703	13.763		2.36	8.29814	5.3667		8.5316		8.10738		2.36	19.7253
2.37	21.6417	10.7722	5.45602	13.44	6.20217	13.799		2.37	8.32236	5.25947		8.51532		8.12292		2.37	19.737
2.38	21.5742	10.6966	5.46001	13.5086	6.20013	13.7416		2.38	8.32478	5.12648		8.53091		8.16225		2.38	19.7231
2.39	21.4909	10.6257	5.45859	13.5516	6.19897	13.6892		2.39	8.34941	5.03369		8.54389		8.17886		2.39	19.7283
2.4	21.4619	10.5541	5.4526	13.6099	6.19998	13.6861		2.4	8.35667	4.96271		8.5498		8.17356		2.4	19.7219
2.41	21.3963	10.4783	5.44515	13.6828	6.20504	13.67		2.41	8.36323	4.85986		8.52011		8.14911		2.41	19.72
2.42	21.33	10.4642	5.44429	13.7371	6.21379	13.5937		2.42	8.34267	4.75078		8.48695		8.14936		2.42	19.7173
2.43	21.239	10.4398	5.44704	13.7447	6.21408	13.5424		2.43	8.33232	4.662		8.45562		8.13421		2.43	19.7252
2.44	21.1438	10.3614	5.44928	13.8014	6.22187	13.502		2.44	8.38028	4.58189		8.44101		8.16309		2.44	19.7149
2.45	21.0113	10.2769	5.45072	13.8585	6.22264	13.4422		2.45	8.37981	4.48188		8.4482		8.1656		2.45	19.7298
2.46	20.9509	10.199	5.45372	13.8719	6.225	13.3879		2.46	8.36272	4.42063		8.44894		8.17817		2.46	19.7165
2.47	20.9399	10.1082	5.45422	13.8813	6.21984	13.3901		2.47	8.34163	4.35517		8.43158		8.16637		2.47	19.7215
2.48	20.9538	10.03	5.45278	13.9107	6.21491	13.3771		2.48	8.29788			8.41178		8.15872		2.48	19.7171
2.49	20.8858	9.93529	5.45147	13.922	6.20795	13.3051		2.49	8.26584			8.402		8.16131		2.49	19.7329
2.5	20.8616	9.8607	5.44996	13.9305	6.20616	13.3097		2.5	8.20534			8.37682		8.19162		2.5	19.7171
2.51	20.8179	9.78317	5.4486	13.953	6.20119	13.3769		2.51	8.12881			8.39288		8.13936		2.51	19.7273
2.52	20.78	9.66327	5.44807	13.9789	6.20308	13.4285		2.52	8.06519			8.38446		8.11395		2.52	19.7276
2.53	20.731	9.64934	5.44505	13.9887	6.19928	13.4657		2.53	7.95981			8.37656		8.04163		2.53	19.731
2.54	20.7104	9.60533	5.44607	13.9946	6.19971	13.536		2.54	7.85463			8.36101		7.98185		2.54	19.7253
2.55	20.689	9.55736	5.45104	14.022	6.20254	13.599		2.55	7.73364			8.34631		7.90949		2.55	19.7312
2.56	20.6278	9.50629	5.45261	14.0378	6.21225	13.6703		2.56	7.66042			8.32963		7.86295		2.56	19.7242
2.57	20.5463	9.46349	5.45679	14.0523	6.21968	13.7788		2.57	7.60498			8.32913		7.85489		2.57	19.7283
2.58	20.5606	9.41251	5.45371	14.1191	6.22891	13.8644		2.58	7.52568			8.32435		7.84576		2.58	19.7213
2.59	20.5599	9.2825	5.4578	14.1324	6.29542	13.8915		2.59	7.46511			8.34655		7.81963		2.59	19.7254
2.6	20.5695	9.16013	5.46314	14.1332	6.38962	13.9052		2.6	7.39076			8.33729		7.85997		2.6	19.7239
2.61	20.6024	9.06679	5.46144	14.1876	6.4743	13.9106		2.61	7.29785			8.33861		7.85666		2.61	19.7227
2.62	20.6678	8.93932	5.46429	14.201	6.54774	13.9266		2.62	7.17533			8.30638		7.89136		2.62	19.7291
2.63	20.7433	8.84048	5.46778	14.2072	6.60749	13.9264		2.63	7.1192			8.2965		7.89928		2.63	19.7293
2.64	20.8167	8.73392	5.46503	14.2595	6.66785	13.9466		2.64	7.08553			8.26195		7.92474		2.64	19.7251
2.65	20.8886	8.64751	5.46758	14.3236	6.72723	13.9364		2.65	7.05284			8.24269		7.93563		2.65	19.724
2.66	20.9636	8.54928	5.47292	14.394	6.79104	13.8998		2.66	7.01069			8.19704		7.94928		2.66	19.7255
2.67	20.9669	8.46263	5.47808	14.3943	6.85394	13.8979		2.67	6.9829			8.18267		7.9371		2.67	19.7229
2.68	20.9698	8.4466	5.47576	14.4571	6.86642	13.8951		2.68	6.95417			8.15741		7.96717		2.68	19.7272
2.69	20.9859	8.42634	5.47714	14.5269	6.85019	13.9033		2.69	6.95267			8.10156		7.96665		2.69	19.7249
2.7	21.0055	8.41993	5.48312	14.4746	6.88929	13.9495		2.7	6.97384			8.0525		7.96408		2.7	19.7286
2.71	21.0001	8.34514	5.4879	14.4678	6.8824	14.0012		2.71	6.98962			8.06039		7.95821		2.71	19.716
2.72	20.9454	8.31906	5.48524	14.5677	6.88628	14.0133		2.72	7.02797			8.06175		7.96131		2.72	19.718
2.73	20.9613	8.23025	5.48952	14.6045	6.93136	14.0632		2.73	7.04037			7.995		7.98663		2.73	19.7149
2.74	20.989	8.14447	5.48849	14.618	6.93773	14.0832		2.74	7.03144			7.96143		7.97594		2.74	19.7151
2.75	21.0103	8.07064	5.48609	14.6602	6.93676	14.0951		2.75	7.02701			7.9137		7.95812		2.75	19.7223
2.76	21.0202	7.99287	5.48642	14.6537	6.93081	14.095		2.76	7.0308			7.83563		7.99949		2.76	19.7162
2.77	21.047	7.92563	5.48763	14.5721	6.91942	14.0981		2.77	7.00812			7.81351		7.97537		2.77	19.7225
2.78	21.0717	7.85291	5.4839	14.5354	6.91581	14.1031		2.78	6.99275			7.83961		7.99004		2.78	19.7257
2.79	21.0971	7.77382	5.4827	14.5214	6.85945	14.069		2.79	7.01674			7.84855		8.02891		2.79	19.7252
2.8	21.1213	7.68581	5.47743	14.5533	6.86598	14.0281		2.8	7.02982			7.84891		8.03377		2.8	19.728
2.81	21.2093	7.5556	5.47303	14.4455	6.87197	14.0402		2.81	6.96722			7.83226		8.0535		2.81	19.7255
2.82	21.2184	7.48437	5.47004	14.4072	6.83612	13.9971		2.82	6.94171			7.85256		8.04439		2.82	19.7279
2.83	21.2058	7.39853	5.46611	14.3855	6.83764	14.0025		2.83	6.93358			7.82485		8.07206		2.83	19.7243
2.84	21.1757	7.30607	5.46321	14.344	6.84296	14.0071		2.84	6.92015			7.83281		8.07935		2.84	19.7314
2.85	21.1675	7.16036	5.46546	14.3606	6.85778	14.0171		2.85	6.9164			7.83884		8.06204		2.85	19.7263
2.86	21.155	6.99253	5.46164	14.4989	6.85146	14.0232		2.86	6.91267			7.82895		8.07698		2.86	19.7213
2.87	21.1366	6.83771	5.46164	14.6019	6.84893	14.0313		2.87	6.90835			7.78269		8.07625		2.87	19.7246
2.88	21.1207	6.67872	5.45514	14.7327	6.8481	14.0323		2.88	6.86376			7.74409		8.06701		2.88	19.7215
2.89	21.1186	6.58929	5.45377	14.7866	6.84863	14.0864		2.89	6.83867			7.7112		8.05321		2.89	19.7217
2.9	21.0867	6.50366	5.4524	14.8692	6.8445	14.0528		2.9	6.85836			7.67822		8.07639		2.9	19.7167
2.91	21.0713	6.42928	5.44999	14.8909	6.84108	14.0204		2.91	6.85976			7.67799		8.06132		2.91	19.7189
2.92	21.1338	6.35369	5.44952	14.9233	6.84375	13.9726		2.92	6.86336			7.68289		8.06221		2.92	19.7189
2.93	21.2125	6.27477	5.45036	14.916	6.84597	13.9296		2.93	6.86174			7.68987		8.06569		2.93	19.7249
2.94	21.299	6.25421	5.44604	14.9321	6.8424	13.9212		2.94	6.84457			7.70807		8.07617		2.94	19.7194
2.95	21.379	6.24145	5.44725	14.8933	6.8501	13.8816		2.95	6.83827			7.7058		8.0793		2.95	19.7266
2.96	21.4301	6.23199	5.44139	14.8395	6.84755	13.8381		2.96	6.83973			7.74407		8.11171		2.96	19.7245
2.97	21.501	6.23123	5.44461	14.8405	6.8436	13.731		2.97	6.83424			7.75935		8.1278		2.97	19.7244
2.98	21.5776	6.23017	5.51654	14.8852	6.83852	13.5773		2.98	6.80176			7.75034		8.15155		2.98	19.721
2.99	21.672	6.22588	5.5485	14.9476	6.84275	13.6525		2.99	6.79182			7.75812		8.11873		2.99	19.7234
3	21.7326	6.20066	5.63223	14.9894	6.8412	13.7466		3	6.79836			7.75785		8.12021		3	19.7204
3.01	21.7293	6.12706	5.72971	15.0316	6.84033	13.8505		3.01	6.78407			7.78476		8.07973		3.01	19.7221
3.02	21.7385	6.05214	5.82227	15.0785	6.83878	13.9446		3.02	6.78039			7.79766		8.05392		3.02	19.7182
3.03	21.6868	5.98547	5.89869	15.1111	6.83976	13.9928		3.03	6.74118			7.82761		8.02106		3.03	19.7161
3.04	21.6351	5.91853	5.97054	15.1463	6.79191	14.0608		3.04	6.73459			7.85291		8.00137		3.04	19.7197
3.05	21.6615	5.84065	5.98908	15.1866	6.72978	14.105		3.05	6.70813			7.83803		7.95231		3.05	19.7179
3.06	21.6316	5.76808	6.01438	15.1915	6.74855	14.2198		3.06	6.67445			7.84224		7.9078		3.06	19.7188
3.07	21.5876	5.68766	6.02849	15.1358	6.75706	14.3208		3.07	6.67076			7.84745		7.87827		3.07	19.7198
3.08	21.5841	5.60959	6.06914	15.0849	6.76747	14.2813		3.08	6.66603			7.87656		7.89644		3.08	19.7145
3.09	21.5613	5.48272	6.0632	15.0834	6.7774	14.218		3.09	6.63602			7.89326		7.92569		3.09	19.7215
3.1	21.558	5.41026	6.0371	15.0282	6.78287	14.1549		3.1	6.58514			7.87901		7.96864		3.1	19.7168
3.11	21.5126	5.33965	6.01652	14.9991	6.78237	14.0806		3.11	6.53336			7.88822		8.00016		3.11	19.716
3.12	21.5294	5.26332	6.02841	14.9658	6.83522	14.0252		3.12	6.53507			7.88361		8.05071		3.12	19.7209
3.13	21.5742	5.19094	6.03988	14.9411	6.89466	14.0353		3.13	6.52248			7.85386		8.06578		3.13	19.7168
3.14	21.5436	5.11997	6.09622	14.9095	7.03648	14.0829		3.14	6.51751			7.84357		8.06464		3.14	19.716
3.15	21.586	5.04239	6.14457	14.8846	7.1101	14.1166		3.15	6.52104			7.81808		8.0845		3.15	19.7186
3.16	21.5631	4.97083	6.08775	14.9038	7.11617	14.1449		3.16	6.50676			7.79224		8.13751		3.16	19.7208
3.17	21.5766	4.89978	6.04107	14.9242	7.11172	14.181		3.17	6.4777			7.7294		8.14923		3.17	19.7255
3.18	21.656	4.90076	5.97845	14.9022	7.09936	14.191		3.18	6.45462			7.72337		8.17284		3.18	19.7234
3.19	21.7095	4.9	5.92913	14.9311	7.14977	14.2017		3.19	6.4622			7.70093		8.19105		3.19	19.721
3.2	21.7737	4.89907	5.87132	14.9393	7.2274	14.2122		3.2	6.47504			7.68618		8.22258		3.2	19.7216
3.21	21.8273	4.89406	5.79134	14.9541	7.24952	14.2266		3.21	6.50289			7.65473		8.23386		3.21	19.7155
3.22	21.8524	4.89019	5.71834	14.9553	7.38523	14.18		3.22	6.47961			7.61865		8.26318		3.22	19.7245
3.23	21.9249	4.88283	5.66318	15.0272	7.38737	14.1305		3.23	6.48223			7.60687		8.30745		3.23	19.7254
3.24	21.9481	4.87845	5.60425	15.0741	7.37742	14.0823		3.24	6.49357			7.58156		8.32593		3.24	19.7256
3.25	22.0477	4.87656	5.59662	15.1349	7.43739	14.0483		3.25	6.47505			7.56618		8.33897		3.25	19.7182
3.26	22.0681	4.86736	5.5924	15.1841	7.50137	14.0035		3.26	6.47722			7.54961		8.35843		3.26	19.7174
3.27	22.0636	4.79472	5.59557	15.226	7.57023	13.9758		3.27	6.47781			7.54254		8.36007		3.27	19.7182
3.28	22.0559	4.71867	5.59813	15.2768	7.53622	14.0097		3.28	6.46758			7.51772		8.36848		3.28	19.7162
3.29	22.0738	4.64027	5.59278	15.3334	7.47641	14.0566		3.29	6.48556			7.48412		8.37881		3.29	19.7183
3.3	22.0801	4.56998	5.60222	15.3933	7.40303	14.0956		3.3	6.4502			7.48303		8.40122		3.3	19.7184
3.31	22.0939	4.49204	5.60868	15.4322	7.26266	14.141		3.31	6.45337			7.51972		8.4152		3.31	19.7206
3.32	22.0869	4.42113	5.61171	15.4143	7.1899	14.1757		3.32	6.48913			7.51888		8.4295		3.32	19.7116
3.33	22.1092	4.34977	5.61533	15.4084	7.1204	14.2413		3.33	6.48324			7.52523		8.44697		3.33	19.7215
3.34	22.0911	4.27619	5.61632	15.4151	7.0589	14.2922		3.34	6.51225			7.54381		8.44488		3.34	19.717
3.35	22.097	4.20975	5.6139	15.4062	6.99491	14.3418		3.35	6.51866			7.58817		8.45558		3.35	19.7188
3.36	22.0956	4.20483	5.60876	15.4093	6.9406	14.3678		3.36	6.53058			7.56158		8.49263		3.36	19.7156
3.37	22.0933	4.20163	5.59946	15.4047	6.92089	14.3349		3.37	6.54827			7.59199		8.50866		3.37	19.7138
3.38	22.0945	4.20003	5.60549	15.401	6.90132	14.3075		3.38	6.56715			7.58225		8.49959		3.38	19.7152
3.39	22.0919	4.1924	5.59654	15.399	6.90079	14.2815		3.39	6.58285			7.55299		8.48591		3.39	19.7174
3.4	22.0677	4.19377	5.5946	15.4207	6.89756	14.2544		3.4	6.58655			7.50007		8.49796		3.4	19.7145
3.41	22.0555	4.19266	5.5834	15.387	6.89891	14.2202		3.41	6.53471			7.47045		8.49339		3.41	19.72
3.42	22.0357	4.19053	5.5751	15.3396	6.89726	14.1696		3.42	6.54093			7.47916		8.54381		3.42	19.7195
3.43	22.0302	4.18475	5.57117	15.2718	6.88726	14.1149		3.43	6.54147			7.46816		8.5681		3.43	19.7227
3.44	21.9906	4.18059	5.56722	15.2932	6.88973	14.058		3.44	6.56477			7.46869		8.59393		3.44	19.7151
3.45	21.9589	4.1788	5.56732	15.3195	6.89016	14.0259		3.45	6.57103			7.48738		8.59916		3.45	19.7137
3.46	21.9444	4.17664	5.56741	15.3203	6.89158	13.9901		3.46	6.57831			7.44032		8.60034		3.46	19.719
3.47	21.929	4.17594	5.57832	15.3118	6.89812	13.9479		3.47	6.57957			7.46799		8.65144		3.47	19.7197
3.48	21.9362	4.1764	5.57774	15.3154	6.90089	13.8515		3.48	6.62402			7.4932		8.69381		3.48	19.7195
3.49	21.9619	4.17366	5.57288	15.2789	6.90882	13.7567		3.49	6.62595			7.52274		8.74718		3.49	19.7167
3.5	21.9762	4.17208	5.57998	15.297	6.91462	13.7139		3.5	6.65885			7.53168		8.80282		3.5	19.719
3.51	21.9648	4.17163	5.58367	15.3376	6.97251	13.6742		3.51	6.70503			7.56322		8.83879		3.51	19.7183
3.52	21.9633	4.17073	5.59686	15.4165	6.98453	13.6226		3.52	6.73656			7.57798		8.87086		3.52	19.7192
3.53	21.9744	4.1729	5.60807	15.3897	6.98124	13.6065		3.53	6.75589			7.55245		8.85973		3.53	19.7224
3.54	21.9817	4.16575	5.67387	15.4175	6.97858	13.6268		3.54	6.74359			7.52571		8.85009		3.54	19.7175
3.55	21.9798	4.16354	5.68269	15.435	6.97743	13.6535		3.55	6.77806			7.51468		8.84569		3.55	19.7172
3.56	21.9683	4.16547	5.67618	15.4569	6.98174	13.6824		3.56	6.74193			7.48974		8.81334		3.56	19.7203
3.57	21.9411	4.16318	5.74448	15.493	6.98516	13.7661		3.57	6.68507			7.48252		8.76537		3.57	19.7206
3.58	21.9149	4.16095	5.81098	15.5646	7.0307	13.8506		3.58	6.73101			7.47738		8.68483		3.58	19.7187
3.59	21.902	4.15938	5.87633	15.6406	7.08197	13.9527		3.59	6.71496			7.46614		8.61828		3.59	19.7116
3.6	21.9011	4.15497	5.93776	15.7027	7.08197	14.0443		3.6	6.68935			7.4473		8.53488		3.6	19.7156
3.61	21.9082	4.0907	5.98524	15.7307	7.13755	14.1594		3.61	6.64308			7.42305		8.48443		3.61	19.7175
3.62	21.9087	4.02493	6.0446	15.7583	7.14999	14.2489		3.62	6.64354			7.4089		8.45216		3.62	19.7139
3.63	21.9855	3.9573	6.04878	15.7323	7.22433	14.3122		3.63	6.64126			7.38769		8.44126		3.63	19.7169
3.64	22.027	3.88436	6.10933	15.7267	7.37913	14.3563		3.64	6.60984			7.40282		8.45565		3.64	19.7197
3.65	22.0949	3.81133	6.17168	15.7426	7.52322	14.4094		3.65	6.63552			7.39266		8.46049		3.65	19.7228
3.66	22.0927	3.74094	6.16771	15.7234	7.59455	14.4616		3.66	6.65649			7.37302		8.49532		3.66	19.7183
3.67	22.1604	3.66915	6.17248	15.6941	7.62574	14.5124		3.67	6.60856			7.37221		8.52568		3.67	19.723
3.68	22.2192	3.59643	6.17723	15.6662	7.81255	14.5061		3.68	6.63494			7.34987		8.5479		3.68	19.7174
3.69	22.2843	3.52207	6.1863	15.6426	8.01324	14.5218		3.69	6.65173			7.32196		8.55939		3.69	19.717
3.7	22.3349	3.51499	6.19442	15.6197	8.19735	14.5224		3.7	6.69806			7.29852		8.56822		3.7	19.7169
3.71	22.4016	3.51025	6.19361	15.63	8.34203	14.5223		3.71	6.67147			7.30078		8.57803		3.71	19.7152
3.72	22.3119	3.51524	6.19304	15.6306	8.41431	14.5755		3.72	6.73351			7.31417		8.58276		3.72	19.7187
3.73	22.3414	3.52822	6.19177	15.6429	8.34945	14.5958		3.73	6.76523			7.33213		8.57991		3.73	19.7132
3.74	22.2719	3.52229	6.18898	15.6376	8.35572	14.6486		3.74	6.77454			7.33322		8.57775		3.74	19.713
3.75	22.3426	3.45429	6.1977	15.6531	8.49144	14.6649		3.75	6.76644			7.33607		8.53906		3.75	19.7155
3.76	22.2603	3.375	6.19219	15.6626	8.56736	14.6819		3.76	6.8321			7.31662		8.52879		3.76	19.7117
3.77	22.1313	3.23741	6.19058	15.6651	8.47009	14.7006		3.77	6.82765			7.29812		8.50162		3.77	19.7139
3.78	21.9224	3.06414	6.18873	15.7017	8.35857	14.7144		3.78	6.81407			7.31268		8.49354		3.78	19.7075
3.79	21.7912	2.75625	6.17771	15.6924	8.30399	14.7444		3.79	6.80313			7.34284		8.51051		3.79	19.7092
3.8	21.6738	2.44529	6.17833	15.7293	8.29906	14.759		3.8	6.82626			7.36415		8.52883		3.8	19.7138
3.81	21.6352	2.06065	6.17445	15.7402	8.29763	14.7277		3.81	6.84668			7.41672		8.51662		3.81	19.7087
3.82	21.5472	1.66296	6.17207	15.781	8.35447	14.7392		3.82	6.84631			7.42265		8.53587		3.82	19.7138
3.83	21.5475	1.27664	6.17432	15.8283	8.33944	14.7109		3.83	6.85838			7.41129		8.54661		3.83	19.713
3.84	21.6316	0.961986	6.17671	15.8631	8.26249	14.7116		3.84	6.86905			7.39765		8.5816		3.84	19.7159
3.85	21.8926	0.661731	6.17912	15.91	8.18525	14.7081		3.85	6.841			7.37362		8.5846		3.85	19.7113
3.86	22.3294	0.4107	6.17232	15.9577	8.11116	14.6918		3.86	6.85053			7.37953		8.63134		3.86	19.7172
3.87	22.8755	0.203065	6.16915	15.9545	8.04364	14.6688		3.87	6.94874			7.36424		8.66781		3.87	19.7087
3.88	23.3435	0.127027	6.16851	15.9956	7.9265	14.6447		3.88	7.05505			7.33255		8.65715		3.88	19.7138
3.89	23.7829	0.117337	6.1586	15.9951	7.91449	14.6831		3.89	7.12425			7.30642		8.64368		3.89	19.7189
3.9	24.2455	0.182022	6.15302	16.0213	7.91159	14.7169		3.9	7.1551			7.2976		8.65571		3.9	19.7139
3.91	24.736	0.25076	6.15263	16.0242	7.90305	14.7614		3.91	7.22724			7.2669		8.61515		3.91	19.7166
3.92	25.2143	0.32296	6.14028	16.0211	7.9032	14.8112		3.92	7.31387			7.30169		8.59935		3.92	19.7186
3.93	25.4884	0.389278	6.12527	16.0037	7.90646	14.8668		3.93	7.4264			7.31414		8.57381		3.93	19.7167
3.94	25.7153	0.448301	6.12363	15.9905	7.96645	14.7981		3.94	7.53574			7.3684		8.59686		3.94	19.7165
3.95	25.7609	0.509512	6.13004	15.9724	8.02841	14.7348		3.95	7.63414			7.37293		8.62049		3.95	19.7184
3.96	25.711	0.509825	6.13535	15.9814	8.08885	14.7579		3.96	7.63805			7.387		8.60783		3.96	19.714
3.97	25.6379	0.511904	6.16922	15.9852	8.14784	14.7796		3.97	7.62785			7.42171		8.59423		3.97	19.7111
3.98	25.5219	0.440115	6.2031	15.9854	8.13567	14.7546		3.98	7.63683			7.44061		8.56785		3.98	19.7114
3.99	25.3785	0.366632	6.3723	15.9914	8.12481	14.6912		3.99	7.6596			7.43593		8.56205		3.99	19.7146
4	25.1553	0.297329	6.52903	15.9411	8.07627	14.6199		4	7.69573			7.45317		8.65515		4	19.7111
4.01	24.9391	0.226613	6.62813	15.894	8.02571	14.4264		4.01	7.70239			7.46523		8.74637		4.01	19.7132
4.02	24.7618	0.156866	6.7216	15.8535	7.96723	14.2134		4.02	7.7148			7.48387		8.85122		4.02	19.7114
4.03	24.5167	0.0931049	6.86592	15.8204	7.90951	14.1395		4.03	7.69231			7.50157		8.85866		4.03	19.7179
4.04	24.2823	0.0343208	6.94165	15.7973	7.85909	14.1277		4.04	7.66266			7.53958		8.86223		4.04	19.7157
4.05	24.0928	0.0475969	7.08701	15.7636	7.79343	14.0249		4.05	7.65217			7.55424		8.8505		4.05	19.7125
4.06	23.9337	0.0536372	7.14811	15.728	7.73639	13.8654		4.06	7.60696			7.53119		8.90877		4.06	19.7153
4.07	23.8022	0.068414	7.25301	15.7056	7.68539	13.7195		4.07	7.58554			7.5032		8.97652		4.07	19.7135
4.08	23.6371	0.0718814	7.16183	15.6787	7.62905	13.6182		4.08	7.52842			7.51248		8.97022		4.08	19.7165
4.09	23.455	0.076077	7.09071	15.7028	7.61744	13.5169		4.09	7.42863			7.53776		8.90489		4.09	19.7189
4.1	23.2759	0.0795444	7.12471	15.7258	7.60212	13.6359		4.1	7.35745			7.55204		8.81241		4.1	19.7079
4.11	23.1813	0.0842164	7.10895	15.7539	7.60363	13.8208		4.11	7.27317			7.54247		8.67547		4.11	19.7174
4.12	23.0862	0.0920972	7.03667	15.7723	7.59681	13.9885		4.12	7.18633			7.51856		8.59601		4.12	19.7121
4.13	23.0266	0.10373	7.04516	15.7839	7.58145	14.0847		4.13	7.10575			7.53136		8.51209		4.13	19.718
4.14	22.9494	0.0997196	6.96358	15.7934	7.57934	14.1808		4.14	6.99682			7.54764		8.50574		4.14	19.7093
4.15	22.885	0.151546	6.89271	15.7983	7.57673	14.3323		4.15	6.93357			7.53001		8.43839		4.15	19.7124
4.16	22.8232	0.144941	6.83291	15.8059	7.57188	14.4635		4.16	6.85472			7.5489		8.38609		4.16	19.71
4.17	22.7961	0.148903	6.8311	15.8103	7.57218	14.5992		4.17	6.80097			7.48975		8.38168		4.17	19.7105
4.18	22.783	0.157781	6.8174	15.8047	7.57149	14.7349		4.18	6.7451			7.49781		8.37814		4.18	19.7104
4.19	22.7554	0.168517	6.76118	15.7974	7.57197	14.7554		4.19	6.67377			7.41965		8.39019		4.19	19.7124
4.2	22.6925	0.164291	6.76328	15.7974	7.56576	14.7311		4.2	6.64809			7.41859		8.43813		4.2	19.7141
4.21	22.567	0.164363	6.76322	15.8019	7.55799	14.7055		4.21	6.59759			7.39034		8.4772		4.21	19.7099
4.22	22.5255	0.159253	6.74029	15.8046	7.55073	14.691		4.22	6.51391			7.38648		8.52421		4.22	19.713
4.23	22.5326	0.164227	6.73379	15.8101	7.54788	14.6765		4.23	6.4859			7.33687		8.55429		4.23	19.7101
4.24	22.5024	0.113514	6.7371	15.8302	7.6205	14.6263		4.24	6.45982			7.37165		8.58031		4.24	19.7145
4.25	22.4936	0.172789	6.73065	15.8313	7.75849	14.5783		4.25	6.42274			7.39277		8.61212		4.25	19.7122
4.26	22.4998	0.228537	6.72613	15.8059	7.84808	14.5697		4.26	6.41104			7.44271		8.66118		4.26	19.7172
4.27	22.4982	0.227856	6.72415	15.7776	7.87407	14.5656		4.27	6.41205			7.41257		8.67811		4.27	19.7179
4.28	22.4926	0.224017	6.72577	15.7844	7.88011	14.5714		4.28	6.41461			7.4975		8.68173		4.28	19.7195
4.29	22.4701	0.283956	6.723	15.7724	7.93984	14.5785		4.29	6.38086			7.51145		8.67533		4.29	19.7128
4.3	22.5008	0.340004	6.71791	15.7643	8.01386	14.5933		4.3	6.41837			7.51521		8.70124		4.3	19.7141
4.31	22.421	0.396823	6.72345	15.7259	8.09888	14.5935		4.31	6.46793			7.47689		8.7111		4.31	19.7126
4.32	22.3387	0.447132	6.72965	15.6764	8.24949	14.5911		4.32	6.47599			7.46001		8.67681		4.32	19.709
4.33	22.2832	0.498851	6.78401	15.6246	8.32715	14.6319		4.33	6.48509			7.45426		8.71015		4.33	19.7122
4.34	22.2299	0.498851	6.79486	15.575	8.33076	14.6591		4.34	6.49728			7.42437		8.732		4.34	19.7062
4.35	22.1829	0.50438	6.79845	15.5435	8.37746	14.6362		4.35	6.51181			7.39799		8.71807		4.35	19.7121
4.36	22.2239	0.559876	6.79763	15.5851	8.42243	14.5619		4.36	6.53034			7.42383		8.71315		4.36	19.7122
4.37	22.2732	0.610745	6.80124	15.6103	8.55539	14.4877		4.37	6.52426			7.34923		8.72902		4.37	19.7078
4.38	22.3052	0.616957	6.80556	15.6221	8.57415	14.4862		4.38	6.54271			7.30933		8.77476		4.38	19.7109
4.39	22.3532	0.614748	6.81464	15.6706	8.58582	14.4407		4.39	6.55391			7.28401		8.78182		4.39	19.7088
4.4	22.4358	0.556384	6.81248	15.7429	8.64247	14.4278		4.4	6.58985			7.28267		8.7657		4.4	19.7133
4.41	22.505	0.497234	6.81696	15.837	8.58249	14.3704		4.41	6.60714			7.27327		8.80517		4.41	19.7077
4.42	22.5824	0.429264	6.81429	15.8737	8.50929	14.3081		4.42	6.62413			7.22984		8.80129		4.42	19.7083
4.43	22.6372	0.427701	6.81084	15.9282	8.44338	14.302		4.43	6.64468			7.17836		8.78111		4.43	19.7058
4.44	22.6978	0.358776	6.8181	16.029	8.38631	14.3124		4.44	6.63768			7.1444		8.74878		4.44	19.7131
4.45	22.6832	0.301512	6.82955	16.0655	8.38639	14.3306		4.45	6.62859			7.11528		8.76489		4.45	19.7061
4.46	22.688	0.30051	6.83015	16.0872	8.32335	14.3194		4.46	6.65528			7.13969		8.75797		4.46	19.7206
4.47	22.6827	0.236737	6.83721	16.1216	8.31463	14.2855		4.47	6.66463			7.10328		8.72128		4.47	19.713
4.48	22.6914	0.178936	6.83711	16.1213	8.30996	14.2716		4.48	6.67203			7.11047		8.71351		4.48	19.7181
4.49	22.6878	0.242513	6.8402	16.1209	8.24623	14.2794		4.49	6.67267			7.1299		8.71467		4.49	19.7097
4.5	22.6705	0.230767	6.84359	16.1068	8.24002	14.3332		4.5	6.69874			7.14372		8.68585		4.5	19.7182
4.51	22.6462	0.23194	6.84401	16.1251	8.23354	14.3899		4.51	6.7077			7.17676		8.63925		4.51	19.7071
4.52	22.6655	0.224719	6.84409	16.1536	8.22646	14.3989		4.52	6.74456			7.22783		8.62701		4.52	19.7151
4.53	22.6962	0.216647	6.84269	16.1496	8.21439	14.4081		4.53	6.78844			7.24525		8.61409		4.53	19.7053
4.54	22.7489	0.127324	6.8379	16.1524	8.21616	14.4568		4.54	6.83279			7.24519		8.60264		4.54	19.7138
4.55	22.813	-0.0913401	6.83735	16.1444	8.21309	14.5368		4.55	6.85406			7.24534		8.55224		4.55	19.7077
4.56	22.8473	-0.329362	6.83356	16.1537	8.21204	14.5654		4.56	6.86968			7.29034		8.53961		4.56	19.7152
4.57	22.87	-0.635932	6.83202	16.162	8.20223	14.6187		4.57	6.88965			7.33395		8.56201		4.57	19.704
4.58	22.9157	-1.01516	6.83435	16.1813	8.20848	14.6265		4.58	6.93121			7.36603		8.57323		4.58	19.7076
4.59	22.9632	-1.32384	6.83038	16.1955	8.20004	14.6403		4.59	6.94253			7.40393		8.59306		4.59	19.708
4.6	23.0211	-1.64675	6.83038	16.2331	8.20458	14.6415		4.6	6.9826			7.3779		8.61776		4.6	19.7051
4.61	23.0454	-2.1055	6.83235	16.2479	8.21023	14.6365		4.61	6.97819			7.37601		8.63603		4.61	19.7075
4.62	23.0367	-2.5532	6.82983	16.2749	8.21517	14.6322		4.62	6.96131			7.37266		8.65723		4.62	19.7092
4.63	23.0204	-2.92976	6.82732	16.2855	8.20831	14.6129		4.63	6.96361			7.40034		8.65557		4.63	19.7076
4.64	22.9608	-3.16444	6.8239	16.3151	8.20519	14.5954		4.64	6.98598			7.42299		8.70775		4.64	19.7068
4.65	22.9194	-3.3277	6.82144	16.3319	8.20651	14.5429		4.65	7.04357			7.43007		8.73125		4.65	19.7143
4.66	22.9151	-3.48839	6.82138	16.3295	8.2075	14.4901		4.66	7.08432			7.38807		8.721		4.66	19.712
4.67	22.9127	-3.63667	6.77121	16.3202	8.20319	14.4336		4.67	7.10851			7.35661		8.72081		4.67	19.7179
4.68	22.9102	-3.78465	6.72104	16.3279	8.20061	14.3762		4.68	7.18953			7.34328		8.7134		4.68	19.7123
4.69	22.881	-3.9215	6.71762	16.339	8.19664	14.3824		4.69	7.28262			7.3708		8.70805		4.69	19.7146
4.7	22.8852	-3.99157	6.71158	16.2859	8.19602	14.404		4.7	7.38712			7.34703		8.72313		4.7	19.7154
4.71	22.8823	-4.06301	6.6634	16.3162	8.19409	14.4185		4.71	7.4883			7.35517		8.7298		4.71	19.7102
4.72	22.8835	-4.1458	6.60944	16.2658	8.19968	14.4446		4.72	7.57669			7.31515		8.72002		4.72	19.7058
4.73	22.9024	-4.29152	6.61172	16.2497	8.19489	14.4617		4.73	7.65149			7.29154		8.71446		4.73	19.7106
4.74	22.9311	-4.3751	6.56825	16.2508	8.19499	14.5143		4.74	7.70234			7.28994		8.69045		4.74	19.7031
4.75	22.9295	-4.38941	6.52283	16.2559	8.19786	14.5615		4.75	7.73094			7.29882		8.61707		4.75	19.7169
4.76	22.9834	-4.41893	6.56313	16.2784	8.20075	14.6109		4.76	7.77034			7.29538		8.60686		4.76	19.7047
4.77	23.0314	-4.44134	6.61516	16.2861	8.20148	14.6744		4.77	7.74703			7.29765		8.62752		4.77	19.7148
4.78	23.0994	-4.51712	6.62434	16.2978	8.19685	14.671		4.78	7.73741			7.31214		8.57584		4.78	19.7001
4.79	23.1487	-4.58563	6.62785	16.3688	8.1902	14.6677		4.79	7.70368			7.33278		8.54916		4.79	19.7093
4.8	23.2163	-4.53688	6.676	16.3396	8.18354	14.639		4.8	7.68685			7.34619		8.57073		4.8	19.7076
4.81	23.2693	-4.54183	6.73422	16.3852	8.17546	14.6364		4.81	7.68461			7.38161		8.55734		4.81	19.7105
4.82	23.315	-4.53636	6.68836	16.4345	8.1275	14.6492		4.82	7.69879			7.3723		8.54466		4.82	19.7106
4.83	23.3634	-4.59734	6.73184	16.4265	8.12043	14.6245		4.83	7.65371			7.42223		8.58029		4.83	19.7099
4.84	23.4405	-4.65679	6.78062	16.4737	8.07001	14.6054		4.84	7.62904			7.40728		8.65184		4.84	19.7129
4.85	23.4292	-4.70767	6.78586	16.4663	8.01762	14.554		4.85	7.6181			7.39982		8.67342		4.85	19.7114
4.86	23.4482	-4.70378	6.78278	16.497	8.04099	14.5236		4.86	7.63383			7.37938		8.68872		4.86	19.7138
4.87	23.4413	-4.70344	6.77579	16.5402	8.06617	14.5187		4.87	7.62784			7.33402		8.76212		4.87	19.7086
4.88	23.4487	-4.69798	6.77377	16.5728	8.07271	14.5127		4.88	7.63759			7.34795		8.7826		4.88	19.7122
4.89	23.433	-4.75533	6.77262	16.6038	8.01969	14.4512		4.89	7.63544			7.3547		8.77944		4.89	19.712
4.9	23.4316	-4.75112	6.76378	16.6454	8.03038	14.3058		4.9	7.63437			7.31902		8.83729		4.9	19.7109
4.91	23.4263	-4.75527	6.80613	16.6468	8.15771	14.1751		4.91	7.6273			7.30798		8.88188		4.91	19.7107
4.92	23.4397	-4.75277	6.80859	16.6995	8.25464	14.1121		4.92	7.65684			7.22882		8.87562		4.92	19.7084
4.93	23.4558	-4.76146	6.80773	16.7199	8.31992	14.0492		4.93	7.7036			7.24721		8.83018		4.93	19.708
4.94	23.4421	-4.70632	6.81483	16.7578	8.37486	14.1054		4.94	7.72332			7.23852		8.80907		4.94	19.7036
4.95	23.4537	-4.76006	6.81852	16.776	8.3521	14.1247		4.95	7.74394			7.24706		8.73846		4.95	19.7036
4.96	23.4891	-4.70637	6.82221	16.7621	8.32928	14.1355		4.96	7.74798			7.2753		8.70263		4.96	19.7105
4.97	23.5126	-4.65597	6.82676	16.7616	8.34839	14.1392		4.97	7.78608			7.25399		8.69189		4.97	19.7063
4.98	23.6092	-4.65828	6.83307	16.7726	8.424	14.2135		4.98	7.80344			7.2363		8.65528		4.98	19.7031
4.99	23.6297	-4.60156	6.84011	16.7858	8.4983	14.3589		4.99	7.80805			7.24619		8.59452		4.99	19.7067
5	23.7203	-4.54835	6.84983	16.7946	8.50566	14.4802		5	7.83949			7.28071		8.55461		5	19.7046
5.01	23.8103	-4.49576	6.85246	16.7844	8.48755	14.5625		5.01	7.90534			7.31866		8.56727		5.01	19.71
5.02	23.7949	-4.42762	6.85508	16.7648	8.4843	14.6425		5.02	7.94895			7.31018		8.60635		5.02	19.7131
5.03	23.9028	-4.42415	6.85442	16.7648	8.47631	14.641		5.03	8.00114			7.31215		8.62611		5.03	19.7055
5.04	23.9832	-4.42585	6.85437	16.7537	8.48085	14.641		5.04	8.05241			7.29027		8.68149		5.04	19.7142
5.05	24.0457	-4.48276	6.86007	16.7676	8.48205	14.6386		5.05	8.09669			7.28535		8.684		5.05	19.7134
5.06	24.0931	-4.47513	6.86721	16.7733	8.41517	14.6547		5.06	8.16493			7.28325		8.65317		5.06	19.7101
5.07	24.1005	-4.41241	6.87172	16.7736	8.41239	14.6697		5.07	8.22999			7.29842		8.68625		5.07	19.7105
5.08	24.1584	-4.47632	6.87429	16.7667	8.32996	14.6738		5.08	8.28254			7.27567		8.68682		5.08	19.7082
5.09	24.1705	-4.46688	6.87346	16.7679	8.25743	14.6765		5.09	8.28752			7.2655		8.66585		5.09	19.7073
5.1	24.1598	-4.44457	6.87071	16.783	8.1923	14.6804		5.1	8.27818			7.27272		8.63299		5.1	19.7131
5.11	24.2303	-4.4412	6.87184	16.7885	8.18964	14.7087		5.11	8.28795			7.24027		8.63897		5.11	19.7044
5.12	24.2152	-4.49559	6.87343	16.8015	8.19845	14.7246		5.12	8.27893			7.23141		8.61175		5.12	19.7122
5.13	24.1881	-4.44714	6.88113	16.8029	8.20058	14.7286		5.13	8.28048			7.21928		8.60269		5.13	19.71
5.14	24.231	-4.39872	6.95063	16.7994	8.20798	14.7272		5.14	8.31031			7.20003		8.57333		5.14	19.708
5.15	24.1858	-4.53651	7.04928	16.7877	8.26197	14.7177		5.15	8.3111			7.21206		8.59677		5.15	19.7066
5.16	24.1071	-4.67798	7.1604	16.7402	8.24944	14.7073		5.16	8.28314			7.17997		8.57843		5.16	19.7079
5.17	23.9826	-4.75852	7.25577	16.7114	8.25055	14.6975		5.17	8.27201			7.20384		8.59583		5.17	19.7094
5.18	23.8405	-4.91208	7.40767	16.6877	8.24035	14.6768		5.18	8.25732			7.21309		8.61854		5.18	19.7072
5.19	23.7583	-5.1499	7.49653	16.6606	8.23607	14.6706		5.19	8.21357			7.18113		8.6068		5.19	19.7024
5.2	23.7023	-5.37643	7.57843	16.6086	8.22988	14.65		5.2	8.24871			7.19831		8.60034		5.2	19.7085
5.21	23.6379	-5.61312	7.66194	16.5704	8.22793	14.6419		5.21	8.27725			7.22684		8.60218		5.21	19.7068
5.22	23.5774	-5.90373	7.79855	16.486	8.21869	14.6353		5.22	8.29722			7.26772		8.61242		5.22	19.7074
5.23	23.6108	-6.19891	7.80673	16.3803	8.21501	14.6504		5.23	8.25936			7.26839		8.66073		5.23	19.6956
5.24	23.8115	-6.37852	7.7879	16.3105	8.2133	14.6642		5.24	8.23236			7.25679		8.6332		5.24	19.7115
5.25	24.1623	-6.55179	7.75057	16.2819	8.21266	14.6831		5.25	8.28979			7.28744		8.60446		5.25	19.7055
5.26	24.6326	-6.77838	7.74045	16.2478	8.21277	14.702		5.26	8.32825			7.31598		8.59458		5.26	19.7033
5.27	25.1199	-7.00331	7.7302	16.221	8.20728	14.7287		5.27	8.43747			7.29858		8.5906		5.27	19.7084
5.28	25.5929	-7.15461	7.71248	16.1941	8.19738	14.7544		5.28	8.59053			7.3199		8.59415		5.28	19.7105
5.29	26.0044	-7.31298	7.69781	16.2253	8.14195	14.7666		5.29	8.66586			7.31407		8.56341		5.29	19.7088
5.3	26.4109	-7.40225	7.69084	16.2481	8.07725	14.7788		5.3	8.76708			7.28683		8.57463		5.3	19.7085
5.31	26.8333	-7.48126	7.61608	16.3363	8.03011	14.7981		5.31	8.85493			7.25042		8.53078		5.31	19.7157
5.32	27.1195	-7.54978	7.60536	16.4559	7.96591	14.8074		5.32	8.97744			7.23864		8.45556		5.32	19.7097
5.33	27.3094	-7.61891	7.54712	16.5559	7.89422	14.8271		5.33	9.05982			7.22429		8.4506		5.33	19.7106
5.34	27.3408	-7.69273	7.5512	16.6003	7.83286	14.8387		5.34	9.15408			7.18079		8.46736		5.34	19.7066
5.35	27.2594	-7.70157	7.54909	16.6321	7.77385	14.901		5.35	9.2632			7.10146		8.46076		5.35	19.7063
5.36	27.1708	-7.72409	7.48482	16.6434	7.71831	14.9676		5.36	9.29479			7.08755		8.41119		5.36	19.7057
5.37	26.9926	-7.74066	7.49304	16.6642	7.66106	15.0228		5.37	9.32331			7.0842		8.4245		5.37	19.709
5.38	26.8075	-7.7617	7.50126	16.6644	7.64845	15.0872		5.38	9.33159			7.08465		8.42628		5.38	19.7091
5.39	26.6558	-7.82917	7.49785	16.641	7.64884	15.1364		5.39	9.33504			7.09298		8.42674		5.39	19.7107
5.4	26.428	-7.90165	7.49941	16.6072	7.63987	15.1888		5.4	9.34293			7.07062		8.38914		5.4	19.7064
5.41	26.2444	-7.97712	7.5012	16.5558	7.65637	15.2215		5.41	9.34402			7.08707		8.41837		5.41	19.7089
5.42	26.082	-8.05122	7.54725	16.4974	7.73249	15.211		5.42	9.35987			7.09086		8.42668		5.42	19.7024
5.43	25.9181	-8.11273	7.53703	16.497	7.80715	15.2057		5.43	9.30031			7.09137		8.4431		5.43	19.7076
5.44	25.748	-8.18017	7.52615	16.5062	7.96315	15.2036		5.44	9.2408			7.11627		8.41799		5.44	19.7068
5.45	25.5715	-8.2287	7.52404	16.5196	8.10833	15.1608		5.45	9.21865			7.12514		8.38983		5.45	19.7085
5.46	25.4517	-8.28493	7.51578	16.5236	8.20593	15.1224		5.46	9.11535			7.08744		8.34586		5.46	19.7073
5.47	25.3573	-8.33874	7.511	16.5239	8.36022	15.0255		5.47	9.0338			7.07697		8.33344		5.47	19.7065
5.48	25.249	-8.34037	7.51137	16.5311	8.58354	14.8961		5.48	8.97574			7.08117		8.34512		5.48	19.7063
5.49	25.1817	-8.34053	7.5126	16.5403	8.71878	14.8271		5.49	8.90688			7.11442		8.40218		5.49	19.7079
5.5	25.0572	-8.33903	7.50848	16.5399	8.75605	14.784		5.5	8.8558			7.0856		8.45038		5.5	19.7098
5.51	24.9261	-8.33826	7.50633	16.5658	8.73039	14.7643		5.51	8.75955			7.05722		8.456		5.51	19.7076
5.52	24.8466	-8.27633	7.50176	16.5707	8.78178	14.6837		5.52	8.76014			7.08824		8.45517		5.52	19.7037
5.53	24.8363	-8.21882	7.49962	16.5864	8.82229	14.52		5.53	8.72835			7.08816		8.51798		5.53	19.7104
5.54	24.8347	-8.16714	7.49517	16.5907	8.81482	14.3971		5.54	8.63583			7.08022		8.63065		5.54	19.7075
5.55	24.82	-8.11814	7.50097	16.5948	8.78764	14.2907		5.55	8.60364			7.067		8.69642		5.55	19.7046
5.56	24.8168	-8.06315	7.50517	16.5962	8.70794	14.3036		5.56	8.55461			7.09276		8.71721		5.56	19.6986
5.57	24.7951	-8.00181	7.50937	16.6081	8.55975	14.3837		5.57	8.49751			7.06904		8.68244		5.57	19.7071
5.58	24.7753	-7.93793	7.5114	16.6151	8.63608	14.391		5.58	8.46905			7.05788		8.63712		5.58	19.7074
5.59	24.7564	-7.87463	7.5197	16.63	8.81218	14.3836		5.59	8.44402			7.07041		8.59298		5.59	19.7109
5.6	24.7279	-7.80825	7.52809	16.621	8.91477	14.3855		5.6	8.43077			7.07979		8.56409		5.6	19.707
5.61	24.7065	-7.81646	7.5355	16.6253	8.9232	14.4497		5.61	8.35054			7.06745		8.56452		5.61	19.7063
5.62	24.6409	-7.81412	7.53402	16.631	8.85713	14.5427		5.62	8.29603			7.05143		8.49707		5.62	19.7091
5.63	24.5758	-7.80566	7.5354	16.6719	8.91844	14.6117		5.63	8.3049			7.05974		8.47043		5.63	19.7109
5.64	24.4989	-7.79586	7.52757	16.6808	9.07586	14.6737		5.64	8.31512			7.07616		8.4373		5.64	19.7096
5.65	24.4371	-7.78766	7.52194	16.7276	9.25322	14.6618		5.65	8.32922			7.06212		8.4586		5.65	19.707
5.66	24.3766	-7.78931	7.51801	16.7718	9.34506	14.5971		5.66	8.32217			7.07593		8.43096		5.66	19.708
5.67	24.4096	-7.79382	7.51498	16.8207	9.28139	14.5411		5.67	8.30831			7.09632		8.47122		5.67	19.7096
5.68	24.4587	-7.78585	7.51112	16.8704	9.1963	14.4852		5.68	8.28361			7.09873		8.49235		5.68	19.7132
5.69	24.5227	-7.77579	7.5014	16.9136	9.18995	14.4385		5.69	8.26748			7.10971		8.55237		5.69	19.7086
5.7	24.5469	-7.76747	7.49746	16.9231	9.20783	14.4357		5.7	8.29395			7.10163		8.55402		5.7	19.707
5.71	24.5699	-7.76267	7.49999	16.9523	9.2469	14.4414		5.71	8.29643			7.1202		8.56711		5.71	19.71
5.72	24.5842	-7.75231	7.5003	16.9582	9.20619	14.462		5.72	8.32081			7.12704		8.569		5.72	19.7088
5.73	24.611	-7.74894	7.51144	16.9875	9.19321	14.473		5.73	8.34773			7.12824		8.56137		5.73	19.7066
5.74	24.6334	-7.74003	7.51519	16.95	9.1152	14.4899		5.74	8.33157			7.11398		8.54129		5.74	19.7092
5.75	24.6598	-7.66338	7.51314	16.9414	9.18078	14.5436		5.75	8.33496			7.09607		8.55524		5.75	19.7027
5.76	24.6103	-7.65808	7.51449	16.9311	9.25164	14.6023		5.76	8.32181			7.081		8.56913		5.76	19.7089
5.77	24.5574	-7.67043	7.51318	16.9226	9.32373	14.6577		5.77	8.31954			7.04971		8.56415		5.77	19.7124
5.78	24.4942	-7.60713	7.51865	16.9299	9.41387	14.7119		5.78	8.30791			7.04733		8.52096		5.78	19.7067
5.79	24.4438	-7.60582	7.51761	16.9616	9.56509	14.7289		5.79	8.28387			7.02371		8.50342		5.79	19.7024
5.8	24.4385	-7.612	7.51655	16.959	9.79124	14.7319		5.8	8.28239			7.02794		8.46105		5.8	19.7034
5.81	24.4325	-7.7079	7.51834	16.9634	10.0346	14.7441		5.81	8.23466			7.00424		8.43801		5.81	19.7044
5.82	24.4726	-7.8039	7.51091	16.9705	10.1488	14.7538		5.82	8.21144			6.99223		8.43576		5.82	19.7065
5.83	24.5243	-7.96331	7.51091	16.9977	10.2218	14.8004		5.83	8.23618			6.99675		8.42291		5.83	19.7095
5.84	24.5706	-8.20529	7.52045	16.9289	10.1595	14.8591		5.84	8.2376			7.00446		8.42083		5.84	19.713
5.85	24.6478	-8.43444	7.52634	16.8565	10.1614	14.9069		5.85	8.25268			7.01799		8.4303		5.85	19.7085
5.86	24.698	-8.7295	7.53141	16.8157	10.1687	14.9477		5.86	8.24597			7.02545		8.4361		5.86	19.7139
5.87	24.7757	-9.10334	7.5273	16.7653	10.163	14.9798		5.87	8.30574			7.02646		8.41318		5.87	19.7048
5.88	24.8347	-9.4057	7.53578	16.7597	10.088	14.9683		5.88	8.32908			7.05232		8.3998		5.88	19.7097
5.89	24.892	-9.69792	7.54587	16.762	9.97467	14.9655		5.89	8.34015			7.02117		8.44854		5.89	19.706
5.9	24.9405	-9.91457	7.5483	16.7122	9.81229	14.9669		5.9	8.36987			7.00243		8.40918		5.9	19.7098
5.91	24.9439	-10.1263	7.55202	16.6743	9.72233	14.9784		5.91	8.37535			7.02072		8.39158		5.91	19.7085
5.92	24.9425	-10.2846	7.55609	16.6419	9.76846	14.9561		5.92	8.37055			7.0233		8.35434		5.92	19.7096
5.93	24.9575	-10.4272	7.55223	16.6713	9.88258	14.8997		5.93	8.37144			7.03513		8.35843		5.93	19.7065
5.94	24.9677	-10.5163	7.55898	16.7147	9.8955	14.8764		5.94	8.38341			7.01581		8.30961		5.94	19.7072
5.95	24.9872	-10.5961	7.56316	16.7086	9.90403	14.8726		5.95	8.40571			7.04066		8.28267		5.95	19.708
5.96	24.9681	-10.668	7.57794	16.7539	9.9154	14.8688		5.96	8.38863			7.04696		8.28383		5.96	19.7066
5.97	24.9421	-10.7468	7.584	16.7615	9.92856	14.8592		5.97	8.40213			7.02243		8.2952		5.97	19.708
5.98	24.96	-10.8319	7.58219	16.7715	9.88381	14.8384		5.98	8.4212			7.03506		8.29433		5.98	19.7024
5.99	24.9148	-10.9036	7.58455	16.8201	9.88617	14.8117		5.99	8.4249			7.05319		8.35363		5.99	19.7075
6	24.9003	-10.9692	7.59274	16.8763	9.89268	14.8241		6	8.46012			7.04884		8.40146		6	19.7077
6.01	24.8627	-10.9923	7.60274	16.9216	9.8424	14.8371		6.01	8.48885			7.04798		8.4485		6.01	19.7094
6.02	24.8256	-11.0107	7.60306	16.9672	9.79654	14.8863		6.02	8.51299			7.02391		8.44589		6.02	19.7072
6.03	24.8347	-11.0111	7.60549	17.005	9.85115	14.7991		6.03	8.52491			7.03839		8.49641		6.03	19.7062
6.04	24.835	-10.959	7.6105	17.0723	9.9099	14.6946		6.04	8.53819			7.03173		8.56438		6.04	19.7082
6.05	24.8981	-10.9169	7.60392	17.087	9.94577	14.6297		6.05	8.56928			7.00064		8.61264		6.05	19.7108
6.06	24.9492	-10.8734	7.60038	17.1416	9.98663	14.573		6.06	8.58168			6.99812		8.61607		6.06	19.7058
6.07	24.9563	-10.88	7.60206	17.1781	10.0395	14.5782		6.07	8.60486			7.00603		8.61412		6.07	19.7069
6.08	25.0312	-10.8928	7.60363	17.2167	10.09	14.5904		6.08	8.64771			7.0126		8.61026		6.08	19.7042
6.09	25.0856	-10.9081	7.59826	17.192	10.143	14.5632		6.09	8.65468			7.00427		8.54838		6.09	19.7086
6.1	25.1728	-10.9603	7.59024	17.1822	10.1921	14.5315		6.1	8.64338			7.02649		8.54654		6.1	19.7073
6.11	25.2392	-11.0116	7.58693	17.1688	10.2382	14.4954		6.11	8.66757			7.05863		8.54706		6.11	19.7097
6.12	25.2567	-11.0754	7.57838	17.1593	10.225	14.5722		6.12	8.72388			7.05834		8.45969		6.12	19.7045
6.13	25.2773	-11.1344	7.56983	17.1378	10.2185	14.6604		6.13	8.77206			7.10963		8.38602		6.13	19.7042
6.14	25.262	-11.1896	7.57146	17.118	10.2375	14.7121		6.14	8.78047			7.15936		8.34933		6.14	19.7053
6.15	25.2594	-11.2392	7.56691	17.0596	10.2437	14.7967		6.15	8.81253			7.18075		8.3099		6.15	19.7101
6.16	25.266	-11.2442	7.5612	17.0164	10.2403	14.8011		6.16	8.83923			7.18097		8.29141		6.16	19.7036
6.17	25.2709	-11.2305	7.55532	16.9478	10.2351	14.8422		6.17	8.85298			7.19622		8.2614		6.17	19.7074
6.18	25.277	-11.164	7.55273	16.9484	10.221	14.8886		6.18	8.86861			7.23204		8.30816		6.18	19.7071
6.19	25.2635	-11.1576	7.5445	16.9387	10.1659	14.9334		6.19	8.9316			7.23941		8.27925		6.19	19.7045
6.2	25.2771	-11.1655	7.54593	16.9312	10.1208	14.965		6.2	8.93468			7.24949		8.29054		6.2	19.7076
6.21	25.2611	-11.1613	7.54372	16.9367	10.0816	14.9633		6.21	8.94767			7.25138		8.34349		6.21	19.7058
6.22	25.2396	-11.0944	7.54479	16.9431	10.0321	14.95		6.22	8.93694			7.22775		8.38032		6.22	19.7058
6.23	25.2281	-11.014	7.54256	16.9383	9.96836	14.9377		6.23	8.95965			7.21031		8.41202		6.23	19.7064
6.24	25.2386	-10.9971	7.5375	16.9324	9.90769	14.9253		6.24	8.95275			7.22563		8.45293		6.24	19.7095
6.25	25.2928	-10.9295	7.53992	16.9226	9.84765	14.9371		6.25	8.95235			7.22339		8.49211		6.25	19.7097
6.26	25.3449	-10.8797	7.54358	16.933	9.79434	14.915		6.26	8.96146			7.22624		8.47385		6.26	19.7072
6.27	25.3781	-10.8275	7.54045	16.9276	9.74768	14.8805		6.27	8.99982			7.24176		8.46401		6.27	19.7039
6.28	25.4452	-10.7726	7.54126	16.9335	9.75175	14.8345		6.28	9.00969			7.26397		8.51337		6.28	19.7065
6.29	25.4915	-10.6488	7.54135	16.955	9.74838	14.7885		6.29	9.03124			7.2355		8.4889		6.29	19.7065
6.3	25.538	-10.537	7.54701	16.9445	9.73692	14.7749		6.3	9.01636			7.21944		8.49351		6.3	19.7021
6.31	25.6172	-10.4753	7.62787	16.948	9.73876	14.7671		6.31	9.05249			7.21034		8.4882		6.31	19.7024
6.32	25.6997	-10.487	7.70873	16.9517	9.73984	14.7829		6.32	9.06783			7.20475		8.49926		6.32	19.7024
6.33	25.7635	-10.3794	7.80894	16.9534	9.7463	14.8163		6.33	9.08889			7.21068		8.47827		6.33	19.7078
6.34	25.7783	-10.3083	7.91246	16.9539	9.74337	14.8522		6.34	9.10545			7.23636		8.46456		6.34	19.7015
6.35	25.8231	-10.2368	7.99913	16.9477	9.73939	14.8377		6.35	9.12154			7.24344		8.44948		6.35	19.7029
6.36	25.8307	-10.2276	8.15371	16.9374	9.73651	14.84		6.36	9.10493			7.23146		8.44963		6.36	19.7046
6.37	25.85	-10.1479	8.30336	16.9304	9.72592	14.8429		6.37	9.10712			7.19651		8.38794		6.37	19.7046
6.38	25.8781	-10.131	8.4575	16.9229	9.715	14.8551		6.38	9.11433			7.22778		8.40332		6.38	19.7073
6.39	25.9028	-10.1186	8.55015	16.9377	9.71089	14.8563		6.39	9.14838			7.26247		8.36114		6.39	19.7105
6.4	25.9372	-10.1089	8.55748	16.9249	9.76647	14.8753		6.4	9.15444			7.24159		8.33377		6.4	19.7046
6.41	25.9184	-10.0359	8.56481	16.9374	9.89478	14.8533		6.41	9.1588			7.27559		8.31258		6.41	19.7048
6.42	25.9422	-10.0307	8.56331	16.9523	9.91145	14.8241		6.42	9.17933			7.27717		8.31991		6.42	19.7039
6.43	25.9502	-10.0233	8.60417	16.964	9.9349	14.7948		6.43	9.20072			7.26789		8.33445		6.43	19.7115
6.44	25.9328	-10.0169	8.58811	16.9798	9.98102	14.7905		6.44	9.21012			7.25632		8.38021		6.44	19.7066
6.45	25.9618	-10.003	8.52174	16.9937	10.0184	14.7938		6.45	9.25368			7.2483		8.39473		6.45	19.7056
6.46	25.9453	-10.0066	8.45839	17.0192	10.0568	14.8675		6.46	9.27248			7.2628		8.3909		6.46	19.7088
6.47	25.9514	-10.0035	8.43299	17.0079	10.1095	14.8316		6.47	9.28974			7.26456		8.40787		6.47	19.7014
6.48	25.9533	-9.99743	8.4228	17.0061	10.1786	14.8045		6.48	9.28856			7.24347		8.45187		6.48	19.7042
6.49	25.9402	-9.99065	8.40325	17.0069	10.2381	14.7592		6.49	9.27878			7.28		8.48529		6.49	19.7008
6.5	25.9518	-9.98715	8.39108	16.9933	10.2314	14.7076		6.5	9.31736			7.27474		8.4868		6.5	19.7082
6.51	25.9461	-9.96917	8.37384	16.9816	10.3312	14.7084		6.51	9.33948			7.26292		8.45291		6.51	19.6961
6.52	25.9593	-9.96177	8.30262	16.9841	10.4364	14.7065		6.52	9.36843			7.2539		8.39818		6.52	19.7066
6.53	25.9881	-9.96018	8.29051	16.9832	10.4749	14.7095		6.53	9.37917			7.24851		8.36584		6.53	19.7015
6.54	25.9925	-9.9542	8.27191	16.9975	10.5521	14.6416		6.54	9.35882			7.24746		8.33912		6.54	19.7043
6.55	25.9819	-9.9442	8.21003	16.9893	10.5856	14.5213		6.55	9.36726			7.25732		8.38314		6.55	19.7043
6.56	25.99	-9.92909	8.14166	16.998	10.619	14.5531		6.56	9.3834			7.23957		8.34277		6.56	19.7036
6.57	26.0511	-9.92165	8.07467	16.988	10.627	14.65		6.57	9.40014			7.2436		8.29467		6.57	19.7064
6.58	26.1139	-9.90654	8.02755	16.9871	10.571	14.7662		6.58	9.42427			7.2154		8.22176		6.58	19.7034
6.59	26.1858	-9.88975	7.97346	16.9901	10.5234	14.8344		6.59	9.42206			7.1848		8.1667		6.59	19.7038
6.6	26.2125	-9.88141	7.92119	17.0031	10.4697	14.8097		6.6	9.45185			7.20933		8.17293		6.6	19.7056
6.61	26.2706	-9.87101	7.87619	17.0052	10.412	14.7603		6.61	9.44984			7.22702		8.2341		6.61	19.7023
6.62	26.3047	-9.8563	7.83207	17.0135	10.4024	14.7233		6.62	9.48235			7.24079		8.24111		6.62	19.7125
6.63	26.3601	-9.85403	7.78895	17.0255	10.3562	14.8096		6.63	9.49746			7.24396		8.2051		6.63	19.7038
6.64	26.4418	-9.84584	7.78675	17.0436	10.3558	14.8944		6.64	9.5051			7.22724		8.10956		6.64	19.7039
6.65	26.5173	-9.83975	7.74958	17.0492	10.3414	14.9172		6.65	9.53737			7.20918		8.07981		6.65	19.7056
6.66	26.5487	-9.83235	7.80587	17.0652	10.3457	14.8165		6.66	9.55719			7.20177		8.12378		6.66	19.7024
6.67	26.5391	-9.82471	7.85911	17.0752	10.3434	14.699		6.67	9.5667			7.21615		8.16342		6.67	19.7064
6.68	26.57	-9.7643	7.92119	17.0909	10.3299	14.6145		6.68	9.59157			7.22577		8.2018		6.68	19.6995
6.69	26.6178	-9.70327	7.97965	17.0993	10.3267	14.5524		6.69	9.5623			7.20155		8.22777		6.69	19.7044
6.7	26.6258	-9.63981	8.03852	17.08	10.3165	14.5308		6.7	9.59553			7.20177		8.20855		6.7	19.6953
6.71	26.6148	-9.56131	8.10852	17.0244	10.3059	14.5093		6.71	9.59168			7.19609		8.17858		6.71	19.7004
6.72	26.5757	-9.48138	8.17394	16.9485	10.2307	14.4048		6.72	9.61956			7.19728		8.21348		6.72	19.6972
6.73	26.4653	-9.41219	8.23864	16.8781	10.1733	14.2852		6.73	9.63435			7.19596		8.31192		6.73	19.7076
6.74	26.298	-9.40352	8.2936	16.8849	10.1078	14.1668		6.74	9.63285			7.20348		8.39632		6.74	19.6957
6.75	26.0699	-9.3336	8.30123	16.8816	10.0862	14.1353		6.75	9.62442			7.20695		8.3719		6.75	19.7036
6.76	25.9916	-9.33703	8.30824	16.8649	10.0245	14.0989		6.76	9.63107			7.18912		8.39098		6.76	19.7053
6.77	25.9149	-9.3962	8.30594	16.8131	9.96158	14.0481		6.77	9.59752			7.18103		8.38644		6.77	19.7039
6.78	25.9407	-9.46707	8.30729	16.7705	9.88749	14.0614		6.78	9.57804			7.18669		8.36559		6.78	19.707
6.79	26.0659	-9.54497	8.30405	16.6888	9.82927	14.0639		6.79	9.51			7.18044		8.33792		6.79	19.7089
6.8	26.3059	-9.70128	8.30143	16.6935	9.76919	14.0835		6.8	9.51898			7.15661		8.3324		6.8	19.706
6.81	26.6154	-9.84796	8.29443	16.6597	9.77831	14.1489		6.81	9.56817			7.16939		8.29498		6.81	19.7024
6.82	27.0599	-9.99759	8.29331	16.6756	9.77452	14.2501		6.82	9.6017			7.19217		8.24454		6.82	19.7002
6.83	27.5417	-10.1593	8.29947	16.609	9.78283	14.3618		6.83	9.63046			7.23075		8.19081		6.83	19.6993
6.84	28.1319	-10.3847	8.29679	16.5833	9.73479	14.4445		6.84	9.67167			7.23369		8.15187		6.84	19.7049
6.85	28.5562	-10.5471	8.29572	16.5848	9.73279	14.5629		6.85	9.76119			7.27471		8.1158		6.85	19.6958
6.86	28.9844	-10.7701	8.29208	16.6202	9.73613	14.7257		6.86	9.93431			7.30483		8.11618		6.86	19.7003
6.87	29.2229	-10.9756	8.29104	16.6426	9.74078	14.8395		6.87	10.0774			7.29048		8.0787		6.87	19.6976
6.88	29.4201	-11.1816	8.2864	16.7222	9.74078	14.9455		6.88	10.2231			7.28819		8.0395		6.88	19.7059
6.89	29.4446	-11.3294	8.28271	16.7721	9.75015	15.0465		6.89	10.2798			7.30221		8.02421		6.89	19.7034
6.9	29.4442	-11.4194	8.28208	16.8193	9.80537	15.1076		6.9	10.2805			7.28967		8.04104		6.9	19.7058
6.91	29.2385	-11.5554	8.28185	16.8188	9.80697	15.1553		6.91	10.313			7.28435		8.02902		6.91	19.7074
6.92	29.0484	-11.6292	8.28162	16.835	9.79008	15.1499		6.92	10.3685			7.27238		8.02208		6.92	19.6988
6.93	28.7798	-11.6966	8.28162	16.8031	9.8348	15.164		6.93	10.3703			7.26773		8.06407		6.93	19.7042
6.94	28.5312	-11.7657	8.2791	16.7799	9.83201	15.1473		6.94	10.3148			7.25024		8.08197		6.94	19.7052
6.95	28.126	-11.738	8.27523	16.7386	9.88428	15.1287		6.95	10.1641			7.23731		8.04266		6.95	19.7028
6.96	27.8581	-11.7223	8.27509	16.7347	9.9406	15.1045		6.96	10.0299			7.26058		8.08517		6.96	19.7019
6.97	27.3793	-11.7535	8.27601	16.7022	10.0008	15.0755		6.97	9.88133			7.30039		8.12697		6.97	19.706
6.98	26.917	-11.785	8.27037	16.6906	10.0641	15.0428		6.98	9.75083			7.3206		8.16401		6.98	19.7036
6.99	26.3932	-11.8599	8.27195	16.7346	10.1419	15.0101		6.99	9.57399			7.30089		8.15801		6.99	19.7033
7	26.0796	-11.8892	8.27035	16.7219	10.2749	14.9744		7	9.35084			7.30176		8.18146		7	19.7067
7.01	25.6751	-11.9071	8.26463	16.7375	10.4717	15.0289		7.01	9.12535			7.30466		8.19014		7.01	19.7025
7.02	25.2571	-11.9242	8.26051	16.7829	10.4885	15.0638		7.02	8.93413			7.31946		8.19769		7.02	19.7072
7.03	24.7775	-11.9384	8.25847	16.7557	10.5396	15.0967		7.03	8.74527			7.34056		8.18999		7.03	19.7073
7.04	24.3799	-11.9824	8.26336	16.7866	10.52	15.1366		7.04	8.59142			7.37262		8.17427		7.04	19.7027
7.05	23.9397	-12.0149	8.25733	16.7474	10.4525	15.1632		7.05	8.4261			7.39741		8.17884		7.05	19.7094
7.06	23.6007	-12.0009	8.25668	16.7395	10.4618	15.2059		7.06	8.23663			7.3887		8.13858		7.06	19.6992
7.07	23.4208	-11.9809	8.26269	16.6815	10.5064	15.2525		7.07	8.02996			7.42194		8.14103		7.07	19.7095
7.08	23.3604	-11.9822	8.26581	16.6588	10.4841	15.2912		7.08	7.90182			7.46114		8.16843		7.08	19.7036
7.09	23.2839	-11.9808	8.27265	16.6797	10.4184	15.3284		7.09	7.7785			7.48509		8.19293		7.09	19.7031
7.1	23.2931	-11.9814	8.27612	16.6847	10.3469	15.3308		7.1	7.64064			7.47376		8.15096		7.1	19.7062
7.11	23.4209	-11.975	8.27789	16.6689	10.3478	15.3245		7.11	7.55047			7.49446		8.11511		7.11	19.7055
7.12	23.7289	-11.9827	8.28514	16.7072	10.4247	15.3208		7.12	7.47696			7.51672		8.12152		7.12	19.705
7.13	24.0646	-11.9929	8.28877	16.7037	10.5142	15.3171		7.13	7.41514			7.50427		8.13789		7.13	19.6943
7.14	24.4818	-11.9978	8.29359	16.7304	10.5995	15.2904		7.14	7.44071			7.52685		8.10961		7.14	19.7071
7.15	24.9323	-11.9914	8.28995	16.7645	10.5963	15.2576		7.15	7.54951			7.54713		8.12592		7.15	19.7055
7.16	25.3223	-12.0005	8.29194	16.8004	10.5488	15.2605		7.16	7.682			7.50651		8.11426		7.16	19.7031
7.17	25.6705	-11.9891	8.28451	16.7926	10.4901	15.2209		7.17	7.78725			7.50254		8.0712		7.17	19.7031
7.18	25.9273	-11.981	8.27528	16.8017	10.4679	15.1792		7.18	7.93503			7.48176		8.06072		7.18	19.7036
7.19	26.1351	-11.9848	8.2692	16.8006	10.406	15.1137		7.19	8.10306			7.48627		8.08641		7.19	19.7004
7.2	26.2609	-11.985	8.27158	16.8095	10.401	15.0586		7.2	8.24178			7.48917		8.09685		7.2	19.7061
7.21	26.2704	-11.9837	8.26731	16.825	10.3335	15.0498		7.21	8.39525			7.47204		8.08622		7.21	19.7085
7.22	26.2945	-11.9668	8.2613	16.8271	10.2621	15.0648		7.22	8.50869			7.42007		8.10812		7.22	19.7005
7.23	26.2534	-11.9607	8.25881	16.831	10.2485	15.0722		7.23	8.57739			7.37182		8.10269		7.23	19.7089
7.24	26.2536	-11.96	8.26512	16.8329	10.2454	15.0561		7.24	8.65213			7.34755		8.08834		7.24	19.7061
7.25	26.1995	-11.9549	8.26582	16.8467	10.1851	14.9716		7.25	8.71992			7.36022		8.14415		7.25	19.6995
7.26	26.0839	-11.9576	8.26603	16.8581	10.1345	14.9109		7.26	8.79161			7.34681		8.18032		7.26	19.6982
7.27	26.0292	-11.962	8.25993	16.8418	10.0907	14.8501		7.27	8.85755			7.34684		8.20641		7.27	19.7021
7.28	25.9861	-11.9437	8.26427	16.8477	10.0456	14.7958		7.28	8.91739			7.38357		8.24824		7.28	19.7009
7.29	25.9385	-11.9377	8.25805	16.8376	9.99425	14.7619		7.29	8.96987			7.38739		8.2866		7.29	19.7071
7.3	25.9252	-11.9244	8.25157	16.8208	9.94937	14.7157		7.3	8.99292			7.38753		8.31572		7.3	19.7042
7.31	25.8451	-11.9279	8.248	16.8214	9.90505	14.6418		7.31	9.03471			7.42372		8.3243		7.31	19.7052
7.32	25.7611	-11.9282	8.24269	16.8174	9.90607	14.6097		7.32	9.07311			7.40987		8.34312		7.32	19.7068
7.33	25.6668	-11.9189	8.23396	16.8116	9.89391	14.6151		7.33	9.03251			7.41208		8.40099		7.33	19.7077
7.34	25.5509	-11.9084	8.22352	16.8116	9.87643	14.6746		7.34	8.99439			7.40392		8.36547		7.34	19.7006
7.35	25.4742	-11.8586	8.22117	16.8116	9.86554	14.7651		7.35	8.96558			7.41639		8.34265		7.35	19.7043
7.36	25.3823	-11.803	8.2237	16.8279	9.85374	14.8706		7.36	8.90494			7.41203		8.2985		7.36	19.7043
7.37	25.3102	-11.7517	8.22419	16.8279	9.89919	14.9923		7.37	8.80233			7.41061		8.26302		7.37	19.7021
7.38	25.3073	-11.6953	8.22277	16.8256	9.94573	15.0834		7.38	8.73668			7.38171		8.24272		7.38	19.7001
7.39	25.2487	-11.6407	8.22033	16.8256	9.98558	15.1574		7.39	8.67797			7.39744		8.22021		7.39	19.7063
7.4	25.2805	-11.5769	8.22258	16.813	10.0242	15.2251		7.4	8.54926			7.44015		8.20053		7.4	19.7049
7.41	25.2823	-11.5127	8.28938	16.8145	10.0235	15.2928		7.41	8.47466			7.5042		8.2144		7.41	19.7019
7.42	25.2438	-11.4536	8.33547	16.8017	10.0257	15.3091		7.42	8.42595			7.49757		8.20391		7.42	19.706
7.43	25.2611	-11.3855	8.4235	16.8017	10.0858	15.2882		7.43	8.39045			7.51248		8.2122		7.43	19.7036
7.44	25.2757	-11.3612	8.51527	16.7893	10.1425	15.2698		7.44	8.29825			7.53446		8.26824		7.44	19.7033
7.45	25.2525	-11.2681	8.59545	16.7773	10.1977	15.2596		7.45	8.2509			7.57004		8.28942		7.45	19.7067
7.46	25.2571	-11.249	8.67308	16.7727	10.1892	15.2468		7.46	8.249			7.55119		8.29057		7.46	19.7025
7.47	25.1901	-11.1715	8.6938	16.7622	10.1899	15.2447		7.47	8.19858			7.55458		8.2827		7.47	19.7072
7.48	25.1697	-11.0094	8.77581	16.7495	10.1897	15.2154		7.48	8.1546			7.50804		8.29561		7.48	19.7073
7.49	25.0951	-10.8318	8.79224	16.7546	10.2013	15.2021		7.49	8.18798			7.46546		8.33043		7.49	19.7027
7.5	25.0586	-10.6015	8.79886	16.7592	10.1973	15.1928		7.5	8.16597			7.48516		8.33129		7.5	19.7094
7.51	25.0309	-10.3802	8.75963	16.7819	10.2011	15.2168		7.51	8.12261			7.50086		8.30539		7.51	19.6992
7.52	25.0135	-10.2974	8.73407	16.7819	10.202	15.2409		7.52	8.10798			7.50504		8.25681		7.52	19.7095
7.53	24.9529	-10.236	8.70983	16.7942	10.2079	15.2683		7.53	8.10922			7.51697		8.20976		7.53	19.7036
7.54	24.9608	-10.2999	8.63231	16.756	10.2111	15.2805		7.54	8.11049			7.49291		8.16413		7.54	19.7031
7.55	24.9474	-10.2995	8.61882	16.6911	10.2197	15.2451		7.55	8.08545			7.52621		8.16005		7.55	19.7062
7.56	24.8828	-10.4153	8.60901	16.6545	10.2241	15.2135		7.56	8.08412			7.56164		8.15161		7.56	19.7055
7.57	24.8908	-10.6096	8.5298	16.6287	10.2312	15.1895		7.57	8.06362			7.587		8.12159		7.57	19.705
7.58	24.8951	-10.8326	8.51743	16.6273	10.2328	15.1535		7.58	8.01893			7.60864		8.11699		7.58	19.6943
7.59	24.9072	-11.1217	8.45465	16.5791	10.2273	15.1199		7.59	7.99402			7.55864		8.09313		7.59	19.7071
7.6	24.9182	-11.4678	8.46377	16.5162	10.2216	15.0911		7.6	7.99515			7.54625		8.09298		7.6	19.7055
7.61	24.9393	-11.6778	8.41029	16.4397	10.2503	15.1154		7.61	7.99409			7.51507		8.10607		7.61	19.7031
7.62	24.9843	-11.8697	8.34572	16.3375	10.3333	15.1208		7.62	7.98587			7.49018		8.0998		7.62	19.7031
7.63	24.9782	-11.998	8.34551	16.3032	10.4136	15.1234		7.63	8.00586			7.47591		8.13587		7.63	19.7036
7.64	24.9844	-12.1373	8.28082	16.2867	10.4897	15.1663		7.64	8.00773			7.42381		8.14653		7.64	19.7004
7.65	25.0319	-12.17	8.2766	16.2554	10.5318	15.2034		7.65	8.0066			7.40026		8.1343		7.65	19.7061
7.66	25.0026	-12.2087	8.28115	16.2779	10.4735	15.2533		7.66	8.01082			7.39066		8.1368		7.66	19.7085
7.67	24.9906	-12.2616	8.27922	16.2432	10.4625	15.2958		7.67	8.00305			7.37328		8.113		7.67	19.7005
7.68	24.9891	-12.3481	8.27349	16.2823	10.4766	15.3338		7.68	7.99498			7.34683		8.10421		7.68	19.7089
7.69	25.0067	-12.3733	8.26264	16.324	10.5514	15.3502		7.69	7.9964			7.34275		8.09898		7.69	19.7061
7.7	24.9829	-12.4028	8.25613	16.4208	10.6631	15.3168		7.7	7.96381			7.3303		8.13071		7.7	19.6995
7.71	24.9546	-12.4299	8.2546	16.483	10.7263	15.3165		7.71	7.96484			7.31645		8.1775		7.71	19.7019
7.72	24.9695	-12.4537	8.25309	16.5259	10.802	15.3812		7.72	7.93074			7.30113		8.1393		7.72	19.706
7.73	24.9356	-12.4694	8.2496	16.5765	10.9174	15.3975		7.73	7.90767			7.30794		8.11066		7.73	19.7036
7.74	24.941	-12.5351	8.24497	16.6287	10.9683	15.4137		7.74	7.89903			7.29071		8.13069		7.74	19.7033
7.75	24.9172	-12.5991	8.24513	16.6128	11.1566	15.3262		7.75	7.89233			7.29407		8.16925		7.75	19.7067
7.76	24.9184	-12.6522	8.24668	16.6186	11.2385	15.1931		7.76	7.9061			7.30875		8.2134		7.76	19.7025
7.77	24.8514	-12.6633	8.24922	16.6139	11.3034	15.0593		7.77	7.90867			7.29577		8.28624		7.77	19.7072
7.78	24.826	-12.6728	8.25078	16.617	11.3095	14.9706		7.78	7.95738			7.28443		8.35019		7.78	19.7073
7.79	24.8315	-12.6738	8.25858	16.5617	11.2457	14.9355		7.79	7.93822			7.28932		8.35791		7.79	19.7027
7.8	24.8684	-12.6736	8.25858	16.564	11.1739	14.8782		7.8	7.96169			7.30835		8.31005		7.8	19.7094
7.81	24.8617	-12.6811	8.26215	16.5604	11.0674	14.7898		7.81	7.95308			7.32487		8.32357		7.81	19.6992
7.82	24.8744	-12.6874	8.27349	16.5926	10.8927	14.7658		7.82	7.9567			7.32042		8.34448		7.82	19.7095
7.83	24.8906	-12.6939	8.27478	16.6233	10.8015	14.7426		7.83	7.95155			7.30611		8.31351		7.83	19.7036
7.84	24.9259	-12.691	8.27116	16.6292	10.6784	14.8128		7.84	7.9147			7.31145		8.25583		7.84	19.7031
7.85	24.9477	-12.6869	8.27658	16.6645	10.6099	14.9481		7.85	7.91303			7.31158		8.19588		7.85	19.7062
7.86	25.0098	-12.68	8.27283	16.6711	10.552	15.072		7.86	7.91579			7.3339		8.13503		7.86	19.7055
7.87	25.0187	-12.6745	8.2669	16.6505	10.4886	15.182		7.87	7.86707			7.31902		8.08724		7.87	19.705
7.88	25.0284	-12.6697	8.2673	16.6559	10.4165	15.2112		7.88	7.89971			7.32395		8.05952		7.88	19.6943
7.89	25.0162	-12.679	8.2673	16.7052	10.3942	15.2236		7.89	7.87849			7.29957		8.06914		7.89	19.7071
7.9	25.0172	-12.678	8.2645	16.75	10.4095	15.2036		7.9	7.87739			7.2941		8.10205		7.9	19.7055
7.91	25.0344	-12.6768	8.25483	16.7673	10.4494	15.2091		7.91	7.88553			7.28523		8.12285		7.91	19.7031
7.92	25.0248	-12.6798	8.25817	16.7407	10.4898	15.1675		7.92	7.9206			7.2913		8.1641		7.92	19.7031
7.93	25.0441	-12.6717	8.2632	16.7845	10.5383	15.1259		7.93	7.94144			7.2686		8.23607		7.93	19.7036
7.94	25.0439	-12.6725	8.25687	16.7582	10.5851	15.1048		7.94	7.97792			7.25909		8.25596		7.94	19.7004
7.95	25.0563	-12.6685	8.26124	16.7746	10.6212	15.1024		7.95	7.97774			7.2449		8.26346		7.95	19.7061
7.96	25.0767	-12.6586	8.26305	16.7821	10.6699	15.0899		7.96	7.99312			7.26214		8.2522		7.96	19.7085
7.97	25.0713	-12.6579	8.26669	16.8107	10.6812	15.1046		7.97	8.01392			7.25417		8.25862		7.97	19.7005
7.98	25.0751	-12.6387	8.27848	16.8031	10.6414	15.0966		7.98	8.05686			7.26207		8.26494		7.98	19.7089
7.99	25.0931	-12.6352	8.28029	16.8033	10.5963	15.0699		7.99	8.10234			7.24161		8.26498		7.99	19.7061
8	25.0937	-12.6238	8.28211	16.7625	10.5623	14.9857		8	8.13592			7.25293		8.29307		8	19.6995

## Sheet: Fig.4c
Time	ΔR/R0		Tilt_angle
	Left_TAN	Right_TAN
0	0.0051043	0.000159506	-0.00170314
0.1	0.0025645	-0.00286183	-0.00299113
0.2	0.000911936	-0.00164895	0.00561113
0.3	0.00212404	-0.00103947	0.00253535
0.4	0.00187312	0.001104	-0.00553947
0.5	0.000659519	-0.000357945	0.00464358
0.6	-0.00186006	0.0008765	-0.00163014
0.7	0.000339688	0.00352026	0.00934922
0.8	0.00318311	0.00948253	-0.00369081
0.9	0.00670184	0.0135471	0.000267424
1	0.00843207	0.0159753	-0.00171865
1.1	0.00931284	0.0170866	0.00394754
1.2	0.00670176	0.0201868	-0.000200553
1.3	0.00820863	0.022397	-0.00388714
1.4	0.00633002	0.0228528	0.00168939
1.5	0.006465	0.0236873	0.00156498
1.6	0.00441185	0.0184491	-0.00174609
1.7	0.00126143	0.0195222	-0.00523487
1.8	0.00467442	0.0240122	0.00269835
1.9	0.0102873	0.0255045	0.00193353
2	0.0128017	0.0315223	0.00606542
2.1	0.00989226	0.0287501	-0.00451349
2.2	0.00806484	0.024937	-0.00187925
2.3	0.00518986	0.02698	0.0054666
2.4	0.00528889	0.0285418	-4.00032e-05
2.5	0.000994233	0.026703	0.00609988
2.6	-0.00574017	0.0191794	4.45759e-05
2.7	-0.00980752	0.00983493	0.00397565
2.8	-0.00804254	0.0136271	-0.000885182
2.9	-0.00786675	0.0129572	-0.00216173
3	-0.00828362	0.011336	-0.00135878
3.1	-0.0112701	0.00831727	-0.00148113
3.2	-0.0123003	0.0101385	-0.00135444
3.3	-0.00906997	0.0203536	-0.00462442
3.4	-0.0126913	0.0209002	0.00160802
3.5	-0.0150372	0.0167391	0.000431185
3.6	-0.0184197	0.0155639	0.0044094
3.7	-0.0184244	0.0121685	-0.00183554
3.8	-0.016746	0.0109927	-0.0026043
3.9	-0.0143089	0.0112223	-0.0027485
4	-0.011652	0.0117553	-0.00308413
4.1	-0.00882972	0.0163528	0.00209381
4.2	-0.00797724	0.0213913	-0.000366507
4.3	-0.00496101	0.0262483	-0.00610899
4.4	-0.00485346	0.0310727	-0.000788206
4.5	-0.00359977	0.0348691	0.00593895
4.6	-0.00302631	0.0300229	-0.00410709
4.7	-0.00353611	0.027548	-0.00631379
4.8	0.002199	0.0236658	0.00176894
4.9	0.00529194	0.0204409	0.00245452
5	0.00892472	0.0208414	0.0100111
5.1	0.0153562	0.0204696	0.0875894
5.2	0.0278283	0.0166823	0.320265
5.3	0.0349552	0.0134683	0.690132
5.4	0.0469516	0.00455863	1.22411
5.5	0.0618253	0.000411915	1.90451
5.6	0.0838808	-0.00416485	2.73611
5.7	0.109188	-0.00852674	3.7158
5.8	0.134092	-0.00823159	4.85471
5.9	0.152811	-0.000647291	6.13612
6	0.178736	0.00510775	7.56386
6.1	0.20909	0.0222026	9.07026
6.2	0.242497	0.0442489	10.5695
6.3	0.273602	0.0662805	12.065
6.4	0.296842	0.0890765	13.5264
6.5	0.317353	0.105314	14.8436
6.6	0.333672	0.1155	16.0138
6.7	0.346516	0.127938	17.0286
6.8	0.350047	0.132038	17.9003
6.9	0.34373	0.129537	18.6131
7	0.332059	0.124209	19.1873
7.1	0.321925	0.111225	19.6002
7.2	0.313452	0.110348	19.8663
7.3	0.305537	0.104372	19.985
7.4	0.298587	0.0992816	19.9972
7.5	0.289822	0.0931844	20.0003
7.6	0.282495	0.0844301	19.9973
7.7	0.276056	0.0790448	20.0059
7.8	0.271107	0.0774521	20.001
7.9	0.266266	0.0689268	20.0039
8	0.263629	0.0671325	20.0002
8.1	0.261399	0.0655244	19.9971
8.2	0.26058	0.064669	19.998
8.3	0.257617	0.0613019	19.9992
8.4	0.256614	0.0596306	20.0015
8.5	0.25681	0.063029	20.0039
8.6	0.253499	0.0607692	20.0013
8.7	0.251581	0.0638731	19.9915
8.8	0.247312	0.0622701	20.0037
8.9	0.241176	0.0608197	20.0028
9	0.238548	0.0675847	20.0016
9.1	0.236117	0.0681398	19.9996
9.2	0.232653	0.0640072	20.0015
9.3	0.230263	0.0634292	20.0014
9.4	0.226048	0.053378	20.0001
9.5	0.223905	0.0534935	20.0056
9.6	0.22015	0.0525504	19.9999
9.7	0.215033	0.049479	19.9998
9.8	0.211994	0.0521673	19.9991
9.9	0.2101	0.0566365	19.9919
10	0.211863	0.0593112	19.9971
10.1	0.217562	0.0665589	19.9992
10.2	0.221675	0.0724316	20.0036
10.3	0.228929	0.075909	20.0029
10.4	0.23499	0.0747462	19.9985
10.5	0.240267	0.0741759	20.0025
10.6	0.246989	0.0754757	19.9953
10.7	0.249953	0.0718392	20.0026
10.8	0.247185	0.0648429	20.0022
10.9	0.246298	0.0626648	19.9998
11	0.243456	0.0600168	20.0003
11.1	0.242087	0.0625636	19.9947
11.2	0.237305	0.059014	20.0026
11.3	0.226192	0.0516246	19.9957
11.4	0.222356	0.0570778	19.9976
11.5	0.221031	0.069608	19.9994
11.6	0.219196	0.0752966	20.001
11.7	0.218738	0.0821993	20.0023
11.8	0.218522	0.0795475	19.9979
11.9	0.216001	0.0789425	19.9959
12	0.217628	0.0765138	20.0021
12.1	0.21668	0.073219	19.999
12.2	0.214931	0.0629228	20.0025
12.3	0.212619	0.0520023	20.0005
12.4	0.208489	0.0470966	19.9995
12.5	0.201595	0.0461189	19.9863
12.6	0.203029	0.050373	19.877
12.7	0.1979	0.0528767	19.6059
12.8	0.192228	0.0546703	19.1941
12.9	0.189489	0.0603431	18.6235
13	0.182759	0.0633758	17.9065
13.1	0.174931	0.0598186	17.0338
13.2	0.165483	0.0641284	16.0221
13.3	0.149206	0.0589438	14.8477
13.4	0.132452	0.0551429	13.5422
13.5	0.115962	0.0532594	12.0694
13.6	0.0935341	0.0459439	10.5707
13.7	0.0725961	0.0380041	9.07506
13.8	0.0583461	0.0405162	7.58009
13.9	0.0464885	0.041081	6.15828
14	0.0345697	0.0475188	4.86463
14.1	0.0290495	0.0554639	3.7323
14.2	0.0230642	0.056236	2.75942
14.3	0.0204006	0.0586286	1.91686
14.4	0.0194117	0.0639978	1.24375
14.5	0.0132278	0.0634712	0.7097
14.6	0.0105634	0.061633	0.32247
14.7	0.00947054	0.0545059	0.0928564
14.8	0.00756142	0.0482132	0.00735485
14.9	0.00711035	0.0459194	0.00389767
15	0.0041618	0.0434813	0.00311696
15.1	0.00129202	0.0416893	-0.00497993
15.2	0.00190611	0.0346493	0.00507138
15.3	-0.00348896	0.0282057	0.0011809
15.4	-0.006761	0.0220296	0.00367301
15.5	-0.00716101	0.0203332	-0.000272477
15.6	-0.00737659	0.0203419	0.00394123
15.7	-0.00905811	0.0198192	0.00141312
15.8	-0.0108778	0.0204629	0.00363121
15.9	-0.0134837	0.0225547	-0.000370745
16	-0.0108473	0.024397	-0.00243876
16.1	-0.0109672	0.0308875	0.00637521
16.2	-0.0159143	0.0343206	0.0020884
16.3	-0.0198286	0.0367868	0.00314908
16.4	-0.0242965	0.0330715	0.000888783
16.5	-0.0258746	0.0288611	0.00392668
16.6	-0.0294748	0.0279581	0.00241126
16.7	-0.0346676	0.0253949	0.00337875
16.8	-0.0371194	0.0190723	0.00371611
16.9	-0.0354865	0.01666	0.00248949
17	-0.032561	0.0173813	-0.000665414
17.1	-0.0311833	0.0218695	0.00681691
17.2	-0.0302537	0.0227102	0.00066725
17.3	-0.0265342	0.0265036	0.00282165
17.4	-0.0230537	0.0284596	-0.00107662
17.5	-0.0191125	0.0399783	0.00335395
17.6	-0.0173751	0.0459904	0.00227118
17.7	-0.019801	0.0421519	0.00157189
17.8	-0.0195695	0.0387402	-0.00134975
17.9	-0.0211199	0.0381059	0.000136533
18	-0.0192497	0.0345753	-0.00349533
18.1	-0.0193914	0.0336408	-0.00344721
18.2	-0.0227617	0.0298416	0.00543534
18.3	-0.0238644	0.0242657	0.000111537
18.4	-0.0251829	0.0216901	0.00573418
18.5	-0.0242654	0.0156898	-0.00220227
18.6	-0.0211684	0.0124104	0.00489017
18.7	-0.0239113	0.00266127	0.000305208
18.8	-0.0256359	-0.00454452	0.00401296
18.9	-0.0262867	-0.0104433	0.00114467
19	-0.0278039	-0.0163119	-0.00696022
19.1	-0.0280855	-0.0185596	-0.00382974
19.2	-0.0299443	-0.0175757	0.0027316
19.3	-0.0314828	-0.0182683	0.00200647
19.4	-0.0360862	-0.0105661	-0.00198497
19.5	-0.0370812	-0.00575231	0.00562363
19.6	-0.0375909	-0.0025455	0.00184567
19.7	-0.0397583	0.00296893	0.00119644
19.8	-0.0401719	0.00804788	0.00111346
19.9	-0.0433696	0.0105654	0.00153528
20	-0.0459534	0.0129307	-0.0196837
20.1	-0.0467024	0.014635	-0.156761
20.2	-0.0498566	0.021034	-0.441074
20.3	-0.056345	0.023486	-0.880019
20.4	-0.0573152	0.0333852	-1.47137
20.5	-0.0632966	0.0400337	-2.21123
20.6	-0.0617313	0.0593552	-3.09121
20.7	-0.0651805	0.079697	-4.1463
20.8	-0.0618552	0.102957	-5.33877
20.9	-0.0631292	0.118819	-6.67621
21	-0.0545978	0.143554	-8.15224
21.1	-0.0525177	0.161846	-9.65315
21.2	-0.0479025	0.187124	-11.1564
21.3	-0.0399782	0.213488	-12.6446
21.4	-0.0279819	0.238949	-14.0486
21.5	-0.0216027	0.255973	-15.2992
21.6	-0.0100251	0.281081	-16.4117
21.7	-0.00639981	0.297801	-17.3776
21.8	0.00123441	0.312288	-18.1918
21.9	0.00517146	0.318725	-18.8446
22	0.0052317	0.316217	-19.3608
22.1	0.00202494	0.313803	-19.7243
22.2	-0.00231671	0.307784	-19.9328
22.3	-0.00282039	0.299121	-19.9947
22.4	-0.00606166	0.28859	-19.995
22.5	-0.0102205	0.278669	-19.9973
22.6	-0.0114352	0.275983	-20.0019
22.7	-0.0169438	0.265901	-19.9967
22.8	-0.0180398	0.254702	-20.0036
22.9	-0.0133964	0.25545	-19.9903
23	-0.0187229	0.250988	-20.0018
23.1	-0.0207516	0.246103	-20.0012
23.2	-0.0248647	0.239509	-20.0043
23.3	-0.0273788	0.225472	-19.996
23.4	-0.0286382	0.220819	-20.002
23.5	-0.0348317	0.211453	-20.002
23.6	-0.0414333	0.203604	-20.0011
23.7	-0.0437951	0.196831	-19.9977
23.8	-0.0441891	0.192306	-20
23.9	-0.0451937	0.186911	-19.9961
24	-0.0455655	0.186932	-19.9979
24.1	-0.0478605	0.183455	-19.9978
24.2	-0.0492642	0.180725	-19.995
24.3	-0.05201	0.176055	-20.0019
24.4	-0.0527567	0.176096	-19.995
24.5	-0.0551659	0.173779	-20.0003
24.6	-0.0534983	0.175678	-19.9977
24.7	-0.0557934	0.170522	-20.008
24.8	-0.054421	0.169276	-19.9989
24.9	-0.0518218	0.171428	-19.9966
25	-0.0503153	0.16617	-20.0045
25.1	-0.047343	0.162747	-19.9966
25.2	-0.0496956	0.159551	-20
25.3	-0.0534552	0.158519	-20.0006
25.4	-0.0577298	0.157122	-20.0024
25.5	-0.0617951	0.158292	-20.0059
25.6	-0.0614811	0.160116	-20.0023
25.7	-0.0669218	0.163996	-20.0027
25.8	-0.0711635	0.163533	-20.0027
25.9	-0.0709719	0.163354	-19.9977
26	-0.0729246	0.159134	-20.0029
26.1	-0.0703402	0.160051	-20.0049
26.2	-0.0710097	0.152784	-19.9992
26.3	-0.0751634	0.14879	-20.0026
26.4	-0.0760006	0.142625	-20.0077
26.5	-0.0816348	0.135267	-19.996
26.6	-0.0843771	0.133563	-20.004
26.7	-0.0835683	0.138507	-19.9979
26.8	-0.0840558	0.140747	-19.999
26.9	-0.086188	0.144348	-20.0024
27	-0.0861099	0.144683	-19.9955
27.1	-0.086418	0.142827	-19.9953
27.2	-0.0832235	0.14576	-19.9971
27.3	-0.0786958	0.147562	-20.0095
27.4	-0.0798963	0.142135	-19.9977
27.5	-0.0803165	0.137049	-19.9734
27.6	-0.0738478	0.137797	-19.8161
27.7	-0.069298	0.133894	-19.5025
27.8	-0.0621411	0.133544	-19.058
27.9	-0.0555879	0.128694	-18.4512
28	-0.0488872	0.121441	-17.6935
28.1	-0.0347577	0.115636	-16.7786
28.2	-0.0196655	0.113097	-15.7214
28.3	-0.00698958	0.103403	-14.511
28.4	0.00505072	0.0906145	-13.1475
28.5	0.0164565	0.0819489	-11.6668
28.6	0.0291843	0.0727503	-10.1757
28.7	0.0378819	0.0667239	-8.66206
28.8	0.0443115	0.0570855	-7.17656
28.9	0.0501614	0.0456057	-5.78146
29	0.0563547	0.0401795	-4.53354
29.1	0.0620901	0.0435059	-3.45782
29.2	0.0681755	0.0448892	-2.51031
29.3	0.0706503	0.0420682	-1.7085
29.4	0.072168	0.0326651	-1.0792
29.5	0.0713045	0.0270832	-0.581978
29.6	0.0683575	0.0218376	-0.239603
29.7	0.0620628	0.0179163	-0.0519994
29.8	0.052696	0.0108458	0.00538135
29.9	0.0444277	0.00393404	0.00263383
30	0.0390266	0.00418107	0.00134519
30.1	0.037336	0.0104467	0.00512098
30.2	0.0331583	0.0162831	-0.00155478
30.3	0.0310933	0.0216163	0.00276655
30.4	0.0305258	0.0242868	0.0050897
30.5	0.0307464	0.0238655	0.0129326
30.6	0.0305895	0.0214229	-0.00688035
30.7	0.0300116	0.0214533	0.000689001
30.8	0.0244709	0.0176057	0.00474704
30.9	0.0197931	0.0113796	-7.73933e-05
31	0.0170195	0.0143394	0.00273325
31.1	0.0152861	0.0134952	0.00170495
31.2	0.0114768	0.0112598	0.00197698
31.3	0.00816085	0.0108711	-4.64894e-05
31.4	0.00262235	0.00447335	0.000831071
31.5	0.000829218	0.00226827	0.00312906
31.6	0.00218653	0.00592911	0.00269505
31.7	0.000551049	0.00576627	0.00762085
31.8	0.000528684	0.00422494	0.00927924
31.9	0.00136376	0.00630324	0.00357022
32	0.00390127	0.012549	0.0052407
32.1	0.00480887	0.0148353	0.00139478
32.2	0.00573972	0.0116839	0.000431929
32.3	0.00695769	0.00862987	0.00385473
32.4	0.00548115	-0.00224345	0.00243765
32.5	-0.00144653	-0.00819438	0.0034031
32.6	-0.00607146	-0.0134409	-0.00164946
32.7	-0.0101961	-0.0205316	0.00258886
32.8	-0.0140992	-0.0221624	0.00139631
32.9	-0.0187261	-0.0186463	0.00752389
33	-0.0243485	-0.0189119	0.00120715
33.1	-0.0268902	-0.0169045	-0.00142957
33.2	-0.0233928	-0.0167759	0.00510668
33.3	-0.0222132	-0.0163244	0.00940672
33.4	-0.0239131	-0.0166797	0.000753711
33.5	-0.0245952	-0.0147353	-0.000671697
33.6	-0.0224679	-0.0169691	-0.00212503
33.7	-0.0244937	-0.0200539	0.00276679
33.8	-0.0255792	-0.0210705	-0.000421042
33.9	-0.0283587	-0.0245882	-0.00398879
34	-0.0277236	-0.0287831	0.00485796
34.1	-0.0274891	-0.030768	0.00135198
34.2	-0.0279265	-0.0329722	0.000228883
34.3	-0.0299901	-0.0373947	-0.000170702
34.4	-0.0297245	-0.0402697	-0.0015946
34.5	-0.0299283	-0.0436985	0.00320455
34.6	-0.028906	-0.0402485	0.00500049
34.7	-0.0289973	-0.0355595	0.0017549
34.8	-0.0297527	-0.0358433	0.00664029
34.9	-0.0285216	-0.0390103	1.14508e-05
35	-0.0279104	-0.0371043	0.00368432

## Sheet: Fig.4d
		Max_ΔR/R0
		Left_TAN		Right_TAN				Max_ΔR/R0
		Left_down	Right_down	Left_down	Right_down			Ipsi_down	Ipsi_up
Fish1	Trial1	0.384549	0.0915192	0.0980698	0.433013		Fish1	0.414101	0.12938
	Trial2	0.443584	0.0846259	0.237336	0.41346		Fish2	0.243465	0.0684187
	Trial3	0.40248	0.122517	0.208832	0.527706		Fish3	0.485203	0.151539
	Trial4	0.310879	0.051724	0.140414	0.397139		Fish4	0.318481	0.101007
Fish2	Trial1	0.244899	0.0784886	0.0861064	0.270114		Fish5	0.313041	0.116044
	Trial2	0.223584	0.0436685	0.0831978	0.242215		Fish6	0.219275	0.0701301
	Trial3	0.253601	0.091924	0.0883098	0.283826		Fish7	0.155562	0.03884
	Trial4	0.173496	0.0465835	0.0356164	0.230184
	Trial5	0.220781	0.0931483	0.0837964	0.324577		paired_sample_t_test		0.0003
	Trial6	0.183956	0.0519307	0.0382546	0.270347
Fish3	Trial1	0.472073	0.173782	0.0835473	0.544742
	Trial2	0.374201	0.0203762	0.0785892	0.2905
	Trial3	0.465845	0.120278	0.130185	0.489634
	Trial4	0.589932	0.197839	0.248719	0.545695
	Trial5	0.493142	0.266266	0.195813	0.586265
Fish4	Trial1	0.351722	0.192553	0.0525533	0.302562
	Trial2	0.232959	0.0448098	0.0839625	0.284364
	Trial3 (Fig.4c)	0.350047	0.072168	0.132038	0.318725
	Trial4	0.353339	0.0911537	0.138814	0.354132
Fish5	Trial1	0.360228	0.126965	0.239814	0.544462
	Trial2	0.310102	0.0901406	0.143383	0.453743
	Trial3	0.176136	0.0364911	0.0466308	0.172787
	Trial4	0.180497	0.0993858	0.145543	0.306371
Fish6	Trial1	0.2084	0.0505415	0.133173	0.305878
	Trial2	0.152964	0.0354588	0.116541	0.249002
	Trial3	0.170111	0.0115711	0.0563932	0.148206
	Trial4	0.177228	0.0145038	0.0823855	0.149553
	Trial5	0.324018	0.0814435	0.11929	0.307386
Fish7	Trial1	0.150483	0.0168981	0.0430186	0.158124
	Trial2	0.191277	0.0458708	0.0816166	0.187314
	Trial3	0.12787	0.00356184	0.0217405	0.109094
	Trial4	0.161248	0.0384698	0.0595436	0.159086

## Sheet: Fig.5c,g
Time	Body_bend_angle		Tilt_angle
	Fig.5c	Fig.5g
0	0	-0.00439815	0
0.01	0	0.00188492	0.003293
0.02	0	0.00109954	0.003293
0.03	0	0.000488683	0.0008762
0.04	0	-1.11022e-16	-0.004722
0.05	0	-0.000399831	0.001912
0.06	0	-0.000399831	-0.001939
0.07	0	-0.000399831	-0.001939
0.08	0	-0.000399831	-0.002661
0.09	0	-0.000399831	-0.0009068
0.1	0	-0.000399831	-0.002354
0.11	0	0.00423548	0.005022
0.12	0	0.00487248	0.00051
0.13	0	0.00487248	-0.001057
0.14	0	0.00487248	-0.0005938
0.15	0	0.00950779	0.00494
0.16	0	0.00950779	-0.00275
0.17	0	0.0141431	0.0005299
0.18	0	0.0141431	0.0009148
0.19	0	0.0187784	-0.001219
0.2	0	0.0234137	0.003703
0.21	0	0.0234137	0.002758
0.22	0	0.023734	0.0007716
0.23	0	0.0190987	0.002113
0.24	0	0.0190987	0.002384
0.25	0	0.0190987	0.0001096
0.26	0	0.0190987	0.002127
0.27	0	0.0190987	0.001496
0.28	0	0.0144634	0.00408
0.29	0	0.0144634	-0.003628
0.3	0	0.00982811	-0.001762
0.31	0	0.00519279	0.002606
0.32	0	0.00519279	-0.004417
0.33	0	0.00487248	-0.0005241
0.34	0	0.00487248	0.002882
0.35	0	0.00950779	-0.00251
0.36	0	0.0135061	0.003324
0.37	0	0.00887079	-0.001225
0.38	0	0.00887079	0.003544
0.39	0	0.00887079	-0.00653
0.4	0	0.00887079	0.001671
0.41	0	0.00887079	0.003648
0.42	0	0.00887079	-0.001097
0.43	0	0.00887079	-0.001309
0.44	0.00506552	0.0082338	-0.001332
0.45	0.00506552	0.0082338	-0.001288
0.46	0.00506552	0.00359848	-0.0002105
0.47	0.00506552	0.00423548	0.003448
0.48	0.00506552	0.00423548	0.0006708
0.49	0.00506552	0.00887079	0.001256
0.5	0.00506552	0.00361336	-0.0004463
0.51	0.00506552	0.00361336	0.0049
0.52	0.00506552	0.00361336	0.003665
0.53	0.00506552	0.00361336	0.001307
0.54	0.00506552	0.00824867	-0.001857
0.55	0	0.00425035	0.00395
0.56	0	0.00888567	0.005298
0.57	0	0.00888567	-0.003159
0.58	0	0.00425035	0.001828
0.59	0	0.00425035	0.003521
0.6	0	-0.000384958	-9.648e-05
0.61	0	0.00487248	-0.0008119
0.62	0	-0.000384958	-0.0006644
0.63	0	-0.000384958	0.002072
0.64	0.00973178	-0.000384958	-0.001507
0.65	0.00973178	-0.00502027	0.003386
0.66	0.0145976	-0.00502027	0.003303
0.67	0.0243294	-0.00965558	0.001816
0.68	0.0243294	-0.00965558	-0.002056
0.69	0.0243294	-0.00965558	-7.216e-05
0.7	0.0243294	-0.00469995	0.002669
0.71	0.0243294	-0.00469995	0.001632
0.72	0.0243294	-0.00101833	0.005352
0.73	0.0243294	0.0042391	0.001875
0.74	0.0243294	0.00919473	-0.0001475
0.75	0.0194634	0.00919473	0.0009224
0.76	0.0194634	0.00919473	-0.001523
0.77	0.0145976	0.00919473	-0.001523
0.78	0.0048658	0.00919473	-0.001523
0.79	0.0097316	0.00919473	-0.001523
0.8	0.0097316	0.00919473	-0.001523
0.81	0.0097316	0.0042391	-0.001523
0.82	0.0145974	0.0042391	-0.001523
0.83	0.0145974	0.000557482	-0.001523
0.84	0.0145974	0.000557482	-0.00177
0.85	0.0145974	-0.00439815	-0.00177
0.86	0.0145974	-0.00439815	-0.00177
0.87	0.0145974	-0.00439815	-0.00177
0.88	0.0145974	-0.00965558	-0.00177
0.89	0.0145974	-0.00469995	0.00219
0.9	0.0145974	-0.00469995	-0.002654
0.91	0.0145974	-0.00469995	0.002462
0.92	0.0145974	-6.46412e-05	-0.0004722
0.93	0.0097316	-6.46412e-05	0.0003481
0.94	0.0097316	-6.46412e-05	0.0007138
0.95	0.0097316	-6.46412e-05	-0.001463
0.96	0.0145974	-6.46412e-05	0.0004273
0.97	0.0097316	0.00457067	-0.005687
0.98	0.0097316	0.00457067	0.00104
0.99	0.0097316	0.00982811	0.0007611
1	0.0097316	0.00918869	0.0008086
1.01	0.0048658	0.00918869	0.000186
1.02	0.0048658	0.00918869	-0.002913
1.03	0.0048658	0.00918869	0.001583
1.04	0.0048658	0.00918869	0.002856
1.05	0.0048658	0.00918869	0.002531
1.06	0.0048658	0.00918869	-0.002643
1.07	0	0.00918869	0.001374
1.08	0	0.00455338	0.003881
1.09	0	0.00918869	0.001474
1.1	0	0.00918869	0.006198
1.11	0	0.00887079	-0.001544
1.12	0.0048658	0.00887079	-0.0008535
1.13	0.0048658	0.0135061	-0.001942
1.14	0.0048658	0.00887079	0.002643
1.15	0.0048658	0.0135061	0.002331
1.16	0.0048658	0.0135061	-0.0006714
1.17	0.0048658	0.0135061	0.003431
1.18	0.0048658	0.0135061	-0.002658
1.19	0.0048658	0.0184617	0.003103
1.2	0.0048658	0.0138264	-0.002093
1.21	0.0048658	0.0138264	0.004068
1.22	0.0048658	0.00982811	-0.0004393
1.23	0	0.00982811	0.003589
1.24	0	0.0101484	0.005404
1.25	0	0.0147837	0.0003362
1.26	0	0.0101484	0.001676
1.27	0	0.0101484	0.002276
1.28	0	0.0141467	0.007253
1.29	0	0.0141467	-0.001127
1.3	0	0.00919111	0.005099
1.31	0	0.00919111	0.00496
1.32	0	0.00919111	0.004926
1.33	0	0.00919111	0.004926
1.34	0	0.00919111	-0.001909
1.35	0	0.00423548	0.0002361
1.36	0	0.0045558	-0.0004739
1.37	0	0.00951143	0.002111
1.38	0.0048658	0.00951143	0.001989
1.39	0.0048658	0.00551311	0.001227
1.4	0.0097316	0.00551311	0.002056
1.41	0.0097316	0.00551311	0.003456
1.42	0.0097316	0.0104687	-0.0007036
1.43	0.0145974	0.0104687	-0.0004682
1.44	0.0145974	0.0104687	9.878e-05
1.45	0.0145974	0.0104687	-0.0005704
1.46	0.0194632	0.0104687	0.004005
1.47	0.024329	0.0104687	0.002402
1.48	0.024329	0.00551311	-0.001685
1.49	0.0194632	0.00551311	0.004971
1.5	0.029195	0.00551311	0.001883
1.51	0.029195	0.0101484	7.334e-05
1.52	0.029195	0.0101484	0.0004881
1.53	0.0340608	0.00519279	-0.00137
1.54	0.029195	0.00519279	0.001467
1.55	0.029195	0.00982811	0.004487
1.56	0.029195	0.00982811	0.0002971
1.57	0.0243292	0.00982811	-0.001308
1.58	0.0194634	0.00487248	-0.0008364
1.59	0.0194634	0.00487248	0.0003335
1.6	0.0194634	0.00487248	-0.001058
1.61	0.0097316	0.00950779	0.001035
1.62	0.0048658	0.00487248	0.001189
1.63	0.0048658	0.00950779	-0.0006299
1.64	0	0.0144634	-0.00484
1.65	0	0.0144634	0.003217
1.66	0	0.0135097	0.00419
1.67	0	0.00825229	-0.002323
1.68	0	0.0128876	0.005243
1.69	0	0.0178432	0.002807
1.7	0.00973178	0.0224785	0.002807
1.71	0.00973178	0.0224785	-0.00575
1.72	0.0194636	0.0178432	-0.0001597
1.73	0.0245291	0.0125858	0.001421
1.74	0.0342609	0.00795048	-0.00248
1.75	0.0439927	0.00763017	0.002818
1.76	0.0537244	0.00763017	0.006872
1.77	0.0634562	0.00394855	0.002355
1.78	0.0685217	0.00920598	0.001448
1.79	0.0782535	0.00825229	0.003226
1.8	0.0831193	0.00329666	0.003842
1.81	0.0782533	-0.00133865	0.002129
1.82	0.0831191	-0.00133865	0.002718
1.83	0.0831191	-0.00133865	0.001833
1.84	0.0877854	0.0085541	0.002905
1.85	0.0829194	0.0085541	-0.001314
1.86	0.0780534	0.00391879	0.001296
1.87	0.0780534	0.00391879	-0.007003
1.88	0.0683217	0.00391879	-0.003591
1.89	0.0681219	0.00391879	-0.003754
1.9	0.0632559	0.000237166	-0.006478
1.91	0.0681219	0.000237166	-0.004359
1.92	0.0729879	0.000237166	0.003049
1.93	0.0681221	0.00487248	0.002889
1.94	0.0634559	0.00487248	0.004164
1.95	0.0537241	0.000237166	0.003685
1.96	0.0488583	0.000237166	-0.0006103
1.97	0.049058	0.00391879	0.002595
1.98	0.0393262	0.00391879	0.003997
1.99	0.0393262	0.00887442	0.0002754
2	0.0344604	0.00887442	0.006578
2.01	0.0344604	0.00887442	0.00349
2.02	0.0247286	0.00887442	0.003385
2.03	0.0149968	0.00887442	0.005113
2.04	0.0149968	0.0042391	0.008336
2.05	0.00993132	0.00887442	0.000101
2.06	0.00993132	0.0135097	0.0005365
2.07	0.00993132	0.018145	-0.0003831
2.08	0.0048658	0.0144634	-0.00139
2.09	0.0048658	0.0144634	0.006478
2.1	0.0048658	0.00950779	-0.0008595
2.11	0.0048658	0.00950779	0.004058
2.12	0	0.00950779	0.003452
2.13	0	0.00950779	0.003315
2.14	0	0.00950779	0.002096
2.15	0	0.00950779	-0.001408
2.16	0	0.00487248	0.003409
2.17	0	0.000237166	0.003409
2.18	0	-0.00439815	0.006012
2.19	0	-0.00439815	0.004611
2.2	0	-0.00439815	0.005998
2.21	0	0.000237166	0.001781
2.22	0	0.000237166	-0.0002851
2.23	0	0.000237166	0.001783
2.24	0	0.000237166	-0.00234
2.25	0	0.000237166	0.001775
2.26	0	0.000237166	0.000594
2.27	0	0.000237166	0.002462
2.28	0	0.00519279	-0.002305
2.29	0	0.00982811	-0.001736
2.3	0	0.0144634	0.003587
2.31	0	0.0190987	0.003587
2.32	0	0.0190987	0.002675
2.33	0	0.0190987	0.00185
2.34	0	0.0190987	-0.002428
2.35	0	0.023734	0.001785
2.36	0	0.0283694	0.004539
2.37	0	0.0283694	0.002418
2.38	0	0.0283694	0.003444
2.39	0	0.0234137	0.003283
2.4	-0.0048656	0.0234137	0.001522
2.41	-0.0048656	0.0187784	0.004592
2.42	-0.0048656	0.0141431	0.003364
2.43	-0.0048656	0.00950779	0.004103
2.44	-0.0048656	0.00950779	-0.0003818
2.45	-0.0048656	0.00950779	-0.004555
2.46	-0.0048656	0.00487248	-0.000298
2.47	-0.0048656	0.000237166	0.0009246
2.48	-0.0048656	0.000237166	0.004576
2.49	-0.0048656	0.000237166	0.0004089
2.5	-0.0048656	0.000237166	-0.0009325
2.51	0	-0.00439815	-0.0007849
2.52	0	0.000237166	-0.0001869
2.53	0	0.00519279	0.002614
2.54	0	0.00982811	0.002605
2.55	0	0.0144634	0.00304
2.56	0	0.0144634	0.00145
2.57	0	0.0144634	-0.004344
2.58	0	0.0144634	0.001703
2.59	0	0.0144634	0.004162
2.6	0	0.0144634	0.002401
2.61	0	0.0144634	-0.001981
2.62	0	0.0144634	-0.0004088
2.63	0	0.00982811	-0.001866
2.64	0	0.00487248	-0.005018
2.65	0	0.000237166	0.001068
2.66	0	-0.00439815	-0.0005619
2.67	0	-0.00439815	0.003351
2.68	0	0.000237166	0.001084
2.69	0	0.00487248	-5.608e-05
2.7	0	0.00487248	-0.0009526
2.71	0	0.00487248	0.0004508
2.72	0	0.00982811	0.002069
2.73	0	0.0144634	0.0002243
2.74	0	0.0144634	0.003588
2.75	0	0.0144634	0.002624
2.76	0	0.0144634	0.001435
2.77	0	0.0144634	0.003622
2.78	0	0.0144634	0.007241
2.79	0	0.00982811	0.003093
2.8	0	0.00982811	0.003093
2.81	0	0.00982811	0.001617
2.82	0	0.00982811	-0.001322
2.83	0	0.00487248	0.004239
2.84	0	0.000237166	0.0008892
2.85	0	0.000237166	-0.001343
2.86	0	0.000237166	0.0035
2.87	0	0.000237166	0.0007095
2.88	0	0.000237166	0.005459
2.89	0	0.000237166	0.003182
2.9	0	0.000237166	0.002023
2.91	0	-0.00439815	0.001185
2.92	0	0.000237166	0.003198
2.93	0	0.000237166	0.002584
2.94	0	0.000237166	0.007097
2.95	0	0.000237166	0.005005
2.96	0	0.000237166	0.0001177
2.97	0	0.000237166	0.005389
2.98	0	0.00487248	0.003649
2.99	0	0.00487248	0.00619
3	0	0.00982811	0.003462
3.01	0	0.00982811	0.005313
3.02	0	0.00982811	0.006653
3.03	0	0.00519279	0.0005762
3.04	0	0.00519279	0.000356
3.05	0	0.00519279	0.002069
3.06	0	0.00519279	-0.002103
3.07	0	0.00982811	0.001423
3.08	0	0.00982811	0.005643
3.09	0	0.00519279	0.003888
3.1	0	0.00519279	-0.003821
3.11	0	0.000237166	0.005361
3.12	0	0.000237166	0.0006466
3.13	0	0.000237166	0.002857
3.14	0	0.000237166	0.005373
3.15	0	0.000237166	0.001241
3.16	0	0.00487248	0.001136
3.17	0	0.00487248	0.003746
3.18	0	0.000237166	0.002901
3.19	0	0.000237166	0.005307
3.2	0	0.000237166	0.005307
3.21	0	0.000237166	-0.0005133
3.22	0	0.000237166	0.002733
3.23	0	0.000237166	0.005898
3.24	0	0.000237166	0.003656
3.25	0	0.000237166	0.002517
3.26	0	0.00519279	0.002013
3.27	0	0.000557482	0.003383
3.28	0	0.00551311	0.001121
3.29	0	0.000255675	0.0007358
3.3	0	0.00489099	0.003849
3.31	0	0.00489099	-0.0009821
3.32	0	0.0095263	0.005895
3.33	0	0.0141616	-0.001757
3.34	0	0.0141616	0.003408
3.35	0	0.0141616	0.003561
3.36	0	0.0191172	0.0006039
3.37	0	0.00920569	0.003449
3.38	0	0.00920569	0.004789
3.39	0	0.00425006	0.003223
3.4	0	0.00950749	-0.0006456
3.41	0	0.00487218	0.006025
3.42	0	0.00487218	0.004783
3.43	0	0.000236869	0.003211
3.44	0	-0.00439844	0.00284
3.45	0	-0.00439844	0.002291
3.46	0	-0.00439844	0.005622
3.47	0	-0.00439844	-0.000229
3.48	0	0.000557482	-0.000229
3.49	0	0.000557482	-0.001137
3.5	0	0.000557482	-0.002138
3.51	0	0.000557482	5.253e-05
3.52	0	0.00551311	0.001262
3.53	0	0.000255675	0.00277
3.54	0	0.0052113	0.001521
3.55	0	0.0052113	0.0004372
3.56	0	0.0052113	0.002911
3.57	0	0.0052113	0.003123
3.58	0	0.00489099	0.006411
3.59	0	0.00489099	0.003755
3.6	0	0.00489099	0.002469
3.61	0	0.00489099	0.005937
3.62	0	0.00489099	0.002966
3.63	0	-6.46412e-05	0.007345
3.64	0.0048658	0.00519279	0.002133
3.65	0.0048658	0.000237166	0.004876
3.66	0.0048658	0.000237166	0.006487
3.67	0.0048658	0.000237166	0.007606
3.68	0.0097316	0.000237166	0.00461
3.69	0.0097316	-0.00439815	0.001876
3.7	0.0097316	0.000237166	0.003591
3.71	0.0097316	0.000237166	-0.001116
3.72	0.0097316	0.000237166	0.002765
3.73	0.0097316	0.000237166	0.002935
3.74	0.0097316	0.000237166	0.004042
3.75	0.0048658	-0.00502027	0.004584
3.76	0.0097316	-0.00502027	0.004955
3.77	0.0097316	-0.00502027	0.003856
3.78	0.0145974	-0.00502027	0.005375
3.79	0.0097316	-0.00502027	0.006604
3.8	0.0097316	-0.000384958	0.002891
3.81	0.0097316	-0.00502027	0.001448
3.82	0.0097316	-6.46412e-05	0.004928
3.83	0.0097316	-6.46412e-05	0.003493
3.84	0.0097316	-6.46412e-05	0.003577
3.85	0.0145974	-6.46412e-05	0.005464
3.86	0.0145974	0.00519279	0.004284
3.87	0.0145974	0.00519279	-0.000425
3.88	0.0145974	0.00519279	0.0006463
3.89	0.0145974	0.00519279	0.002759
3.9	0.0194632	0.00982811	0.002651
3.91	0.0194632	0.00519279	0.001253
3.92	0.024329	0.00519279	0.001253
3.93	0.024329	0.00519279	0.0002371
3.94	0.024329	0.0101484	-0.001457
3.95	0.024329	0.0101484	0.00399
3.96	0.0194632	0.0141467	-0.0002472
3.97	0.0194632	0.0181451	-0.0001031
3.98	0.0145974	0.0181451	0.001971
3.99	0.0145974	0.0227804	0.001286
4	0.0097316	0.027736	0.003458
4.01	0.0048658	0.0231007	0.003599
4.02	0.0097316	0.0178432	0.003157
4.03	0.0097316	0.0178432	0.003609
4.04	0.0097316	0.0128876	0.002637
4.05	0.0097316	0.00793199	0.01131
4.06	0.0145974	0.00793199	0.003834
4.07	0.0145974	0.00393367	0.004833
[truncated: 3,093 more rows]

## Sheet: Fig.5d,h
				Max_body_bend_angle													Max_body_bend_angle
[truncated: 30 more rows]

[truncated: 22 more sheets: Fig.5k, Fig.5n, Fig.5o, Fig.6b, Fig.5c, Fig.6d,Suppl.Fig.3, Fig.7d,h, Fig.7e,i, Fig.8c, Fig.8d, Fig.9c, Fig.9d, Suppl.Fig.1b,c, Suppl.Fig.1d-f, h, Suppl.Fig.1g, Suppl.Fig.1j, Suppl. Fig.2f, Suppl.Fig.5f, Suppl.Fig.5g, Suppl.Fig.5h …]
